# Supplementary material for: CACHE Challenge #3: Targeting the Nsp3 Macrodomain of SARS-CoV‑2
Source: J Chem Inf Model. 2026 Jan 21;66(3):1566–81. doi: 10.1021/acs.jcim.5c02441 (PMC12892310; doi:10.1021/acs.jcim.5c02441)
Supplement: Supplementary file 2 [file ci5c02441_si_002.xlsx]

## Sheet: Title Page
Oleksandra Herasymenko1, Madhushika Silva1, Galen J. Correy2, Abd Al-Aziz A. Abu-Saleh3,4, Suzanne Ackloo1, Cheryl Arrowsmith1,5,6, Alan Ashworth7 Fuqiang Ban8, Hartmut Beck9, Kevin P. Bishop10,11, Hugo J. Bohórquez10,11, Albina Bolotokova1, Marko Breznik12, Irene Chau1, Yu Chen12, Artem Cherkasov13, Wim Dehaen14,15, Dennis Della Corte16, Katrin Denzinger12, Niklas P. Doering12, Kristina Edfeldt1…

## Sheet: S1
CACHE #3 Committees
Applications Review Committee		Hit Evaluation Committee		Target Selection Committee
Judith Guenther, Bayer		Anders Gunnarsson, Astra Zeneca		Tudor Oprea, Expert Systems
Alexander Hillisch, UCB		Hartmut Beck, Bayer		Andrew Leach, EBI
Anders Hogner, Astra Zeneca		Vera Puetter, Nuvisan		Cheryl Arrowmith, University of Toronto
John J Irwin, UCSF		W. Patrick Walters, Relay Therapeutics
Uta Lessel, Boehringer Ingelheim		Lars Wortmann, Boehringer Ingelheim

## Sheet: S2
CACHE3 Round 1 HTRF and DLS experimental screening
HTRF
Participant	CACHE ID	MW (Da)	Smiles	Assay Type	HTS stage	ChemiReg ID	Library Name	Purification Sample ID	Target ID	Protein concentration	Buffer	PH	Incubation time (min)	Temperature (℃)	Min concentration (μM)	Max concentration (μM)	Donor fluorescence response_run 1	Acceptor fluorescence response_run 1	Acceptor/Donor*1000_Ratio_run 1	Donor fluorescence response_run 2	Acceptor fluorescence response_run 2	Acceptor/Donor*1000_Ratio_run 2	Positive DMSO control_Ratio Avg_run 1	Negative DMSO control_Ratio Avg_run 1	% Inhibition_run 1	Positive DMSO control_Ratio Avg_run 2	Negative DMSO control_Ratio Avg_run 2	% Inhibition_run 2	Plate Z-Prime_run1	Plate Z-Prime_run 2	Plate S/B_run 1	Plate S/B_run 2	SD_Plate_run 1	AVG_Plate_run 1	Cut-off 30% inh_hit yes/no_run 1	SD_Plate_run 2	AVG_Plate_run 2	Cut-off 30% inh_hit yes/no_run 2	Ratio Cpd 100 µM	Ratio Cpd 50 µM	Ratio Cpd 25 µM	Ratio_No protein control Cpd 100 µM	Ratio_No protein control Cpd 50 µM	Ratio_No protein control Cpd 25 µM	AVG Max (0% inhibition)_ratio	AVG Min (100% inhibition)_ratio	Inhibition% = 100-((ratio_Sample-ratio_no protein)/(ratio_DMSO control - ratio_no protein)) Cpd 100 µM	Inhibition% = 100-((ratio_Sample-ratio_no protein)/(ratio_DMSO control - ratio_no protein)) Cpd 50 µM	Inhibition% = 100-((ratio_Sample-ratio_no protein)/(ratio_DMSO control - ratio_no protein)) Cpd 25 µM
1687	CACHE3HI_1687_1	332.316	c1cc2c(cc1F)cc(o2)S(Nc1cc2cn[nH]c2nc1)(=O)=O	HTRF	primary screen	AR001146a	cache3_nsp3_hid_1739_20230828	nsp3_SARS2:MVC039-H10:P222987	nsp3_SARS2	.0125 µM	25 mM HEPES pH 7.0, 20 mM NaCl, 0.05% BSA, 0.05% Tween-20		90	RT		100	1561	3544	2270.34	1634	4195	2567.32	2447.99	110.53	7.6	2670.35	113.05	4.02	0.85	0.88	22.14	23.62	21.55	10.35	No	21.65	10.42	No
1687	CACHE3HI_1687_10	275.414	CC1(CCCC1)CS(NC1CCCC(C1)O)(=O)=O	HTRF	primary screen	AR001147a	cache3_nsp3_hid_1739_20230828	nsp3_SARS2:MVC039-H10:P222987	nsp3_SARS2	.0125 µM	25 mM HEPES pH 7.0, 20 mM NaCl, 0.05% BSA, 0.05% Tween-20		90	RT		100	1596	3752	2350.88	1695	4597	2712.09	2447.99	110.53	4.15	2670.35	113.05	-1.63	0.85	0.88	22.14	23.62	21.55	10.35	No	21.65	10.42	No
1687	CACHE3HI_1687_11	272.37	C1CC(CC(C1)O)NS(CC1(CCC1)C#N)(=O)=O	HTRF	primary screen	AR001387a	cache3_nsp3_hid_1739_20230828	nsp3_SARS2:MVC039-H10:P222987	nsp3_SARS2	.0125 µM	25 mM HEPES pH 7.0, 20 mM NaCl, 0.05% BSA, 0.05% Tween-20		90	RT		100	1674	4084	2439.67	1695	3669	2164.6	2348.46	117.31	-4.08	2395.64	115.57	10.13	0.85	0.85	20.01	20.72	23.32	12	No	22.5	10.75	No
1687	CACHE3HI_1687_12	261.387	CC1(CCC1)CS(NC1CCCC(C1)O)(=O)=O	HTRF	primary screen	AR001447a	cache3_nsp3_hid_1739_20230828	nsp3_SARS2:MVC039-H10:P222987	nsp3_SARS2	.0125 µM	25 mM HEPES pH 7.0, 20 mM NaCl, 0.05% BSA, 0.05% Tween-20		90	RT		100	1612	3794	2353.6	1499	3646	2432.29	2348.46	117.31	-0.23	2395.64	115.57	-1.6	0.85	0.85	20.01	20.72	23.32	12	No	22.5	10.75	No
1687	CACHE3HI_1687_13	292.295	c1cc(ccc1F)S(Nc1cc2cn[nH]c2nc1)(=O)=O	HTRF	primary screen	AR000772a	cache3_nsp3_hid_1739_20230828	nsp3_SARS2:MVC039-H10:P222987	nsp3_SARS2	.0125 µM	25 mM HEPES pH 7.0, 20 mM NaCl, 0.05% BSA, 0.05% Tween-20		90	RT		100	1407	3587	2549.4	1522	3731	2451.38	2419.55	111.3	-5.62	2446.95	109.53	-0.18	0.84	0.84	21.73	22.15	25.39	14.26	No	24.97	13.51	No
1687	CACHE3HI_1687_14	367.228	C(c1ccccc1[Br])S(Nc1cc2cn[nH]c2nc1)(=O)=O	HTRF	primary screen	AR001348a	cache3_nsp3_hid_1739_20230828	nsp3_SARS2:MVC039-H10:P222987	nsp3_SARS2	.0125 µM	25 mM HEPES pH 7.0, 20 mM NaCl, 0.05% BSA, 0.05% Tween-20		90	RT		100	1572	3749	2384.86	1596	3858	2417.29	2348.46	117.31	-1.63	2395.64	115.57	-0.94	0.85	0.85	20.01	20.72	23.32	12	No	22.5	10.75	No
1687	CACHE3HI_1687_15	400.316	C(c1ccc(cc1O)C(Nc1ccc(cc1)Oc1nccc(C(F)(F)F)n1)=O)#N	HTRF	primary screen	AR001250a	cache3_nsp3_hid_1739_20230828	nsp3_SARS2:MVC039-H10:P222987	nsp3_SARS2	.0125 µM	25 mM HEPES pH 7.0, 20 mM NaCl, 0.05% BSA, 0.05% Tween-20		90	RT		100	7534	2915	386.91	5701	1961	343.98	2447.99	110.53	88.17	2670.35	113.05	90.97	0.85	0.88	22.14	23.62	21.55	10.35	Yes	21.65	10.42	Yes
1687	CACHE3HI_1687_16	362.336	Cc1c2c(NC(c3ccc(c(c3)OC)OC(F)F)=O)ncnc2[nH]c1C	HTRF	primary screen	AR000013a	cache3_nsp3_hid_1739_20230828	nsp3_SARS2:MVC039-H10:P222987	nsp3_SARS2	.0125 µM	25 mM HEPES pH 7.0, 20 mM NaCl, 0.05% BSA, 0.05% Tween-20		90	RT		100	3047	3818	1253.04	2692	2273	844.35	2486.38	115.33	52.01	2255.81	112.04	65.84	0.79	0.88	21.55	20.13	22.55	9.26	Yes	22.25	9.78	Yes
1687	CACHE3HI_1687_17	370.21	C(C(Nc1cc2cn[nH]c2nc1)=O)c1c[nH]c2ccc(cc12)[Br]	HTRF	primary screen	AR001304a	cache3_nsp3_hid_1739_20230828	nsp3_SARS2:MVC039-H10:P222987	nsp3_SARS2	.0125 µM	25 mM HEPES pH 7.0, 20 mM NaCl, 0.05% BSA, 0.05% Tween-20		90	RT		100	1514	3768	2488.77	1442	3677	2549.93	2348.46	117.31	-6.28	2395.64	115.57	-6.76	0.85	0.85	20.01	20.72	23.32	12	No	22.5	10.75	No
1687	CACHE3HI_1687_18	286.722	C(C(Nc1cc2cn[nH]c2nc1)=O)c1cccc(c1)[Cl]	HTRF	primary screen	AR000328a	cache3_nsp3_hid_1739_20230828	nsp3_SARS2:MVC039-H10:P222987	nsp3_SARS2	.0125 µM	25 mM HEPES pH 7.0, 20 mM NaCl, 0.05% BSA, 0.05% Tween-20		90	RT		100	1425	3546	2488.42	1247	3078	2468.32	2462.27	113.17	-1.11	2264.74	110.51	-9.45	0.83	0.82	21.75	20.49	20.83	8.76	No	20.72	7.99	No
1687	CACHE3HI_1687_19	278.315	C1C(Cc2ccccc12)C(Nc1cc2cn[nH]c2nc1)=O	HTRF	primary screen	AR000367a	cache3_nsp3_hid_1739_20230828	nsp3_SARS2:MVC039-H10:P222987	nsp3_SARS2	.0125 µM	25 mM HEPES pH 7.0, 20 mM NaCl, 0.05% BSA, 0.05% Tween-20		90	RT		100	3691	5688	1541.05	2180	3933	1804.13	2462.27	113.17	39.21	2264.74	110.51	21.38	0.83	0.82	21.75	20.49	20.83	8.76	Yes	20.72	7.99	No
1687	CACHE3HI_1687_2	353.385	c1cc(ccc1S(N)(=O)=O)S(Nc1cc2cn[nH]c2nc1)(=O)=O	HTRF	primary screen	AR000996a	cache3_nsp3_hid_1739_20230828	nsp3_SARS2:MVC039-H10:P222987	nsp3_SARS2	.0125 µM	25 mM HEPES pH 7.0, 20 mM NaCl, 0.05% BSA, 0.05% Tween-20		90	RT		100	1516	3863	2548.15	1677	3859	2301.13	2447.99	110.53	-4.28	2670.35	113.05	14.43	0.85	0.88	22.14	23.62	21.55	10.35	No	21.65	10.42	No
1687	CACHE3HI_1687_20	386.249	C1COCc2cc(cnc12)NC(Cc1c[nH]c2ccc(cc12)[Br])=O	HTRF	primary screen	AR000647a	cache3_nsp3_hid_1739_20230828	nsp3_SARS2:MVC039-H10:P222987	nsp3_SARS2	.0125 µM	25 mM HEPES pH 7.0, 20 mM NaCl, 0.05% BSA, 0.05% Tween-20		90	RT		100	1586	4074	2568.73	1632	4150	2542.89	2419.55	111.3	-6.46	2446.95	109.53	-4.1	0.84	0.84	21.73	22.15	25.39	14.26	No	24.97	13.51	No
1687	CACHE3HI_1687_21	347.396	CNS(c1ccc(cc1)C(Nc1cc2COCCc2nc1)=O)(=O)=O	HTRF	primary screen	AR001480a	cache3_nsp3_hid_1739_20230828	nsp3_SARS2:MVC039-H10:P222987	nsp3_SARS2	.0125 µM	25 mM HEPES pH 7.0, 20 mM NaCl, 0.05% BSA, 0.05% Tween-20		90	RT		100	1352	2822	2087.28	1264	2935	2321.99	2348.46	117.31	11.7	2395.64	115.57	3.23	0.85	0.85	20.01	20.72	23.32	12	No	22.5	10.75	No
1687	CACHE3HI_1687_23	328.368	COc1ccc(CC(Nc2cc3COCCc3nc2)=O)cc1OC	HTRF	primary screen	AR001346a	cache3_nsp3_hid_1739_20230828	nsp3_SARS2:MVC039-H10:P222987	nsp3_SARS2	.0125 µM	25 mM HEPES pH 7.0, 20 mM NaCl, 0.05% BSA, 0.05% Tween-20		90	RT		100	1668	4078	2444.84	1720	4300	2500	2348.46	117.31	-4.32	2395.64	115.57	-4.57	0.85	0.85	20.01	20.72	23.32	12	No	22.5	10.75	No
1687	CACHE3HI_1687_24	333.369	C1COCc2cc(cnc12)NC(c1ccc(cc1)S(N)(=O)=O)=O	HTRF	primary screen	AR000511a	cache3_nsp3_hid_1739_20230828	nsp3_SARS2:MVC039-H10:P222987	nsp3_SARS2	.0125 µM	25 mM HEPES pH 7.0, 20 mM NaCl, 0.05% BSA, 0.05% Tween-20		90	RT		100	1625	3352	2062.77	1355	2998	2212.55	2462.27	113.17	17	2264.74	110.51	2.42	0.83	0.82	21.75	20.49	20.83	8.76	No	20.72	7.99	No
1687	CACHE3HI_1687_25	348.355	C1COCc2cc(cnc12)NS(c1cc2cc(ccc2o1)F)(=O)=O	HTRF	primary screen	AR000740a	cache3_nsp3_hid_1739_20230828	nsp3_SARS2:MVC039-H10:P222987	nsp3_SARS2	.0125 µM	25 mM HEPES pH 7.0, 20 mM NaCl, 0.05% BSA, 0.05% Tween-20		90	RT		100	1629	3979	2442.6	1437	3570	2484.34	2419.55	111.3	-0.99	2446.95	109.53	-1.59	0.84	0.84	21.73	22.15	25.39	14.26	No	24.97	13.51	No
1687	CACHE3HI_1687_26	343.408	Cn1c(cc2ccccc12)S(Nc1cc2COCCc2nc1)(=O)=O	HTRF	primary screen	AR000456a	cache3_nsp3_hid_1739_20230828	nsp3_SARS2:MVC039-H10:P222987	nsp3_SARS2	.0125 µM	25 mM HEPES pH 7.0, 20 mM NaCl, 0.05% BSA, 0.05% Tween-20		90	RT		100	1436	3417	2379.53	1223	2352	1923.14	2462.27	113.17	3.52	2264.74	110.51	15.85	0.83	0.82	21.75	20.49	20.83	8.76	No	20.72	7.99	No
1687	CACHE3HI_1687_27	369.424	C1COCc2cc(cnc12)NS(c1ccc(cc1)S(N)(=O)=O)(=O)=O	HTRF	primary screen	AR001416a	cache3_nsp3_hid_1739_20230828	nsp3_SARS2:MVC039-H10:P222987	nsp3_SARS2	.0125 µM	25 mM HEPES pH 7.0, 20 mM NaCl, 0.05% BSA, 0.05% Tween-20		90	RT		100	1563	3563	2279.59	1415	3292	2326.5	2348.46	117.31	3.08	2395.64	115.57	3.03	0.85	0.85	20.01	20.72	23.32	12	No	22.5	10.75	No
1687	CACHE3HI_1687_28	362.407	COC(c1ccc(CS(Nc2cc3COCCc3nc2)(=O)=O)cc1)=O	HTRF	primary screen	AR000378a	cache3_nsp3_hid_1739_20230828	nsp3_SARS2:MVC039-H10:P222987	nsp3_SARS2	.0125 µM	25 mM HEPES pH 7.0, 20 mM NaCl, 0.05% BSA, 0.05% Tween-20		90	RT		100	1828	4672	2555.8	1453	3555	2446.66	2462.27	113.17	-3.98	2264.74	110.51	-8.44	0.83	0.82	21.75	20.49	20.83	8.76	No	20.72	7.99	No
1687	CACHE3HI_1687_29	356.806	C1COCc2cc(cnc12)NS(Cc1ccc(c(c1)[Cl])F)(=O)=O	HTRF	primary screen	AR000560a	cache3_nsp3_hid_1739_20230828	nsp3_SARS2:MVC039-H10:P222987	nsp3_SARS2	.0125 µM	25 mM HEPES pH 7.0, 20 mM NaCl, 0.05% BSA, 0.05% Tween-20		90	RT		100	1627	3589	2205.9	1312	2761	2104.42	2462.27	113.17	10.91	2264.74	110.51	7.44	0.83	0.82	21.75	20.49	20.83	8.76	No	20.72	7.99	No
1687	CACHE3HI_1687_3	306.322	C(c1ccc(cc1)F)S(Nc1cc2cn[nH]c2nc1)(=O)=O	HTRF	primary screen	AR001388a	cache3_nsp3_hid_1739_20230828	nsp3_SARS2:MVC039-H10:P222987	nsp3_SARS2	.0125 µM	25 mM HEPES pH 7.0, 20 mM NaCl, 0.05% BSA, 0.05% Tween-20		90	RT		100	1620	3609	2227.78	1576	3590	2277.92	2348.46	117.31	5.4	2395.64	115.57	5.16	0.85	0.85	20.01	20.72	23.32	12	No	22.5	10.75	No
1687	CACHE3HI_1687_30	240.266	C(c1cccc(c1)O)Nc1c2cc[nH]c2ncn1	HTRF	primary screen	AR000866a	cache3_nsp3_hid_1739_20230828	nsp3_SARS2:MVC039-H10:P222987	nsp3_SARS2	.0125 µM	25 mM HEPES pH 7.0, 20 mM NaCl, 0.05% BSA, 0.05% Tween-20		90	RT		100	1685	3110	1845.7	1825	3550	1945.21	2419.55	111.3	24.86	2446.95	109.53	21.47	0.84	0.84	21.73	22.15	25.39	14.26	No	24.97	13.51	No
1687	CACHE3HI_1687_31	274.711	C(c1cc(ccc1[Cl])O)Nc1c2cc[nH]c2ncn1	HTRF	primary screen	AR001321a	cache3_nsp3_hid_1739_20230828	nsp3_SARS2:MVC039-H10:P222987	nsp3_SARS2	.0125 µM	25 mM HEPES pH 7.0, 20 mM NaCl, 0.05% BSA, 0.05% Tween-20		90	RT		100	1501	3286	2189.21	1494	3463	2317.94	2348.46	117.31	7.13	2395.64	115.57	3.4	0.85	0.85	20.01	20.72	23.32	12	No	22.5	10.75	No
1687	CACHE3HI_1687_32	265.316	CN(Cc1cccc(c1)O)c1ccnc2c1cccn2	HTRF	primary screen	AR000472a	cache3_nsp3_hid_1739_20230828	nsp3_SARS2:MVC039-H10:P222987	nsp3_SARS2	.0125 µM	25 mM HEPES pH 7.0, 20 mM NaCl, 0.05% BSA, 0.05% Tween-20		90	RT		100	995	2365	2376.88	882	1883	2134.92	2462.27	113.17	3.63	2264.74	110.51	6.02	0.83	0.82	21.75	20.49	20.83	8.76	No	20.72	7.99	No
1687	CACHE3HI_1687_33	306.797	CNc1nccc(n1)N(CCCO)Cc1cccc(c1)[Cl]	HTRF	primary screen	AR000931a	cache3_nsp3_hid_1739_20230828	nsp3_SARS2:MVC039-H10:P222987	nsp3_SARS2	.0125 µM	25 mM HEPES pH 7.0, 20 mM NaCl, 0.05% BSA, 0.05% Tween-20		90	RT		100	1570	3862	2459.87	1480	3836	2591.89	2419.55	111.3	-1.74	2446.95	109.53	-6.2	0.84	0.84	21.73	22.15	25.39	14.26	No	24.97	13.51	No
1687	CACHE3HI_1687_34	296.08	C(c1ccno1)N1C(=O)Oc2cc(cnc12)[Br]	HTRF	primary screen	AR001074a	cache3_nsp3_hid_1739_20230828	nsp3_SARS2:MVC039-H10:P222987	nsp3_SARS2	.0125 µM	25 mM HEPES pH 7.0, 20 mM NaCl, 0.05% BSA, 0.05% Tween-20		90	RT		100	1669	3994	2393.05	1726	4327	2506.95	2447.99	110.53	2.35	2670.35	113.05	6.38	0.85	0.88	22.14	23.62	21.55	10.35	No	21.65	10.42	No
1687	CACHE3HI_1687_36	247.287	C(c1ccns1)n1cnc2c(N)nc(N)nc12	HTRF	primary screen	AR001711a	cache3_nsp3_hid_1739_20230828	nsp3_SARS2:MVC039-H10:P222987	nsp3_SARS2	.0125 µM	25 mM HEPES pH 7.0, 20 mM NaCl, 0.05% BSA, 0.05% Tween-20		90	RT		100	1529	3720	2432.96	1780	4456	2503.37	2416.64	106.24	-0.7	2554.93	116.03	4.26	0.79	0.89	22.74	22.49	18.92	4.31	No	17.76	5.83	No
1687	CACHE3HI_1687_38	259.273	CCc1cc(Cn2cnc3c(N)nc(N)nc23)on1	HTRF	primary screen	AR000948a	cache3_nsp3_hid_1739_20230828	nsp3_SARS2:MVC039-H10:P222987	nsp3_SARS2	.0125 µM	25 mM HEPES pH 7.0, 20 mM NaCl, 0.05% BSA, 0.05% Tween-20		90	RT		100	1674	3806	2273.6	1671	3840	2298.03	2419.55	111.3	6.32	2446.95	109.53	6.37	0.84	0.84	21.73	22.15	25.39	14.26	No	24.97	13.51	No
1687	CACHE3HI_1687_39	245.246	Cc1cc(Cn2cnc3c(N)nc(N)nc23)on1	HTRF	primary screen	AR000648a	cache3_nsp3_hid_1739_20230828	nsp3_SARS2:MVC039-H10:P222987	nsp3_SARS2	.0125 µM	25 mM HEPES pH 7.0, 20 mM NaCl, 0.05% BSA, 0.05% Tween-20		90	RT		100	1630	4172	2559.51	1729	4299	2486.41	2419.55	111.3	-6.06	2446.95	109.53	-1.68	0.84	0.84	21.73	22.15	25.39	14.26	No	24.97	13.51	No
1687	CACHE3HI_1687_4	314.37	C1C(Cc2ccccc12)S(Nc1cc2cn[nH]c2nc1)(=O)=O	HTRF	primary screen	AR000856a	cache3_nsp3_hid_1739_20230828	nsp3_SARS2:MVC039-H10:P222987	nsp3_SARS2	.0125 µM	25 mM HEPES pH 7.0, 20 mM NaCl, 0.05% BSA, 0.05% Tween-20		90	RT		100	1639	3462	2112.26	1674	3603	2152.33	2419.55	111.3	13.31	2446.95	109.53	12.6	0.84	0.84	21.73	22.15	25.39	14.26	No	24.97	13.51	No
1687	CACHE3HI_1687_40	244.279	C(c1ccns1)N1C=Nc2cccnc2C1=O	HTRF	primary screen	AR000467a	cache3_nsp3_hid_1739_20230828	nsp3_SARS2:MVC039-H10:P222987	nsp3_SARS2	.0125 µM	25 mM HEPES pH 7.0, 20 mM NaCl, 0.05% BSA, 0.05% Tween-20		90	RT		100	1607	4039	2513.38	1416	3119	2202.68	2462.27	113.17	-2.17	2264.74	110.51	2.88	0.83	0.82	21.75	20.49	20.83	8.76	No	20.72	7.99	No
1687	CACHE3HI_1687_41	230.227	Cn1cc2C(N(Cc3ccno3)C=Nc2c1)=O	HTRF	primary screen	AR000669a	cache3_nsp3_hid_1739_20230828	nsp3_SARS2:MVC039-H10:P222987	nsp3_SARS2	.0125 µM	25 mM HEPES pH 7.0, 20 mM NaCl, 0.05% BSA, 0.05% Tween-20		90	RT		100	1345	3089	2296.65	1284	3202	2493.77	2419.55	111.3	5.32	2446.95	109.53	-2	0.84	0.84	21.73	22.15	25.39	14.26	No	24.97	13.51	No
1687	CACHE3HI_1687_47	231.211	Cc1cc(CN2C(=O)Oc3cccnc23)on1	HTRF	primary screen	AR000329a	cache3_nsp3_hid_1739_20230828	nsp3_SARS2:MVC039-H10:P222987	nsp3_SARS2	.0125 µM	25 mM HEPES pH 7.0, 20 mM NaCl, 0.05% BSA, 0.05% Tween-20		90	RT		100	2193	3808	1736.43	1640	3110	1896.34	2462.27	113.17	30.89	2264.74	110.51	17.1	0.83	0.82	21.75	20.49	20.83	8.76	Yes	20.72	7.99	No
1687	CACHE3HI_1687_48	338.429	COCC1(CCC1)CS(NC1Cc2ccccc2NC1=O)(=O)=O	HTRF	primary screen	AR000487a	cache3_nsp3_hid_1739_20230828	nsp3_SARS2:MVC039-H10:P222987	nsp3_SARS2	.0125 µM	25 mM HEPES pH 7.0, 20 mM NaCl, 0.05% BSA, 0.05% Tween-20		90	RT		100	1568	4227	2695.79	1377	3095	2247.64	2462.27	113.17	-9.94	2264.74	110.51	0.79	0.83	0.82	21.75	20.49	20.83	8.76	No	20.72	7.99	No
1687	CACHE3HI_1687_49	294.376	C1CC(C1)CS(NC1Cc2ccccc2NC1=O)(=O)=O	HTRF	primary screen	AR000360a	cache3_nsp3_hid_1739_20230828	nsp3_SARS2:MVC039-H10:P222987	nsp3_SARS2	.0125 µM	25 mM HEPES pH 7.0, 20 mM NaCl, 0.05% BSA, 0.05% Tween-20		90	RT		100	1781	4655	2613.7	1511	3560	2356.06	2462.27	113.17	-6.44	2264.74	110.51	-4.23	0.83	0.82	21.75	20.49	20.83	8.76	No	20.72	7.99	No
1687	CACHE3HI_1687_5	367.228	C(c1ccc(cc1)[Br])S(Nc1cc2cn[nH]c2nc1)(=O)=O	HTRF	primary screen	AR000724a	cache3_nsp3_hid_1739_20230828	nsp3_SARS2:MVC039-H10:P222987	nsp3_SARS2	.0125 µM	25 mM HEPES pH 7.0, 20 mM NaCl, 0.05% BSA, 0.05% Tween-20		90	RT		100	1541	3789	2458.79	1497	3667	2449.57	2419.55	111.3	-1.7	2446.95	109.53	-0.11	0.84	0.84	21.73	22.15	25.39	14.26	No	24.97	13.51	No
1687	CACHE3HI_1687_50	308.403	CC1(CCC1)CS(NC1Cc2ccccc2NC1=O)(=O)=O	HTRF	primary screen	AR000562a	cache3_nsp3_hid_1739_20230828	nsp3_SARS2:MVC039-H10:P222987	nsp3_SARS2	.0125 µM	25 mM HEPES pH 7.0, 20 mM NaCl, 0.05% BSA, 0.05% Tween-20		90	RT		100	1843	3851	2089.53	1383	3131	2263.92	2462.27	113.17	15.86	2264.74	110.51	0.03	0.83	0.82	21.75	20.49	20.83	8.76	No	20.72	7.99	No
1687	CACHE3HI_1687_54	299.274	C(CNS(CCC(F)(F)F)(=O)=O)c1cc(ncn1)O	HTRF	primary screen	AR001374a	cache3_nsp3_hid_1739_20230828	nsp3_SARS2:MVC039-H10:P222987	nsp3_SARS2	.0125 µM	25 mM HEPES pH 7.0, 20 mM NaCl, 0.05% BSA, 0.05% Tween-20		90	RT		100	1550	3651	2355.48	1431	3590	2508.74	2348.46	117.31	-0.31	2395.64	115.57	-4.95	0.85	0.85	20.01	20.72	23.32	12	No	22.5	10.75	No
1687	CACHE3HI_1687_55	234.194	C(c1ccno1)n1cnc2c(N)nc(nc12)F	HTRF	primary screen	AR001576a	cache3_nsp3_hid_1739_20230828	nsp3_SARS2:MVC039-H10:P222987	nsp3_SARS2	.0125 µM	25 mM HEPES pH 7.0, 20 mM NaCl, 0.05% BSA, 0.05% Tween-20		90	RT		100	1575	3439	2183.49	1445	3322	2298.96	2348.46	117.31	7.39	2395.64	115.57	4.24	0.85	0.85	20.01	20.72	23.32	12	No	22.5	10.75	No
1687	CACHE3HI_1687_56	262.248	CCc1cc(Cn2cnc3c(N)nc(nc23)F)on1	HTRF	primary screen	AR000893a	cache3_nsp3_hid_1739_20230828	nsp3_SARS2:MVC039-H10:P222987	nsp3_SARS2	.0125 µM	25 mM HEPES pH 7.0, 20 mM NaCl, 0.05% BSA, 0.05% Tween-20		90	RT		100	1675	4068	2428.66	1594	3956	2481.81	2419.55	111.3	-0.39	2446.95	109.53	-1.49	0.84	0.84	21.73	22.15	25.39	14.26	No	24.97	13.51	No
1687	CACHE3HI_1687_57	292.686	CC(c1cc(Cn2cnc3c(N)nc(nc23)[Cl])on1)=O	HTRF	primary screen	AR001391a	cache3_nsp3_hid_1739_20230828	nsp3_SARS2:MVC039-H10:P222987	nsp3_SARS2	.0125 µM	25 mM HEPES pH 7.0, 20 mM NaCl, 0.05% BSA, 0.05% Tween-20		90	RT		100	1637	4071	2486.87	2040	4094	2006.86	2348.46	117.31	-6.2	2395.64	115.57	17.05	0.85	0.85	20.01	20.72	23.32	12	No	22.5	10.75	No
1687	CACHE3HI_1687_59	250.308	C(c1ccns1)N1C=Nc2c(C1=O)ncs2	HTRF	primary screen	AR000713a	cache3_nsp3_hid_1739_20230828	nsp3_SARS2:MVC039-H10:P222987	nsp3_SARS2	.0125 µM	25 mM HEPES pH 7.0, 20 mM NaCl, 0.05% BSA, 0.05% Tween-20		90	RT		100	1676	4399	2624.7	1758	4432	2521.05	2419.55	111.3	-8.88	2446.95	109.53	-3.17	0.84	0.84	21.73	22.15	25.39	14.26	No	24.97	13.51	No
1687	CACHE3HI_1687_60	275.293	COc1cc(CN2C=Nc3c(C2=O)ncs3)ncn1	HTRF	primary screen	AR001316a	cache3_nsp3_hid_1739_20230828	nsp3_SARS2:MVC039-H10:P222987	nsp3_SARS2	.0125 µM	25 mM HEPES pH 7.0, 20 mM NaCl, 0.05% BSA, 0.05% Tween-20		90	RT		100	1544	4130	2674.87	1594	4026	2525.72	2348.46	117.31	-14.62	2395.64	115.57	-5.7	0.85	0.85	20.01	20.72	23.32	12	No	22.5	10.75	No
1687	CACHE3HI_1687_63	258.285	Cc1cc(Cn2cnc3c(ncnc23)N(C)C)on1	HTRF	primary screen	AR000976a	cache3_nsp3_hid_1739_20230828	nsp3_SARS2:MVC039-H10:P222987	nsp3_SARS2	.0125 µM	25 mM HEPES pH 7.0, 20 mM NaCl, 0.05% BSA, 0.05% Tween-20		90	RT		100	1499	3769	2514.34	1578	4469	2832.07	2447.99	110.53	-2.83	2670.35	113.05	-6.32	0.85	0.88	22.14	23.62	21.55	10.35	No	21.65	10.42	No
1687	CACHE3HI_1687_64	231.215	Cc1cc(CN2C(N3C=CN=CC3=N2)=O)on1	HTRF	primary screen	AR001168a	cache3_nsp3_hid_1739_20230828	nsp3_SARS2:MVC039-H10:P222987	nsp3_SARS2	.0125 µM	25 mM HEPES pH 7.0, 20 mM NaCl, 0.05% BSA, 0.05% Tween-20		90	RT		100	1331	2394	1798.65	1421	2792	1964.81	2447.99	110.53	27.77	2670.35	113.05	27.58	0.85	0.88	22.14	23.62	21.55	10.35	No	21.65	10.42	No
1687	CACHE3HI_1687_66	304.309	C(c1cc(ccc1O)c1cnc(nc1)Oc1cccc(c1)N)#N	HTRF	primary screen	AR000832a	cache3_nsp3_hid_1739_20230828	nsp3_SARS2:MVC039-H10:P222987	nsp3_SARS2	.0125 µM	25 mM HEPES pH 7.0, 20 mM NaCl, 0.05% BSA, 0.05% Tween-20		90	RT		100	1172	2745	2342.15	1226	3197	2607.67	2419.55	111.3	3.35	2446.95	109.53	-6.87	0.84	0.84	21.73	22.15	25.39	14.26	No	24.97	13.51	No
1687	CACHE3HI_1687_67	298.302	COc1cc(CC(Nc2cc3cn[nH]c3nc2)=O)ccc1O	HTRF	primary screen	AR000673a	cache3_nsp3_hid_1739_20230828	nsp3_SARS2:MVC039-H10:P222987	nsp3_SARS2	.0125 µM	25 mM HEPES pH 7.0, 20 mM NaCl, 0.05% BSA, 0.05% Tween-20		90	RT		100	1431	3475	2428.37	1578	4192	2656.53	2419.55	111.3	-0.38	2446.95	109.53	-8.96	0.84	0.84	21.73	22.15	25.39	14.26	No	24.97	13.51	No
1687	CACHE3HI_1687_68	325.759	C(C(Nc1cc2cn[nH]c2nc1)=O)c1c[nH]c2ccc(cc12)[Cl]	HTRF	primary screen	AR000731a	cache3_nsp3_hid_1739_20230828	nsp3_SARS2:MVC039-H10:P222987	nsp3_SARS2	.0125 µM	25 mM HEPES pH 7.0, 20 mM NaCl, 0.05% BSA, 0.05% Tween-20		90	RT		100	1553	3994	2571.8	1479	4055	2741.72	2419.55	111.3	-6.59	2446.95	109.53	-12.61	0.84	0.84	21.73	22.15	25.39	14.26	No	24.97	13.51	No
1687	CACHE3HI_1687_69	350.382	CC(Cn1cnc2ccccc12)(CO)NC(c1c2cc[nH]c2ncn1)=O	HTRF	primary screen	AR000791a	cache3_nsp3_hid_1739_20230828	nsp3_SARS2:MVC039-H10:P222987	nsp3_SARS2	.0125 µM	25 mM HEPES pH 7.0, 20 mM NaCl, 0.05% BSA, 0.05% Tween-20		90	RT		100	1445	3259	2255.36	1476	3414	2313.01	2419.55	111.3	7.11	2446.95	109.53	5.73	0.84	0.84	21.73	22.15	25.39	14.26	No	24.97	13.51	No
1687	CACHE3HI_1687_7	330.409	C1COCc2cc(cnc12)NS(C1Cc2ccccc2C1)(=O)=O	HTRF	primary screen	AR001592a	cache3_nsp3_hid_1739_20230828	nsp3_SARS2:MVC039-H10:P222987	nsp3_SARS2	.0125 µM	25 mM HEPES pH 7.0, 20 mM NaCl, 0.05% BSA, 0.05% Tween-20		90	RT		100	1597	3475	2175.96	1362	3136	2302.5	2348.46	117.31	7.73	2395.64	115.57	4.08	0.85	0.85	20.01	20.72	23.32	12	No	22.5	10.75	No
1687	CACHE3HI_1687_70	291.314	C(C(Nc1cc2cn[nH]c2nc1)=O)c1c[nH]c2ccccc12	HTRF	primary screen	AR000534a	cache3_nsp3_hid_1739_20230828	nsp3_SARS2:MVC039-H10:P222987	nsp3_SARS2	.0125 µM	25 mM HEPES pH 7.0, 20 mM NaCl, 0.05% BSA, 0.05% Tween-20		90	RT		100	1560	3920	2512.82	1224	2722	2223.86	2462.27	113.17	-2.15	2264.74	110.51	1.89	0.83	0.82	21.75	20.49	20.83	8.76	No	20.72	7.99	No
1687	CACHE3HI_1687_71	296.286	C(C(Nc1cc2cn[nH]c2nc1)=O)c1ccc2c(c1)OCO2	HTRF	primary screen	AR000805a	cache3_nsp3_hid_1739_20230828	nsp3_SARS2:MVC039-H10:P222987	nsp3_SARS2	.0125 µM	25 mM HEPES pH 7.0, 20 mM NaCl, 0.05% BSA, 0.05% Tween-20		90	RT		100	1442	3491	2420.94	1566	3736	2385.7	2419.55	111.3	-0.06	2446.95	109.53	2.62	0.84	0.84	21.73	22.15	25.39	14.26	No	24.97	13.51	No
1687	CACHE3HI_1687_72	370.21	C(C(Nc1cc2cn[nH]c2nc1)=O)c1c[nH]c2cc(ccc12)[Br]	HTRF	primary screen	AR000496a	cache3_nsp3_hid_1739_20230828	nsp3_SARS2:MVC039-H10:P222987	nsp3_SARS2	.0125 µM	25 mM HEPES pH 7.0, 20 mM NaCl, 0.05% BSA, 0.05% Tween-20		90	RT		100	1674	3785	2261.05	1496	3036	2029.41	2462.27	113.17	8.56	2264.74	110.51	10.92	0.83	0.82	21.75	20.49	20.83	8.76	No	20.72	7.99	No
1687	CACHE3HI_1687_73	270.248	C(C(Nc1ccc2c(C=CC(=O)O2)c1)=O)c1nc[nH]n1	HTRF	primary screen	AR000431a	cache3_nsp3_hid_1739_20230828	nsp3_SARS2:MVC039-H10:P222987	nsp3_SARS2	.0125 µM	25 mM HEPES pH 7.0, 20 mM NaCl, 0.05% BSA, 0.05% Tween-20		90	RT		100	1457	3286	2255.32	1218	2439	2002.46	2462.27	113.17	8.8	2264.74	110.51	12.17	0.83	0.82	21.75	20.49	20.83	8.76	No	20.72	7.99	No
1687	CACHE3HI_1687_74	287.71	C(C(Nc1c2c(ncn1)[nH]cn2)=O)c1cccc(c1)[Cl]	HTRF	primary screen	AR001337a	cache3_nsp3_hid_1739_20230828	nsp3_SARS2:MVC039-H10:P222987	nsp3_SARS2	.0125 µM	25 mM HEPES pH 7.0, 20 mM NaCl, 0.05% BSA, 0.05% Tween-20		90	RT		100	1696	3927	2315.45	1480	3777	2552.03	2348.46	117.31	1.47	2395.64	115.57	-6.85	0.85	0.85	20.01	20.72	23.32	12	No	22.5	10.75	No
1687	CACHE3HI_1687_75	300.326	Cc1cc(Nc2c3cnn(C)c3ncn2)nn1CC(NC)=O	HTRF	primary screen	AR000808a	cache3_nsp3_hid_1739_20230828	nsp3_SARS2:MVC039-H10:P222987	nsp3_SARS2	.0125 µM	25 mM HEPES pH 7.0, 20 mM NaCl, 0.05% BSA, 0.05% Tween-20		90	RT		100	1472	3706	2517.66	1503	3705	2465.07	2419.55	111.3	-4.25	2446.95	109.53	-0.77	0.84	0.84	21.73	22.15	25.39	14.26	No	24.97	13.51	No
1687	CACHE3HI_1687_76	352.397	c1cc2c(cc1NS(c1ccc(cc1)S(N)(=O)=O)(=O)=O)cn[nH]2	HTRF	primary screen	AR000847a	cache3_nsp3_hid_1739_20230828	nsp3_SARS2:MVC039-H10:P222987	nsp3_SARS2	.0125 µM	25 mM HEPES pH 7.0, 20 mM NaCl, 0.05% BSA, 0.05% Tween-20		90	RT		100	1449	3540	2443.06	1409	3452	2449.97	2419.55	111.3	-1.01	2446.95	109.53	-0.12	0.84	0.84	21.73	22.15	25.39	14.26	No	24.97	13.51	No
1687	CACHE3HI_1687_77	256.221	C1=Cc2cc(ccc2OC1=O)NC(c1nc[nH]n1)=O	HTRF	primary screen	AR001525a	cache3_nsp3_hid_1739_20230828	nsp3_SARS2:MVC039-H10:P222987	nsp3_SARS2	.0125 µM	25 mM HEPES pH 7.0, 20 mM NaCl, 0.05% BSA, 0.05% Tween-20		90	RT		100	1065	2166	2033.8	1082	2291	2117.38	2348.46	117.31	14.1	2395.64	115.57	12.2	0.85	0.85	20.01	20.72	23.32	12	No	22.5	10.75	No
1687	CACHE3HI_1687_79	314.32	Cc1c2c(NC(c3cccc(c3F)OC)=O)ncnc2[nH]c1C	HTRF	primary screen	AR000414a	cache3_nsp3_hid_1739_20230828	nsp3_SARS2:MVC039-H10:P222987	nsp3_SARS2	.0125 µM	25 mM HEPES pH 7.0, 20 mM NaCl, 0.05% BSA, 0.05% Tween-20		90	RT		100	1692	3141	1856.38	1273	2249	1766.69	2462.27	113.17	25.79	2264.74	110.51	23.11	0.83	0.82	21.75	20.49	20.83	8.76	No	20.72	7.99	No
1687	CACHE3HI_1687_81	462.513	C(c1ccc(nc1)n1cnc2ccccc12)NC(c1ccc(cc1)NC(Nc1ccccc1)=O)=O	HTRF	primary screen	AR001142a	cache3_nsp3_hid_1739_20230828	nsp3_SARS2:MVC039-H10:P222987	nsp3_SARS2	.0125 µM	25 mM HEPES pH 7.0, 20 mM NaCl, 0.05% BSA, 0.05% Tween-20		90	RT		100	6675	2488	372.73	7238	2804	387.4	2447.99	110.53	88.78	2670.35	113.05	89.27	0.85	0.88	22.14	23.62	21.55	10.35	Yes	21.65	10.42	Yes
1689	CACHE3HI_1689_1	328.38	CC(C)CN(CCc1nn[nH]n1)C(c1c2cc[nH]c2nc(C)n1)=O	HTRF	primary screen	AR001358a	cache3_nsp3_hid_1739_20230828	nsp3_SARS2:MVC039-H10:P222987	nsp3_SARS2	.0125 µM	25 mM HEPES pH 7.0, 20 mM NaCl, 0.05% BSA, 0.05% Tween-20		90	RT		100	1692	4152	2453.9	1643	4049	2464.39	2348.46	117.31	-4.72	2395.64	115.57	-3.01	0.85	0.85	20.01	20.72	23.32	12	No	22.5	10.75	No
1689	CACHE3HI_1689_10	274.284	CNC(Nc1ccc(cc1)C(NCc1c[nH]nn1)=O)=O	HTRF	primary screen	AR001554a	cache3_nsp3_hid_1739_20230828	nsp3_SARS2:MVC039-H10:P222987	nsp3_SARS2	.0125 µM	25 mM HEPES pH 7.0, 20 mM NaCl, 0.05% BSA, 0.05% Tween-20		90	RT		100	1531	3585	2341.61	1590	3835	2411.95	2348.46	117.31	0.3	2395.64	115.57	-0.71	0.85	0.85	20.01	20.72	23.32	12	No	22.5	10.75	No
1689	CACHE3HI_1689_100	332.385	C(Cn1ccc(NC(c2ccc3c(c2)SCC(N3)=O)=O)n1)CO	HTRF	primary screen	AR000410a	cache3_nsp3_hid_1739_20230828	nsp3_SARS2:MVC039-H10:P222987	nsp3_SARS2	.0125 µM	25 mM HEPES pH 7.0, 20 mM NaCl, 0.05% BSA, 0.05% Tween-20		90	RT		100	1444	3799	2630.89	1182	2639	2232.66	2462.27	113.17	-7.17	2264.74	110.51	1.48	0.83	0.82	21.75	20.49	20.83	8.76	No	20.72	7.99	No
1689	CACHE3HI_1689_11	324.266	C(CNC(c1cc2c(nc1)[nH]cn2)=O)c1c[nH]nc1C(F)(F)F	HTRF	primary screen	AR000391a	cache3_nsp3_hid_1739_20230828	nsp3_SARS2:MVC039-H10:P222987	nsp3_SARS2	.0125 µM	25 mM HEPES pH 7.0, 20 mM NaCl, 0.05% BSA, 0.05% Tween-20		90	RT		100	1833	4826	2632.84	1507	3738	2480.43	2462.27	113.17	-7.26	2264.74	110.51	-10.01	0.83	0.82	21.75	20.49	20.83	8.76	No	20.72	7.99	No
1689	CACHE3HI_1689_12	391.225	C1CC1NC(Nc1ccc(cc1)NC(c1cc(ncc1[Br])O)=O)=O	HTRF	primary screen	AR000668a	cache3_nsp3_hid_1739_20230828	nsp3_SARS2:MVC039-H10:P222987	nsp3_SARS2	.0125 µM	25 mM HEPES pH 7.0, 20 mM NaCl, 0.05% BSA, 0.05% Tween-20		90	RT		100	1214	3490	2874.79	1394	3664	2628.41	2419.55	111.3	-19.72	2446.95	109.53	-7.76	0.84	0.84	21.73	22.15	25.39	14.26	No	24.97	13.51	No
1689	CACHE3HI_1689_13	323.356	C(C(Nc1ccc2c(c1)c(N)nc(N)n2)=O)OCc1ccccc1	HTRF	primary screen	AR000810a	cache3_nsp3_hid_1739_20230828	nsp3_SARS2:MVC039-H10:P222987	nsp3_SARS2	.0125 µM	25 mM HEPES pH 7.0, 20 mM NaCl, 0.05% BSA, 0.05% Tween-20		90	RT		100	1546	2577	1666.88	1515	1975	1303.63	2419.55	111.3	32.6	2446.95	109.53	48.93	0.84	0.84	21.73	22.15	25.39	14.26	Yes	24.97	13.51	Yes
1689	CACHE3HI_1689_14	329.404	CC(C)OCc1ccc(cc1)NC(NCc1cnc(C)nc1N)=O	HTRF	primary screen	AR001014a	cache3_nsp3_hid_1739_20230828	nsp3_SARS2:MVC039-H10:P222987	nsp3_SARS2	.0125 µM	25 mM HEPES pH 7.0, 20 mM NaCl, 0.05% BSA, 0.05% Tween-20		90	RT		100	2020	4782	2367.33	1991	5549	2787.04	2447.99	110.53	3.45	2670.35	113.05	-4.56	0.85	0.88	22.14	23.62	21.55	10.35	No	21.65	10.42	No
1689	CACHE3HI_1689_15	327.319	C(C(Nc1ccc2c(c1)c(N)nc(N)n2)=O)Oc1ccccc1F	HTRF	primary screen	AR000925a	cache3_nsp3_hid_1739_20230828	nsp3_SARS2:MVC039-H10:P222987	nsp3_SARS2	.0125 µM	25 mM HEPES pH 7.0, 20 mM NaCl, 0.05% BSA, 0.05% Tween-20		90	RT		100	1481	2450	1654.29	1335	1961	1468.91	2419.55	111.3	33.15	2446.95	109.53	41.85	0.84	0.84	21.73	22.15	25.39	14.26	Yes	24.97	13.51	Yes
1689	CACHE3HI_1689_16	296.277	C(C(CO)(F)F)NC(Nc1ccc(cc1)c1cn[nH]c1)=O	HTRF	primary screen	AR001140a	cache3_nsp3_hid_1739_20230828	nsp3_SARS2:MVC039-H10:P222987	nsp3_SARS2	.0125 µM	25 mM HEPES pH 7.0, 20 mM NaCl, 0.05% BSA, 0.05% Tween-20		90	RT		100	1993	4362	2188.66	2509	5098	2031.89	2447.99	110.53	11.09	2670.35	113.05	24.96	0.85	0.88	22.14	23.62	21.55	10.35	No	21.65	10.42	No
1689	CACHE3HI_1689_17	313.365	CN(Cc1nnc(N)[nH]1)C(c1ccc(cc1)NC1CCCN=1)=O	HTRF	primary screen	AR001423a	cache3_nsp3_hid_1739_20230828	nsp3_SARS2:MVC039-H10:P222987	nsp3_SARS2	.0125 µM	25 mM HEPES pH 7.0, 20 mM NaCl, 0.05% BSA, 0.05% Tween-20		90	RT		100	1650	3863	2341.21	1599	3756	2348.97	2348.46	117.31	0.32	2395.64	115.57	2.04	0.85	0.85	20.01	20.72	23.32	12	No	22.5	10.75	No
1689	CACHE3HI_1689_18	323.356	Cc1c(CNC(Nc2ccc3c(c2)c(nc(C)n3)O)=O)cccn1	HTRF	primary screen	AR000671a	cache3_nsp3_hid_1739_20230828	nsp3_SARS2:MVC039-H10:P222987	nsp3_SARS2	.0125 µM	25 mM HEPES pH 7.0, 20 mM NaCl, 0.05% BSA, 0.05% Tween-20		90	RT		100	1481	3614	2440.24	1544	3798	2459.85	2419.55	111.3	-0.89	2446.95	109.53	-0.55	0.84	0.84	21.73	22.15	25.39	14.26	No	24.97	13.51	No
1689	CACHE3HI_1689_19	305.338	Cn1c(ccn1)c1c(CNC(C2(CCOCC2)O)=O)c[nH]n1	HTRF	primary screen	AR000492a	cache3_nsp3_hid_1739_20230828	nsp3_SARS2:MVC039-H10:P222987	nsp3_SARS2	.0125 µM	25 mM HEPES pH 7.0, 20 mM NaCl, 0.05% BSA, 0.05% Tween-20		90	RT		100	1636	4168	2547.68	1408	3311	2351.56	2462.27	113.17	-3.63	2264.74	110.51	-4.03	0.83	0.82	21.75	20.49	20.83	8.76	No	20.72	7.99	No
1689	CACHE3HI_1689_2	322.369	CC(N(C)CC(N(C)CCN(C)C(c1cncnc1N)=O)=O)=O	HTRF	primary screen	AR001296a	cache3_nsp3_hid_1739_20230828	nsp3_SARS2:MVC039-H10:P222987	nsp3_SARS2	.0125 µM	25 mM HEPES pH 7.0, 20 mM NaCl, 0.05% BSA, 0.05% Tween-20		90	RT		100	1569	3925	2501.59	1615	4042	2502.79	2348.46	117.31	-6.86	2395.64	115.57	-4.69	0.85	0.85	20.01	20.72	23.32	12	No	22.5	10.75	No
1689	CACHE3HI_1689_20	355.181	C1c2c(CN1C(COc1cc(cc(c1)[Cl])[Cl])=O)nc(N)nc2O	HTRF	primary screen	AR001419a	cache3_nsp3_hid_1739_20230828	nsp3_SARS2:MVC039-H10:P222987	nsp3_SARS2	.0125 µM	25 mM HEPES pH 7.0, 20 mM NaCl, 0.05% BSA, 0.05% Tween-20		90	RT		100	14656	7798	532.07	14865	7913	532.32	2348.46	117.31	81.41	2395.64	115.57	81.72	0.85	0.85	20.01	20.72	23.32	12	Yes	22.5	10.75	Yes
1689	CACHE3HI_1689_21	316.317	Cc1nc(COC(c2ccc(cc2)NC(NC)=O)=O)cc(n1)O	HTRF	primary screen	AR001451a	cache3_nsp3_hid_1739_20230828	nsp3_SARS2:MVC039-H10:P222987	nsp3_SARS2	.0125 µM	25 mM HEPES pH 7.0, 20 mM NaCl, 0.05% BSA, 0.05% Tween-20		90	RT		100	1364	3385	2481.67	1360	3375	2481.62	2348.46	117.31	-5.97	2395.64	115.57	-3.77	0.85	0.85	20.01	20.72	23.32	12	No	22.5	10.75	No
1689	CACHE3HI_1689_22	310.353	CN(C(c1cc(CO)cc(CO)c1)=O)c1ccc2cc[nH]c2c1	HTRF	primary screen	AR000821a	cache3_nsp3_hid_1739_20230828	nsp3_SARS2:MVC039-H10:P222987	nsp3_SARS2	.0125 µM	25 mM HEPES pH 7.0, 20 mM NaCl, 0.05% BSA, 0.05% Tween-20		90	RT		100	1113	2482	2230.01	1128	2514	2228.72	2419.55	111.3	8.21	2446.95	109.53	9.34	0.84	0.84	21.73	22.15	25.39	14.26	No	24.97	13.51	No
1689	CACHE3HI_1689_23	277.284	COc1ccc(CCC(NCc2nnn[nH]2)=O)cc1O	HTRF	primary screen	AR000662a	cache3_nsp3_hid_1739_20230828	nsp3_SARS2:MVC039-H10:P222987	nsp3_SARS2	.0125 µM	25 mM HEPES pH 7.0, 20 mM NaCl, 0.05% BSA, 0.05% Tween-20		90	RT		100	1735	4306	2481.84	1867	4731	2534.01	2419.55	111.3	-2.69	2446.95	109.53	-3.72	0.84	0.84	21.73	22.15	25.39	14.26	No	24.97	13.51	No
1689	CACHE3HI_1689_24	345.252	C(C(NCc1nc(cc(n1)O)O)=O)c1cc(cc(c1)F)C(F)(F)F	HTRF	primary screen	AR001532a	cache3_nsp3_hid_1739_20230828	nsp3_SARS2:MVC039-H10:P222987	nsp3_SARS2	.0125 µM	25 mM HEPES pH 7.0, 20 mM NaCl, 0.05% BSA, 0.05% Tween-20		90	RT		100	1522	3576	2349.54	1530	3697	2416.34	2348.46	117.31	-0.04	2395.64	115.57	-0.9	0.85	0.85	20.01	20.72	23.32	12	No	22.5	10.75	No
1689	CACHE3HI_1689_25	342.428	Cc1ccccc1CN(C)C(CSc1nc2c(N)ncnc2[nH]1)=O	HTRF	primary screen	AR001150a	cache3_nsp3_hid_1739_20230828	nsp3_SARS2:MVC039-H10:P222987	nsp3_SARS2	.0125 µM	25 mM HEPES pH 7.0, 20 mM NaCl, 0.05% BSA, 0.05% Tween-20		90	RT		100	1667	4113	2467.31	1789	4540	2537.73	2447.99	110.53	-0.82	2670.35	113.05	5.18	0.85	0.88	22.14	23.62	21.55	10.35	No	21.65	10.42	No
1689	CACHE3HI_1689_29	320.805	CN(Cc1cn[nH]c1)C(Cc1ccc2c(c1)sc(n2)[Cl])=O	HTRF	primary screen	AR000429a	cache3_nsp3_hid_1739_20230828	nsp3_SARS2:MVC039-H10:P222987	nsp3_SARS2	.0125 µM	25 mM HEPES pH 7.0, 20 mM NaCl, 0.05% BSA, 0.05% Tween-20		90	RT		100	1598	4020	2515.65	1369	3056	2232.29	2462.27	113.17	-2.27	2264.74	110.51	1.5	0.83	0.82	21.75	20.49	20.83	8.76	No	20.72	7.99	No
1689	CACHE3HI_1689_3	298.35	C1CC(C1)(CCn1cc(c2ccc3c(N)n[nH]c3c2)nn1)O	HTRF	primary screen	AR000986a	cache3_nsp3_hid_1739_20230828	nsp3_SARS2:MVC039-H10:P222987	nsp3_SARS2	.0125 µM	25 mM HEPES pH 7.0, 20 mM NaCl, 0.05% BSA, 0.05% Tween-20		90	RT		100	1544	3914	2534.97	1567	4261	2719.21	2447.99	110.53	-3.72	2670.35	113.05	-1.91	0.85	0.88	22.14	23.62	21.55	10.35	No	21.65	10.42	No
1689	CACHE3HI_1689_30	324.384	Cc1cccc(C)c1OCCCNc1cc2c(ncnc2cn1)O	HTRF	primary screen	AR001132a	cache3_nsp3_hid_1739_20230828	nsp3_SARS2:MVC039-H10:P222987	nsp3_SARS2	.0125 µM	25 mM HEPES pH 7.0, 20 mM NaCl, 0.05% BSA, 0.05% Tween-20		90	RT		100	1288	2983	2315.99	1326	3331	2512.07	2447.99	110.53	5.64	2670.35	113.05	6.18	0.85	0.88	22.14	23.62	21.55	10.35	No	21.65	10.42	No
1689	CACHE3HI_1689_31	327.388	C(COCC(N1CCc2c(C1)c(N)nc(N)n2)=O)c1ccccc1	HTRF	primary screen	AR000463a	cache3_nsp3_hid_1739_20230828	nsp3_SARS2:MVC039-H10:P222987	nsp3_SARS2	.0125 µM	25 mM HEPES pH 7.0, 20 mM NaCl, 0.05% BSA, 0.05% Tween-20		90	RT		100	1646	4086	2482.38	1430	3226	2255.94	2462.27	113.17	-0.85	2264.74	110.51	0.4	0.83	0.82	21.75	20.49	20.83	8.76	No	20.72	7.99	No
1689	CACHE3HI_1689_32	338.318	Cc1nc(CCCNC(C(Nc2cc(ccn2)C(F)F)=O)=O)n[nH]1	HTRF	primary screen	AR000545a	cache3_nsp3_hid_1739_20230828	nsp3_SARS2:MVC039-H10:P222987	nsp3_SARS2	.0125 µM	25 mM HEPES pH 7.0, 20 mM NaCl, 0.05% BSA, 0.05% Tween-20		90	RT		100	1684	4095	2431.71	1323	3034	2293.27	2462.27	113.17	1.3	2264.74	110.51	-1.32	0.83	0.82	21.75	20.49	20.83	8.76	No	20.72	7.99	No
1689	CACHE3HI_1689_33	326.36	C(CNC(C(N1CCc2c(C1)c(N)ncn2)=O)=O)c1ccncc1	HTRF	primary screen	AR001188a	cache3_nsp3_hid_1739_20230828	nsp3_SARS2:MVC039-H10:P222987	nsp3_SARS2	.0125 µM	25 mM HEPES pH 7.0, 20 mM NaCl, 0.05% BSA, 0.05% Tween-20		90	RT		100	1778	4180	2350.96	1797	4878	2714.52	2447.99	110.53	4.15	2670.35	113.05	-1.72	0.85	0.88	22.14	23.62	21.55	10.35	No	21.65	10.42	No
1689	CACHE3HI_1689_34	332.36	CCNC(Nc1cccc(c1)NC(CC1CC(NC(C1)=O)=O)=O)=O	HTRF	primary screen	AR000386a	cache3_nsp3_hid_1739_20230828	nsp3_SARS2:MVC039-H10:P222987	nsp3_SARS2	.0125 µM	25 mM HEPES pH 7.0, 20 mM NaCl, 0.05% BSA, 0.05% Tween-20		90	RT		100	1951	5165	2647.36	1604	3756	2341.65	2462.27	113.17	-7.87	2264.74	110.51	-3.56	0.83	0.82	21.75	20.49	20.83	8.76	No	20.72	7.99	No
1689	CACHE3HI_1689_35	308.341	C(Cc1ccncc1)CNC(c1ccc2ccnc(c2n1)O)=O	HTRF	primary screen	AR000485a	cache3_nsp3_hid_1739_20230828	nsp3_SARS2:MVC039-H10:P222987	nsp3_SARS2	.0125 µM	25 mM HEPES pH 7.0, 20 mM NaCl, 0.05% BSA, 0.05% Tween-20		90	RT		100	2018	3464	1716.55	1839	2740	1489.94	2462.27	113.17	31.74	2264.74	110.51	35.96	0.83	0.82	21.75	20.49	20.83	8.76	Yes	20.72	7.99	Yes
1689	CACHE3HI_1689_36	312.329	Cc1ccc2c(c1)c(co2)C(NCCc1cc(nc(N)n1)O)=O	HTRF	primary screen	AR000471a	cache3_nsp3_hid_1739_20230828	nsp3_SARS2:MVC039-H10:P222987	nsp3_SARS2	.0125 µM	25 mM HEPES pH 7.0, 20 mM NaCl, 0.05% BSA, 0.05% Tween-20		90	RT		100	1697	3984	2347.67	1423	3355	2357.7	2462.27	113.17	4.87	2264.74	110.51	-4.31	0.83	0.82	21.75	20.49	20.83	8.76	No	20.72	7.99	No
1689	CACHE3HI_1689_37	313.361	C1Cc2ccc(cc2C1)NC(NCCc1cc(nc(N)n1)O)=O	HTRF	primary screen	AR001663a	cache3_nsp3_hid_1739_20230828	nsp3_SARS2:MVC039-H10:P222987	nsp3_SARS2	.0125 µM	25 mM HEPES pH 7.0, 20 mM NaCl, 0.05% BSA, 0.05% Tween-20		90	RT		100	1599	3676	2298.94	1897	4726	2491.3	2416.64	106.24	5.09	2554.93	116.03	4.74	0.79	0.89	22.74	22.49	18.92	4.31	No	17.76	5.83	No
1689	CACHE3HI_1689_38	289.339	CCCc1c(cc[nH]1)C(NCCc1cc(nc(N)n1)O)=O	HTRF	primary screen	AR000681a	cache3_nsp3_hid_1739_20230828	nsp3_SARS2:MVC039-H10:P222987	nsp3_SARS2	.0125 µM	25 mM HEPES pH 7.0, 20 mM NaCl, 0.05% BSA, 0.05% Tween-20		90	RT		100	1743	4634	2658.64	1729	4255	2460.96	2419.55	111.3	-10.35	2446.95	109.53	-0.59	0.84	0.84	21.73	22.15	25.39	14.26	No	24.97	13.51	No
1689	CACHE3HI_1689_39	325.319	CC(C)(C(NCCc1nc(N)n[nH]1)=O)Oc1cc(cc(c1)F)F	HTRF	primary screen	AR000424a	cache3_nsp3_hid_1739_20230828	nsp3_SARS2:MVC039-H10:P222987	nsp3_SARS2	.0125 µM	25 mM HEPES pH 7.0, 20 mM NaCl, 0.05% BSA, 0.05% Tween-20		90	RT		100	1787	4548	2545.05	1468	3325	2264.99	2462.27	113.17	-3.52	2264.74	110.51	-0.01	0.83	0.82	21.75	20.49	20.83	8.76	No	20.72	7.99	No
1689	CACHE3HI_1689_40	293.323	Cc1cc(ccc1NC(NC1CC(C1)O)=O)OCC(N)=O	HTRF	primary screen	AR001596a	cache3_nsp3_hid_1739_20230828	nsp3_SARS2:MVC039-H10:P222987	nsp3_SARS2	.0125 µM	25 mM HEPES pH 7.0, 20 mM NaCl, 0.05% BSA, 0.05% Tween-20		90	RT		100	1544	3196	2069.95	1482	3517	2373.14	2348.46	117.31	12.48	2395.64	115.57	0.98	0.85	0.85	20.01	20.72	23.32	12	No	22.5	10.75	No
1689	CACHE3HI_1689_41	388.225	Cc1nc(c2cc(ccc2n1)NC(NCc1cccnc1[Br])=O)O	HTRF	primary screen	AR000817a	cache3_nsp3_hid_1739_20230828	nsp3_SARS2:MVC039-H10:P222987	nsp3_SARS2	.0125 µM	25 mM HEPES pH 7.0, 20 mM NaCl, 0.05% BSA, 0.05% Tween-20		90	RT		100	1579	3101	1963.9	1589	3519	2214.6	2419.55	111.3	19.73	2446.95	109.53	9.94	0.84	0.84	21.73	22.15	25.39	14.26	No	24.97	13.51	No
1689	CACHE3HI_1689_42	274.328	C1CCn2c(CCNC(c3cc(N)n[nH]3)=O)cnc2C1	HTRF	primary screen	AR000830a	cache3_nsp3_hid_1739_20230828	nsp3_SARS2:MVC039-H10:P222987	nsp3_SARS2	.0125 µM	25 mM HEPES pH 7.0, 20 mM NaCl, 0.05% BSA, 0.05% Tween-20		90	RT		100	1685	4018	2384.57	1797	4473	2489.15	2419.55	111.3	1.51	2446.95	109.53	-1.8	0.84	0.84	21.73	22.15	25.39	14.26	No	24.97	13.51	No
1689	CACHE3HI_1689_43	320.255	C(c1ccc(cc1F)F)ONC(c1ccnc2c1nc([nH]2)O)=O	HTRF	primary screen	AR001410a	cache3_nsp3_hid_1739_20230828	nsp3_SARS2:MVC039-H10:P222987	nsp3_SARS2	.0125 µM	25 mM HEPES pH 7.0, 20 mM NaCl, 0.05% BSA, 0.05% Tween-20		90	RT		100	1244	2743	2204.98	1229	2919	2375.1	2348.46	117.31	6.43	2395.64	115.57	0.9	0.85	0.85	20.01	20.72	23.32	12	No	22.5	10.75	No
1689	CACHE3HI_1689_44	343.405	CCCCNC(NNC(c1ccc(cc1)S(CCO)(=O)=O)=O)=O	HTRF	primary screen	AR001186a	cache3_nsp3_hid_1739_20230828	nsp3_SARS2:MVC039-H10:P222987	nsp3_SARS2	.0125 µM	25 mM HEPES pH 7.0, 20 mM NaCl, 0.05% BSA, 0.05% Tween-20		90	RT		100	1825	4473	2450.96	1874	5063	2701.71	2447.99	110.53	-0.12	2670.35	113.05	-1.22	0.85	0.88	22.14	23.62	21.55	10.35	No	21.65	10.42	No
1689	CACHE3HI_1689_45	315.377	CC(C)NC(Nc1ccc(cc1)C(N(C)Cc1cc[nH]n1)=O)=O	HTRF	primary screen	AR000881a	cache3_nsp3_hid_1739_20230828	nsp3_SARS2:MVC039-H10:P222987	nsp3_SARS2	.0125 µM	25 mM HEPES pH 7.0, 20 mM NaCl, 0.05% BSA, 0.05% Tween-20		90	RT		100	1675	3873	2312.24	1574	3805	2417.41	2419.55	111.3	4.64	2446.95	109.53	1.26	0.84	0.84	21.73	22.15	25.39	14.26	No	24.97	13.51	No
1689	CACHE3HI_1689_46	314.367	CS(NCc1ccc(cc1)NC(NCCC(N)=O)=O)(=O)=O	HTRF	primary screen	AR000700a	cache3_nsp3_hid_1739_20230828	nsp3_SARS2:MVC039-H10:P222987	nsp3_SARS2	.0125 µM	25 mM HEPES pH 7.0, 20 mM NaCl, 0.05% BSA, 0.05% Tween-20		90	RT		100	1987	5150	2591.85	1843	4487	2434.62	2419.55	111.3	-7.46	2446.95	109.53	0.52	0.84	0.84	21.73	22.15	25.39	14.26	No	24.97	13.51	No
1689	CACHE3HI_1689_48	292.295	Cc1c(CCC(NCc2cnc(nc2O)O)=O)c(C)on1	HTRF	primary screen	AR001546a	cache3_nsp3_hid_1739_20230828	nsp3_SARS2:MVC039-H10:P222987	nsp3_SARS2	.0125 µM	25 mM HEPES pH 7.0, 20 mM NaCl, 0.05% BSA, 0.05% Tween-20		90	RT		100	1386	3218	2321.79	1617	3913	2419.91	2348.46	117.31	1.19	2395.64	115.57	-1.06	0.85	0.85	20.01	20.72	23.32	12	No	22.5	10.75	No
1689	CACHE3HI_1689_50	284.283	Cc1nnc(c2ccc(cc2)C(NCc2nnn[nH]2)=O)[nH]1	HTRF	primary screen	AR000550a	cache3_nsp3_hid_1739_20230828	nsp3_SARS2:MVC039-H10:P222987	nsp3_SARS2	.0125 µM	25 mM HEPES pH 7.0, 20 mM NaCl, 0.05% BSA, 0.05% Tween-20		90	RT		100	1685	4291	2546.59	1366	3104	2272.33	2462.27	113.17	-3.58	2264.74	110.51	-0.35	0.83	0.82	21.75	20.49	20.83	8.76	No	20.72	7.99	No
1689	CACHE3HI_1689_51	339.346	Cc1c(cccc1OC(F)F)NC(NCCCc1nc(C)[nH]n1)=O	HTRF	primary screen	AR000390a	cache3_nsp3_hid_1739_20230828	nsp3_SARS2:MVC039-H10:P222987	nsp3_SARS2	.0125 µM	25 mM HEPES pH 7.0, 20 mM NaCl, 0.05% BSA, 0.05% Tween-20		90	RT		100	1970	5370	2725.89	1604	3780	2356.61	2462.27	113.17	-11.22	2264.74	110.51	-4.26	0.83	0.82	21.75	20.49	20.83	8.76	No	20.72	7.99	No
1689	CACHE3HI_1689_52	301.35	CCOCc1ccc(cc1)NC(NCc1cncnc1N)=O	HTRF	primary screen	AR000617a	cache3_nsp3_hid_1739_20230828	nsp3_SARS2:MVC039-H10:P222987	nsp3_SARS2	.0125 µM	25 mM HEPES pH 7.0, 20 mM NaCl, 0.05% BSA, 0.05% Tween-20		90	RT		100	1441	3430	2380.29	1221	2843	2328.42	2462.27	113.17	3.48	2264.74	110.51	-2.95	0.83	0.82	21.75	20.49	20.83	8.76	No	20.72	7.99	No
1689	CACHE3HI_1689_53	329.404	CC(C)(C)OCc1ccc(cc1)NC(NCc1cncnc1N)=O	HTRF	primary screen	AR000377a	cache3_nsp3_hid_1739_20230828	nsp3_SARS2:MVC039-H10:P222987	nsp3_SARS2	.0125 µM	25 mM HEPES pH 7.0, 20 mM NaCl, 0.05% BSA, 0.05% Tween-20		90	RT		100	1839	4792	2605.76	1529	3659	2393.07	2462.27	113.17	-6.1	2264.74	110.51	-5.95	0.83	0.82	21.75	20.49	20.83	8.76	No	20.72	7.99	No
1689	CACHE3HI_1689_54	280.28	C(C1(COC1)COC(c1ccc(cc1)NC(N)=O)=O)O	HTRF	primary screen	AR001585a	cache3_nsp3_hid_1739_20230828	nsp3_SARS2:MVC039-H10:P222987	nsp3_SARS2	.0125 µM	25 mM HEPES pH 7.0, 20 mM NaCl, 0.05% BSA, 0.05% Tween-20		90	RT		100	1421	3304	2325.12	1438	3350	2329.62	2348.46	117.31	1.04	2395.64	115.57	2.89	0.85	0.85	20.01	20.72	23.32	12	No	22.5	10.75	No
1689	CACHE3HI_1689_55	271.28	COCc1nc(c2ccc(Cc3nnc[nH]3)cc2)on1	HTRF	primary screen	AR001148a	cache3_nsp3_hid_1739_20230828	nsp3_SARS2:MVC039-H10:P222987	nsp3_SARS2	.0125 µM	25 mM HEPES pH 7.0, 20 mM NaCl, 0.05% BSA, 0.05% Tween-20		90	RT		100	1749	4231	2419.1	1908	4967	2603.25	2447.99	110.53	1.23	2670.35	113.05	2.62	0.85	0.88	22.14	23.62	21.55	10.35	No	21.65	10.42	No
1689	CACHE3HI_1689_56	317.305	C1CC1NC(Nc1ccc(cc1)C(=O)OCC1NNC(N=1)=O)=O	HTRF	primary screen	AR001000a	cache3_nsp3_hid_1739_20230828	nsp3_SARS2:MVC039-H10:P222987	nsp3_SARS2	.0125 µM	25 mM HEPES pH 7.0, 20 mM NaCl, 0.05% BSA, 0.05% Tween-20		90	RT		100	1630	4427	2715.95	1731	4943	2855.58	2447.99	110.53	-11.46	2670.35	113.05	-7.24	0.85	0.88	22.14	23.62	21.55	10.35	No	21.65	10.42	No
1689	CACHE3HI_1689_57	327.352	Cc1cc(C)n(c2ccc(cn2)NC(NCc2nc(N)n[nH]2)=O)n1	HTRF	primary screen	AR000837a	cache3_nsp3_hid_1739_20230828	nsp3_SARS2:MVC039-H10:P222987	nsp3_SARS2	.0125 µM	25 mM HEPES pH 7.0, 20 mM NaCl, 0.05% BSA, 0.05% Tween-20		90	RT		100	1453	3261	2244.32	1710	4206	2459.65	2419.55	111.3	7.59	2446.95	109.53	-0.54	0.84	0.84	21.73	22.15	25.39	14.26	No	24.97	13.51	No
1689	CACHE3HI_1689_58	327.388	Cc1cccc(C)c1OCCCNc1ccc2nnc(CO)n2n1	HTRF	primary screen	AR000880a	cache3_nsp3_hid_1739_20230828	nsp3_SARS2:MVC039-H10:P222987	nsp3_SARS2	.0125 µM	25 mM HEPES pH 7.0, 20 mM NaCl, 0.05% BSA, 0.05% Tween-20		90	RT		100	1448	3461	2390.19	1466	3586	2446.11	2419.55	111.3	1.27	2446.95	109.53	0.03	0.84	0.84	21.73	22.15	25.39	14.26	No	24.97	13.51	No
1689	CACHE3HI_1689_59	303.265	C(C(CO)(F)F)NC(Nc1ccc(cc1)OCC(N)=O)=O	HTRF	primary screen	AR000443a	cache3_nsp3_hid_1739_20230828	nsp3_SARS2:MVC039-H10:P222987	nsp3_SARS2	.0125 µM	25 mM HEPES pH 7.0, 20 mM NaCl, 0.05% BSA, 0.05% Tween-20		90	RT		100	1726	4135	2395.71	1382	3001	2171.49	2462.27	113.17	2.83	2264.74	110.51	4.32	0.83	0.82	21.75	20.49	20.83	8.76	No	20.72	7.99	No
1689	CACHE3HI_1689_60	303.322	COCc1cccc(CC(=O)OCc2nc(N)nc(N)n2)c1	HTRF	primary screen	AR001543a	cache3_nsp3_hid_1739_20230828	nsp3_SARS2:MVC039-H10:P222987	nsp3_SARS2	.0125 µM	25 mM HEPES pH 7.0, 20 mM NaCl, 0.05% BSA, 0.05% Tween-20		90	RT		100	1557	3505	2251.12	1577	3832	2429.93	2348.46	117.31	4.36	2395.64	115.57	-1.5	0.85	0.85	20.01	20.72	23.32	12	No	22.5	10.75	No
1689	CACHE3HI_1689_61	383.275	CN(Cc1ccccc1[Br])C(CSc1nc(N)nc(N)n1)=O	HTRF	primary screen	AR000877a	cache3_nsp3_hid_1739_20230828	nsp3_SARS2:MVC039-H10:P222987	nsp3_SARS2	.0125 µM	25 mM HEPES pH 7.0, 20 mM NaCl, 0.05% BSA, 0.05% Tween-20		90	RT		100	1562	3891	2491.04	1645	3841	2334.95	2419.55	111.3	-3.09	2446.95	109.53	4.79	0.84	0.84	21.73	22.15	25.39	14.26	No	24.97	13.51	No
1689	CACHE3HI_1689_62	307.335	C(c1nc(n[nH]1)SCC(NC(Nc1ccccc1)=O)=O)O	HTRF	primary screen	AR001254a	cache3_nsp3_hid_1739_20230828	nsp3_SARS2:MVC039-H10:P222987	nsp3_SARS2	.0125 µM	25 mM HEPES pH 7.0, 20 mM NaCl, 0.05% BSA, 0.05% Tween-20		90	RT		100	1812	4559	2516	1685	4582	2719.29	2447.99	110.53	-2.9	2670.35	113.05	-1.91	0.85	0.88	22.14	23.62	21.55	10.35	No	21.65	10.42	No
1689	CACHE3HI_1689_63	328.368	C1CN(Cc2c1ccnc2O)C(COCCOc1ccccc1)=O	HTRF	primary screen	AR000583a	cache3_nsp3_hid_1739_20230828	nsp3_SARS2:MVC039-H10:P222987	nsp3_SARS2	.0125 µM	25 mM HEPES pH 7.0, 20 mM NaCl, 0.05% BSA, 0.05% Tween-20		90	RT		100	1690	3832	2267.46	1413	3138	2220.81	2462.27	113.17	8.29	2264.74	110.51	2.03	0.83	0.82	21.75	20.49	20.83	8.76	No	20.72	7.99	No
1689	CACHE3HI_1689_64	317.33	C(c1cnc(nc1O)O)NC(c1ccc(c2cc[nH]n2)s1)=O	HTRF	primary screen	AR000851a	cache3_nsp3_hid_1739_20230828	nsp3_SARS2:MVC039-H10:P222987	nsp3_SARS2	.0125 µM	25 mM HEPES pH 7.0, 20 mM NaCl, 0.05% BSA, 0.05% Tween-20		90	RT		100	1265	2571	2032.41	1317	2623	1991.65	2419.55	111.3	16.77	2446.95	109.53	19.48	0.84	0.84	21.73	22.15	25.39	14.26	No	24.97	13.51	No
1689	CACHE3HI_1689_65	344.44	C1CN(CC(N)=O)Cc2cc(ccc12)NCc1ccc(C(N)=O)s1	HTRF	primary screen	AR001441a	cache3_nsp3_hid_1739_20230828	nsp3_SARS2:MVC039-H10:P222987	nsp3_SARS2	.0125 µM	25 mM HEPES pH 7.0, 20 mM NaCl, 0.05% BSA, 0.05% Tween-20		90	RT		100	1358	3006	2213.55	1312	3141	2394.06	2348.46	117.31	6.04	2395.64	115.57	0.06	0.85	0.85	20.01	20.72	23.32	12	No	22.5	10.75	No
1689	CACHE3HI_1689_67	319.405	CC(C)NC(Nc1ccc(cc1)NC(C1CCC(CC1)O)=O)=O	HTRF	primary screen	AR001231a	cache3_nsp3_hid_1739_20230828	nsp3_SARS2:MVC039-H10:P222987	nsp3_SARS2	.0125 µM	25 mM HEPES pH 7.0, 20 mM NaCl, 0.05% BSA, 0.05% Tween-20		90	RT		100	1973	4771	2418.15	1838	4881	2655.6	2447.99	110.53	1.27	2670.35	113.05	0.57	0.85	0.88	22.14	23.62	21.55	10.35	No	21.65	10.42	No
1689	CACHE3HI_1689_68	336.348	CC(NCCC(Nc1ccc(cc1C)OCC(NC(N)=O)=O)=O)=O	HTRF	primary screen	AR000585a	cache3_nsp3_hid_1739_20230828	nsp3_SARS2:MVC039-H10:P222987	nsp3_SARS2	.0125 µM	25 mM HEPES pH 7.0, 20 mM NaCl, 0.05% BSA, 0.05% Tween-20		90	RT		100	1778	4163	2341.4	1461	3274	2240.93	2462.27	113.17	5.14	2264.74	110.51	1.1	0.83	0.82	21.75	20.49	20.83	8.76	No	20.72	7.99	No
1689	CACHE3HI_1689_69	336.392	CC(C)(CCC(Nc1cccc(c1)NC(NCCC(N)=O)=O)=O)O	HTRF	primary screen	AR000798a	cache3_nsp3_hid_1739_20230828	nsp3_SARS2:MVC039-H10:P222987	nsp3_SARS2	.0125 µM	25 mM HEPES pH 7.0, 20 mM NaCl, 0.05% BSA, 0.05% Tween-20		90	RT		100	1598	3964	2480.6	1720	4021	2337.79	2419.55	111.3	-2.64	2446.95	109.53	4.67	0.84	0.84	21.73	22.15	25.39	14.26	No	24.97	13.51	No
1689	CACHE3HI_1689_7	306.41	C1CCC(C1)(CCNC([C@H]1CC[C@@H](CC1)c1ncn[nH]1)=O)O	HTRF	primary screen	AR000895a	cache3_nsp3_hid_1739_20230828	nsp3_SARS2:MVC039-H10:P222987	nsp3_SARS2	.0125 µM	25 mM HEPES pH 7.0, 20 mM NaCl, 0.05% BSA, 0.05% Tween-20		90	RT		100	1728	4128	2388.89	1645	3957	2405.47	2419.55	111.3	1.32	2446.95	109.53	1.77	0.84	0.84	21.73	22.15	25.39	14.26	No	24.97	13.51	No
1689	CACHE3HI_1689_70	310.375	C1C[C@H]([C@@H]1NC(c1ccc(C(N[C@@H]2CC[C@H]2O)=O)s1)=O)O	HTRF	primary screen	AR001199a	cache3_nsp3_hid_1739_20230828	nsp3_SARS2:MVC039-H10:P222987	nsp3_SARS2	.0125 µM	25 mM HEPES pH 7.0, 20 mM NaCl, 0.05% BSA, 0.05% Tween-20		90	RT		100	1603	3752	2340.61	1551	4251	2740.81	2447.99	110.53	4.59	2670.35	113.05	-2.75	0.85	0.88	22.14	23.62	21.55	10.35	No	21.65	10.42	No
1689	CACHE3HI_1689_71	318.402	CC(c1ccc(CC(N2CCC(CC2)c2nnc[nH]2)=O)s1)=O	HTRF	primary screen	AR001350a	cache3_nsp3_hid_1739_20230828	nsp3_SARS2:MVC039-H10:P222987	nsp3_SARS2	.0125 µM	25 mM HEPES pH 7.0, 20 mM NaCl, 0.05% BSA, 0.05% Tween-20		90	RT		100	1342	3286	2448.58	1337	3367	2518.33	2348.46	117.31	-4.48	2395.64	115.57	-5.38	0.85	0.85	20.01	20.72	23.32	12	No	22.5	10.75	No
1689	CACHE3HI_1689_72	336.392	C(CSc1ccccc1F)C(N1CCn2c(C1)c(CO)nn2)=O	HTRF	primary screen	AR000573a	cache3_nsp3_hid_1739_20230828	nsp3_SARS2:MVC039-H10:P222987	nsp3_SARS2	.0125 µM	25 mM HEPES pH 7.0, 20 mM NaCl, 0.05% BSA, 0.05% Tween-20		90	RT		100	1689	4204	2489.05	1383	3073	2221.98	2462.27	113.17	-1.13	2264.74	110.51	1.98	0.83	0.82	21.75	20.49	20.83	8.76	No	20.72	7.99	No
1689	CACHE3HI_1689_73	321.377	CC(C)(C)NC(Nc1ccc(C(NC2CC(C2)O)=O)c(c1)O)=O	HTRF	primary screen	AR001282a	cache3_nsp3_hid_1739_20230828	nsp3_SARS2:MVC039-H10:P222987	nsp3_SARS2	.0125 µM	25 mM HEPES pH 7.0, 20 mM NaCl, 0.05% BSA, 0.05% Tween-20		90	RT		100	1459	3446	2361.89	1388	3325	2395.53	2348.46	117.31	-0.6	2395.64	115.57	0	0.85	0.85	20.01	20.72	23.32	12	No	22.5	10.75	No
1689	CACHE3HI_1689_74	356.249	COc1ccc(CSCc2nc(N)nc(N)n2)c(c1)[Br]	HTRF	primary screen	AR001670a	cache3_nsp3_hid_1739_20230828	nsp3_SARS2:MVC039-H10:P222987	nsp3_SARS2	.0125 µM	25 mM HEPES pH 7.0, 20 mM NaCl, 0.05% BSA, 0.05% Tween-20		90	RT		100	1792	3858	2152.9	1843	4948	2684.75	2416.64	106.24	11.41	2554.93	116.03	-3.01	0.79	0.89	22.74	22.49	18.92	4.31	No	17.76	5.83	No
1689	CACHE3HI_1689_76	325.369	CCOC(NCCCC(N1CCn2c(C1)nnc2COC)=O)=O	HTRF	primary screen	AR000340a	cache3_nsp3_hid_1739_20230828	nsp3_SARS2:MVC039-H10:P222987	nsp3_SARS2	.0125 µM	25 mM HEPES pH 7.0, 20 mM NaCl, 0.05% BSA, 0.05% Tween-20		90	RT		100	1705	4305	2524.93	1524	3463	2272.31	2462.27	113.17	-2.66	2264.74	110.51	-0.35	0.83	0.82	21.75	20.49	20.83	8.76	No	20.72	7.99	No
1689	CACHE3HI_1689_77	304.35	CC(CNC(c1ccc(Cc2nnc[nH]2)cc1)=O)(CO)CO	HTRF	primary screen	AR000490a	cache3_nsp3_hid_1739_20230828	nsp3_SARS2:MVC039-H10:P222987	nsp3_SARS2	.0125 µM	25 mM HEPES pH 7.0, 20 mM NaCl, 0.05% BSA, 0.05% Tween-20		90	RT		100	1712	4093	2390.77	1430	3391	2371.33	2462.27	113.17	3.04	2264.74	110.51	-4.94	0.83	0.82	21.75	20.49	20.83	8.76	No	20.72	7.99	No
1689	CACHE3HI_1689_78	323.26	C(C(F)(F)F)n1c(nnn1)SCC(=O)OCc1nc[nH]n1	HTRF	primary screen	AR001580a	cache3_nsp3_hid_1739_20230828	nsp3_SARS2:MVC039-H10:P222987	nsp3_SARS2	.0125 µM	25 mM HEPES pH 7.0, 20 mM NaCl, 0.05% BSA, 0.05% Tween-20		90	RT		100	1533	3400	2217.87	1415	3071	2170.32	2348.46	117.31	5.85	2395.64	115.57	9.88	0.85	0.85	20.01	20.72	23.32	12	No	22.5	10.75	No
1689	CACHE3HI_1689_79	293.323	CNC(COc1ccc(cc1)NC(NC1CC(C1)O)=O)=O	HTRF	primary screen	AR000603a	cache3_nsp3_hid_1739_20230828	nsp3_SARS2:MVC039-H10:P222987	nsp3_SARS2	.0125 µM	25 mM HEPES pH 7.0, 20 mM NaCl, 0.05% BSA, 0.05% Tween-20		90	RT		100	1773	4214	2376.76	1301	2860	2198.31	2462.27	113.17	3.64	2264.74	110.51	3.08	0.83	0.82	21.75	20.49	20.83	8.76	No	20.72	7.99	No
1689	CACHE3HI_1689_8	303.326	CNC(N(C)c1ccc(cc1)NC(NCc1c[nH]nn1)=O)=O	HTRF	primary screen	AR000752a	cache3_nsp3_hid_1739_20230828	nsp3_SARS2:MVC039-H10:P222987	nsp3_SARS2	.0125 µM	25 mM HEPES pH 7.0, 20 mM NaCl, 0.05% BSA, 0.05% Tween-20		90	RT		100	1741	4486	2576.68	1728	4412	2553.24	2419.55	111.3	-6.8	2446.95	109.53	-4.54	0.84	0.84	21.73	22.15	25.39	14.26	No	24.97	13.51	No
1689	CACHE3HI_1689_80	331.397	C1C(CC1O)NC(c1ccc(NC(Nc2ccccc2)=O)s1)=O	HTRF	primary screen	AR000922a	cache3_nsp3_hid_1739_20230828	nsp3_SARS2:MVC039-H10:P222987	nsp3_SARS2	.0125 µM	25 mM HEPES pH 7.0, 20 mM NaCl, 0.05% BSA, 0.05% Tween-20		90	RT		100	3317	3612	1088.94	4865	4513	927.65	2419.55	111.3	57.64	2446.95	109.53	65.02	0.84	0.84	21.73	22.15	25.39	14.26	Yes	24.97	13.51	Yes
1689	CACHE3HI_1689_81	327.384	CC(C)c1ccc(C(Nc2ccc(cc2)C(NCCO)=O)=O)nc1	HTRF	primary screen	AR000887a	cache3_nsp3_hid_1739_20230828	nsp3_SARS2:MVC039-H10:P222987	nsp3_SARS2	.0125 µM	25 mM HEPES pH 7.0, 20 mM NaCl, 0.05% BSA, 0.05% Tween-20		90	RT		100	1230	2816	2289.43	1294	3058	2363.22	2419.55	111.3	5.63	2446.95	109.53	3.58	0.84	0.84	21.73	22.15	25.39	14.26	No	24.97	13.51	No
1689	CACHE3HI_1689_82	344.202	CC(C(NCCc1nc(N)n[nH]1)=O)Oc1ccc(cc1[Cl])[Cl]	HTRF	primary screen	AR000623a	cache3_nsp3_hid_1739_20230828	nsp3_SARS2:MVC039-H10:P222987	nsp3_SARS2	.0125 µM	25 mM HEPES pH 7.0, 20 mM NaCl, 0.05% BSA, 0.05% Tween-20		90	RT		100	1650	4069	2466.06	1350	2990	2214.82	2462.27	113.17	-0.16	2264.74	110.51	2.31	0.83	0.82	21.75	20.49	20.83	8.76	No	20.72	7.99	No
1689	CACHE3HI_1689_84	335.404	Cc1cc(cc(c1)NC(=O)OC(C)(C)C)NC(NC(CO)C=C)=O	HTRF	primary screen	AR001160a	cache3_nsp3_hid_1739_20230828	nsp3_SARS2:MVC039-H10:P222987	nsp3_SARS2	.0125 µM	25 mM HEPES pH 7.0, 20 mM NaCl, 0.05% BSA, 0.05% Tween-20		90	RT		100	1795	4198	2338.72	1734	4608	2657.44	2447.99	110.53	4.67	2670.35	113.05	0.5	0.85	0.88	22.14	23.62	21.55	10.35	No	21.65	10.42	No
1689	CACHE3HI_1689_85	277.353	COc1ccc(CSCc2nc(N)nc(N)n2)cc1	HTRF	primary screen	AR001702a	cache3_nsp3_hid_1739_20230828	nsp3_SARS2:MVC039-H10:P222987	nsp3_SARS2	.0125 µM	25 mM HEPES pH 7.0, 20 mM NaCl, 0.05% BSA, 0.05% Tween-20		90	RT		100	1635	3725	2278.29	1721	4335	2518.88	2416.64	106.24	5.98	2554.93	116.03	3.64	0.79	0.89	22.74	22.49	18.92	4.31	No	17.76	5.83	No
1689	CACHE3HI_1689_86	349.822	C(CC(N1CCC(CC1)(c1nnn[nH]1)O)=O)Cc1ccccc1[Cl]	HTRF	primary screen	AR000586a	cache3_nsp3_hid_1739_20230828	nsp3_SARS2:MVC039-H10:P222987	nsp3_SARS2	.0125 µM	25 mM HEPES pH 7.0, 20 mM NaCl, 0.05% BSA, 0.05% Tween-20		90	RT		100	1642	4345	2646.16	1436	3281	2284.82	2462.27	113.17	-7.82	2264.74	110.51	-0.93	0.83	0.82	21.75	20.49	20.83	8.76	No	20.72	7.99	No
1689	CACHE3HI_1689_87	353.22	C(CNC(c1ccc(cc1)NCc1nc(c[nH]1)[Br])=O)CO	HTRF	primary screen	AR001115a	cache3_nsp3_hid_1739_20230828	nsp3_SARS2:MVC039-H10:P222987	nsp3_SARS2	.0125 µM	25 mM HEPES pH 7.0, 20 mM NaCl, 0.05% BSA, 0.05% Tween-20		90	RT		100	1600	3811	2381.88	1646	4354	2645.2	2447.99	110.53	2.82	2670.35	113.05	0.98	0.85	0.88	22.14	23.62	21.55	10.35	No	21.65	10.42	No
1689	CACHE3HI_1689_88	313.785	C(CO)[C@@H]1CN(C[C@@H]1CCO)C(Nc1ccc(nc1)[Cl])=O	HTRF	primary screen	AR000388a	cache3_nsp3_hid_1739_20230828	nsp3_SARS2:MVC039-H10:P222987	nsp3_SARS2	.0125 µM	25 mM HEPES pH 7.0, 20 mM NaCl, 0.05% BSA, 0.05% Tween-20		90	RT		100	1850	4783	2585.41	1551	3797	2448.1	2462.27	113.17	-5.24	2264.74	110.51	-8.51	0.83	0.82	21.75	20.49	20.83	8.76	No	20.72	7.99	No
1689	CACHE3HI_1689_89	328.416	C1CCc2c(C1)nc(CNc1ccc(cc1)C(NCCCO)=O)[nH]2	HTRF	primary screen	AR001184a	cache3_nsp3_hid_1739_20230828	nsp3_SARS2:MVC039-H10:P222987	nsp3_SARS2	.0125 µM	25 mM HEPES pH 7.0, 20 mM NaCl, 0.05% BSA, 0.05% Tween-20		90	RT		100	1597	3966	2483.41	1692	4443	2625.89	2447.99	110.53	-1.51	2670.35	113.05	1.73	0.85	0.88	22.14	23.62	21.55	10.35	No	21.65	10.42	No
1689	CACHE3HI_1689_9	307.285	COC(Cc1ccc(cc1F)NC(NCc1c[nH]nn1)=O)=O	HTRF	primary screen	AR000940a	cache3_nsp3_hid_1739_20230828	nsp3_SARS2:MVC039-H10:P222987	nsp3_SARS2	.0125 µM	25 mM HEPES pH 7.0, 20 mM NaCl, 0.05% BSA, 0.05% Tween-20		90	RT		100	1607	3729	2320.47	1809	3967	2192.92	2419.55	111.3	4.29	2446.95	109.53	10.87	0.84	0.84	21.73	22.15	25.39	14.26	No	24.97	13.51	No
1689	CACHE3HI_1689_90	308.382	Cc1cccc(n1)N1CCC(CC1)NC(NC[C@H](CO)O)=O	HTRF	primary screen	AR001057a	cache3_nsp3_hid_1739_20230828	nsp3_SARS2:MVC039-H10:P222987	nsp3_SARS2	.0125 µM	25 mM HEPES pH 7.0, 20 mM NaCl, 0.05% BSA, 0.05% Tween-20		90	RT		100	1748	4191	2397.6	1711	4868	2845.12	2447.99	110.53	2.15	2670.35	113.05	-6.83	0.85	0.88	22.14	23.62	21.55	10.35	No	21.65	10.42	No
1689	CACHE3HI_1689_91	292.339	CN(CCO)NC(c1ccc(cc1)NC(NC1CC1)=O)=O	HTRF	primary screen	AR000454a	cache3_nsp3_hid_1739_20230828	nsp3_SARS2:MVC039-H10:P222987	nsp3_SARS2	.0125 µM	25 mM HEPES pH 7.0, 20 mM NaCl, 0.05% BSA, 0.05% Tween-20		90	RT		100	1955	3997	2044.5	1390	3291	2367.63	2462.27	113.17	17.78	2264.74	110.51	-4.77	0.83	0.82	21.75	20.49	20.83	8.76	No	20.72	7.99	No
1689	CACHE3HI_1689_92	351.859	C(CSc1ccccc1[Cl])C(N1CCc2c(C1)c(CO)n[nH]2)=O	HTRF	primary screen	AR001314a	cache3_nsp3_hid_1739_20230828	nsp3_SARS2:MVC039-H10:P222987	nsp3_SARS2	.0125 µM	25 mM HEPES pH 7.0, 20 mM NaCl, 0.05% BSA, 0.05% Tween-20		90	RT		100	1689	4259	2521.61	1623	4132	2545.9	2348.46	117.31	-7.76	2395.64	115.57	-6.58	0.85	0.85	20.01	20.72	23.32	12	No	22.5	10.75	No
1689	CACHE3HI_1689_93	326.364	Cn1c(CN2CCN(CC2)c2cnc3c(c(ncn3)O)n2)ccn1	HTRF	primary screen	AR000423a	cache3_nsp3_hid_1739_20230828	nsp3_SARS2:MVC039-H10:P222987	nsp3_SARS2	.0125 µM	25 mM HEPES pH 7.0, 20 mM NaCl, 0.05% BSA, 0.05% Tween-20		90	RT		100	330	945	2863.64	318	806	2534.59	2462.27	113.17	-17.08	2264.74	110.51	-12.52	0.83	0.82	21.75	20.49	20.83	8.76	No	20.72	7.99	No
1689	CACHE3HI_1689_94	298.35	Cn1cnnc1CCC(NCCc1c[nH]c2ccncc12)=O	HTRF	primary screen	AR001372a	cache3_nsp3_hid_1739_20230828	nsp3_SARS2:MVC039-H10:P222987	nsp3_SARS2	.0125 µM	25 mM HEPES pH 7.0, 20 mM NaCl, 0.05% BSA, 0.05% Tween-20		90	RT		100	1615	3810	2359.13	1418	3568	2516.22	2348.46	117.31	-0.47	2395.64	115.57	-5.28	0.85	0.85	20.01	20.72	23.32	12	No	22.5	10.75	No
1689	CACHE3HI_1689_95	300.362	Cc1ccc(C)c(c1)OCCN1Cc2c(C1)nc(N)nc2O	HTRF	primary screen	AR001572a	cache3_nsp3_hid_1739_20230828	nsp3_SARS2:MVC039-H10:P222987	nsp3_SARS2	.0125 µM	25 mM HEPES pH 7.0, 20 mM NaCl, 0.05% BSA, 0.05% Tween-20		90	RT		100	1373	3289	2395.48	1223	3215	2628.78	2348.46	117.31	-2.1	2395.64	115.57	-10.22	0.85	0.85	20.01	20.72	23.32	12	No	22.5	10.75	No
1689	CACHE3HI_1689_96	291.351	CC(C)NC(Nc1ccc(cc1)NC(C(=C)CCO)=O)=O	HTRF	primary screen	AR000979a	cache3_nsp3_hid_1739_20230828	nsp3_SARS2:MVC039-H10:P222987	nsp3_SARS2	.0125 µM	25 mM HEPES pH 7.0, 20 mM NaCl, 0.05% BSA, 0.05% Tween-20		90	RT		100	1831	4552	2486.07	1894	4990	2634.64	2447.99	110.53	-1.62	2670.35	113.05	1.39	0.85	0.88	22.14	23.62	21.55	10.35	No	21.65	10.42	No
1689	CACHE3HI_1689_97	326.4	Cc1cccc(c1C)OC1CCN(CC1)C(c1cncc(N)n1)=O	HTRF	primary screen	AR000418a	cache3_nsp3_hid_1739_20230828	nsp3_SARS2:MVC039-H10:P222987	nsp3_SARS2	.0125 µM	25 mM HEPES pH 7.0, 20 mM NaCl, 0.05% BSA, 0.05% Tween-20		90	RT		100	1652	3961	2397.7	1413	2865	2027.6	2462.27	113.17	2.74	2264.74	110.51	11	0.83	0.82	21.75	20.49	20.83	8.76	No	20.72	7.99	No
1689	CACHE3HI_1689_98	326.4	Cc1ccc(cc1C)OC1CCN(CC1)C(c1cncc(N)n1)=O	HTRF	primary screen	AR000645a	cache3_nsp3_hid_1739_20230828	nsp3_SARS2:MVC039-H10:P222987	nsp3_SARS2	.0125 µM	25 mM HEPES pH 7.0, 20 mM NaCl, 0.05% BSA, 0.05% Tween-20		90	RT		100	1632	3798	2327.21	1762	4021	2282.07	2419.55	111.3	4	2446.95	109.53	7.05	0.84	0.84	21.73	22.15	25.39	14.26	No	24.97	13.51	No
1689	CACHE3HI_1689_99	327.384	C1COCc2cc(CC(N3CCc4c(C3)n[nH]c4CO)=O)ccc12	HTRF	primary screen	AR000507a	cache3_nsp3_hid_1739_20230828	nsp3_SARS2:MVC039-H10:P222987	nsp3_SARS2	.0125 µM	25 mM HEPES pH 7.0, 20 mM NaCl, 0.05% BSA, 0.05% Tween-20		90	RT		100	1714	4431	2585.18	1493	3353	2245.81	2462.27	113.17	-5.23	2264.74	110.51	0.87	0.83	0.82	21.75	20.49	20.83	8.76	No	20.72	7.99	No
1690	CACHE3HI_1690_10	361.243	CC1CCN(C1CO)c1c2c3ccc(cc3[nH]c2ncn1)[Br]	HTRF	primary screen	AR000703a	cache3_nsp3_hid_1739_20230828	nsp3_SARS2:MVC039-H10:P222987	nsp3_SARS2	.0125 µM	25 mM HEPES pH 7.0, 20 mM NaCl, 0.05% BSA, 0.05% Tween-20		90	RT		100	OVRFLW	OVRFLW	?????	OVRFLW	OVRFLW	?????	2419.55	111.3	#VALUE!	2446.95	109.53	#VALUE!	0.84	0.84	21.73	22.15	25.39	14.26	?	24.97	13.51	?
1690	CACHE3HI_1690_11	285.351	CCc1c[nH]c2c1c(NC(C)c1c(C)noc1C)ncn2	HTRF	primary screen	AR001476a	cache3_nsp3_hid_1739_20230828	nsp3_SARS2:MVC039-H10:P222987	nsp3_SARS2	.0125 µM	25 mM HEPES pH 7.0, 20 mM NaCl, 0.05% BSA, 0.05% Tween-20		90	RT		100	1691	2867	1695.45	1715	3086	1799.42	2348.46	117.31	29.26	2395.64	115.57	26.14	0.85	0.85	20.01	20.72	23.32	12	No	22.5	10.75	No
1690	CACHE3HI_1690_12	403.28	CC1(C)CN(CC1C(=O)OC)c1c2c3ccc(cc3[nH]c2ncn1)[Br]	HTRF	primary screen	AR001541a	cache3_nsp3_hid_1739_20230828	nsp3_SARS2:MVC039-H10:P222987	nsp3_SARS2	.0125 µM	25 mM HEPES pH 7.0, 20 mM NaCl, 0.05% BSA, 0.05% Tween-20		90	RT		100	OVRFLW	OVRFLW	?????	OVRFLW	OVRFLW	?????	2348.46	117.31	#VALUE!	2395.64	115.57	#VALUE!	0.85	0.85	20.01	20.72	23.32	12	?	22.5	10.75	?
1690	CACHE3HI_1690_13	268.316	CC1=C(CCC1=O)c1ccc(C)c(c1)c1nnc(C)o1	HTRF	primary screen	AR000762a	cache3_nsp3_hid_1739_20230828	nsp3_SARS2:MVC039-H10:P222987	nsp3_SARS2	.0125 µM	25 mM HEPES pH 7.0, 20 mM NaCl, 0.05% BSA, 0.05% Tween-20		90	RT		100	990	2322	2345.46	1001	2308	2305.69	2419.55	111.3	3.2	2446.95	109.53	6.04	0.84	0.84	21.73	22.15	25.39	14.26	No	24.97	13.51	No
1690	CACHE3HI_1690_14	363.259	CC(C(C)(C)CO)Nc1c2c3ccc(cc3[nH]c2ncn1)[Br]	HTRF	primary screen	AR000727a	cache3_nsp3_hid_1739_20230828	nsp3_SARS2:MVC039-H10:P222987	nsp3_SARS2	.0125 µM	25 mM HEPES pH 7.0, 20 mM NaCl, 0.05% BSA, 0.05% Tween-20		90	RT		100	OVRFLW	OVRFLW	?????	OVRFLW	83059	?????	2419.55	111.3	#VALUE!	2446.95	109.53	#VALUE!	0.84	0.84	21.73	22.15	25.39	14.26	?	24.97	13.51	?
1690	CACHE3HI_1690_15	347.216	C=C(CCNc1c2c3ccc(cc3[nH]c2ncn1)[Br])CO	HTRF	primary screen	AR001327a	cache3_nsp3_hid_1739_20230828	nsp3_SARS2:MVC039-H10:P222987	nsp3_SARS2	.0125 µM	25 mM HEPES pH 7.0, 20 mM NaCl, 0.05% BSA, 0.05% Tween-20		90	RT		100	4229	3821	903.52	2144	2905	1354.94	2348.46	117.31	64.76	2395.64	115.57	45.64	0.85	0.85	20.01	20.72	23.32	12	Yes	22.5	10.75	Yes
1690	CACHE3HI_1690_16	391.269	CCOC1CN(CC1CO)c1c2c3ccc(cc3[nH]c2ncn1)[Br]	HTRF	primary screen	AR001294a	cache3_nsp3_hid_1739_20230828	nsp3_SARS2:MVC039-H10:P222987	nsp3_SARS2	.0125 µM	25 mM HEPES pH 7.0, 20 mM NaCl, 0.05% BSA, 0.05% Tween-20		90	RT		100	OVRFLW	52028	?????	OVRFLW	45633	?????	2348.46	117.31	#VALUE!	2395.64	115.57	#VALUE!	0.85	0.85	20.01	20.72	23.32	12	?	22.5	10.75	?
1690	CACHE3HI_1690_17	389.253	CO[C@@H]1CN(c2c3c4ccc(cc4[nH]c3ncn2)[Br])[C@H]2COC[C@@H]12	HTRF	primary screen	AR000965a	cache3_nsp3_hid_1739_20230828	nsp3_SARS2:MVC039-H10:P222987	nsp3_SARS2	.0125 µM	25 mM HEPES pH 7.0, 20 mM NaCl, 0.05% BSA, 0.05% Tween-20		90	RT		100	OVRFLW	50497	?????	OVRFLW	51960	?????	2447.99	110.53	#VALUE!	2670.35	113.05	#VALUE!	0.85	0.88	22.14	23.62	21.55	10.35	?	21.65	10.42	?
1690	CACHE3HI_1690_18	285.351	CCC(c1c(C)noc1C)Nc1c2cc[nH]c2nc(C)n1	HTRF	primary screen	AR000748a	cache3_nsp3_hid_1739_20230828	nsp3_SARS2:MVC039-H10:P222987	nsp3_SARS2	.0125 µM	25 mM HEPES pH 7.0, 20 mM NaCl, 0.05% BSA, 0.05% Tween-20		90	RT		100	1716	4240	2470.86	1676	4173	2489.86	2419.55	111.3	-2.22	2446.95	109.53	-1.83	0.84	0.84	21.73	22.15	25.39	14.26	No	24.97	13.51	No
1690	CACHE3HI_1690_19	389.253	CC1C(CCN1c1c2c3ccc(cc3[nH]c2ncn1)[Br])C(=O)OC	HTRF	primary screen	AR001490a	cache3_nsp3_hid_1739_20230828	nsp3_SARS2:MVC039-H10:P222987	nsp3_SARS2	.0125 µM	25 mM HEPES pH 7.0, 20 mM NaCl, 0.05% BSA, 0.05% Tween-20		90	RT		100	43694	20210	462.54	40626	19131	470.91	2348.46	117.31	84.52	2395.64	115.57	84.41	0.85	0.85	20.01	20.72	23.32	12	Yes	22.5	10.75	Yes
1690	CACHE3HI_1690_2	279.343	CC1(C)CCN(C1)c1cc2C(c3ccccc3c2nn1)=O	HTRF	primary screen	AR001086a	cache3_nsp3_hid_1739_20230828	nsp3_SARS2:MVC039-H10:P222987	nsp3_SARS2	.0125 µM	25 mM HEPES pH 7.0, 20 mM NaCl, 0.05% BSA, 0.05% Tween-20		90	RT		100	69	91	1318.84	70	116	1657.14	2447.99	110.53	48.3	2670.35	113.05	39.62	0.85	0.88	22.14	23.62	21.55	10.35	Yes	21.65	10.42	Yes
1690	CACHE3HI_1690_20	375.27	CC(C)C1(CCN(C1)c1c2c3ccc(cc3[nH]c2ncn1)[Br])O	HTRF	primary screen	AR000436a	cache3_nsp3_hid_1739_20230828	nsp3_SARS2:MVC039-H10:P222987	nsp3_SARS2	.0125 µM	25 mM HEPES pH 7.0, 20 mM NaCl, 0.05% BSA, 0.05% Tween-20		90	RT		100	OVRFLW	OVRFLW	?????	OVRFLW	OVRFLW	?????	2462.27	113.17	#VALUE!	2264.74	110.51	#VALUE!	0.83	0.82	21.75	20.49	20.83	8.76	?	20.72	7.99	?
1690	CACHE3HI_1690_21	387.281	CC([C@H]1C[C@@H](C)CN(C1)c1c2c3ccc(cc3[nH]c2ncn1)[Br])=O	HTRF	primary screen	AR001152a	cache3_nsp3_hid_1739_20230828	nsp3_SARS2:MVC039-H10:P222987	nsp3_SARS2	.0125 µM	25 mM HEPES pH 7.0, 20 mM NaCl, 0.05% BSA, 0.05% Tween-20		90	RT		100	OVRFLW	OVRFLW	?????	OVRFLW	OVRFLW	?????	2447.99	110.53	#VALUE!	2670.35	113.05	#VALUE!	0.85	0.88	22.14	23.62	21.55	10.35	?	21.65	10.42	?
1690	CACHE3HI_1690_22	373.254	CC(=C)C1CN(CCO1)c1c2c3ccc(cc3[nH]c2ncn1)[Br]	HTRF	primary screen	AR000781a	cache3_nsp3_hid_1739_20230828	nsp3_SARS2:MVC039-H10:P222987	nsp3_SARS2	.0125 µM	25 mM HEPES pH 7.0, 20 mM NaCl, 0.05% BSA, 0.05% Tween-20		90	RT		100	OVRFLW	OVRFLW	?????	OVRFLW	OVRFLW	?????	2419.55	111.3	#VALUE!	2446.95	109.53	#VALUE!	0.84	0.84	21.73	22.15	25.39	14.26	?	24.97	13.51	?
1690	CACHE3HI_1690_23	285.351	CCc1c[nH]c2c1c(NCc1c(C)noc1CC)ncn2	HTRF	primary screen	AR001354a	cache3_nsp3_hid_1739_20230828	nsp3_SARS2:MVC039-H10:P222987	nsp3_SARS2	.0125 µM	25 mM HEPES pH 7.0, 20 mM NaCl, 0.05% BSA, 0.05% Tween-20		90	RT		100	1728	4034	2334.49	1609	4000	2486.02	2348.46	117.31	0.62	2395.64	115.57	-3.96	0.85	0.85	20.01	20.72	23.32	12	No	22.5	10.75	No
1690	CACHE3HI_1690_24	390.237	Cc1ccc2c(c1C(NC(CCO)c1ccc(cc1)[Br])=O)non2	HTRF	primary screen	AR000397a	cache3_nsp3_hid_1739_20230828	nsp3_SARS2:MVC039-H10:P222987	nsp3_SARS2	.0125 µM	25 mM HEPES pH 7.0, 20 mM NaCl, 0.05% BSA, 0.05% Tween-20		90	RT		100	831	2237	2691.94	698	1664	2383.95	2462.27	113.17	-9.77	2264.74	110.51	-5.53	0.83	0.82	21.75	20.49	20.83	8.76	No	20.72	7.99	No
1690	CACHE3HI_1690_25	270.34	Cc1c2c(Nc3c(C)nn(C)c3C)ncnc2[nH]c1C	HTRF	primary screen	AR001198a	cache3_nsp3_hid_1739_20230828	nsp3_SARS2:MVC039-H10:P222987	nsp3_SARS2	.0125 µM	25 mM HEPES pH 7.0, 20 mM NaCl, 0.05% BSA, 0.05% Tween-20		90	RT		100	1424	3204	2250	1846	4147	2246.48	2447.99	110.53	8.47	2670.35	113.05	16.57	0.85	0.88	22.14	23.62	21.55	10.35	No	21.65	10.42	No
1690	CACHE3HI_1690_26	402.296	CC1(CCCN(C1)c1c2c3ccc(cc3[nH]c2ncn1)[Br])C(NC)=O	HTRF	primary screen	AR000966a	cache3_nsp3_hid_1739_20230828	nsp3_SARS2:MVC039-H10:P222987	nsp3_SARS2	.0125 µM	25 mM HEPES pH 7.0, 20 mM NaCl, 0.05% BSA, 0.05% Tween-20		90	RT		100	7054	4694	665.44	3517	3807	1082.46	2447.99	110.53	76.26	2670.35	113.05	62.09	0.85	0.88	22.14	23.62	21.55	10.35	Yes	21.65	10.42	Yes
1690	CACHE3HI_1690_27	376.258	CCN(CCC(NC)=O)c1c2c3cc(ccc3[nH]c2ncn1)[Br]	HTRF	primary screen	AR001120a	cache3_nsp3_hid_1739_20230828	nsp3_SARS2:MVC039-H10:P222987	nsp3_SARS2	.0125 µM	25 mM HEPES pH 7.0, 20 mM NaCl, 0.05% BSA, 0.05% Tween-20		90	RT		100	44686	20982	469.54	25410	13187	518.97	2447.99	110.53	84.64	2670.35	113.05	84.12	0.85	0.88	22.14	23.62	21.55	10.35	Yes	21.65	10.42	Yes
1690	CACHE3HI_1690_29	286.339	CCc1c2c(NC(C)c3c(C)noc3C)ncnc2[nH]n1	HTRF	primary screen	AR001030a	cache3_nsp3_hid_1739_20230828	nsp3_SARS2:MVC039-H10:P222987	nsp3_SARS2	.0125 µM	25 mM HEPES pH 7.0, 20 mM NaCl, 0.05% BSA, 0.05% Tween-20		90	RT		100	1902	4867	2558.89	1958	5444	2780.39	2447.99	110.53	-4.74	2670.35	113.05	-4.3	0.85	0.88	22.14	23.62	21.55	10.35	No	21.65	10.42	No
1690	CACHE3HI_1690_3	296.334	CC(CNc1c2c(C#N)c[nH]c2ncn1)c1c(C)noc1C	HTRF	primary screen	AR000536a	cache3_nsp3_hid_1739_20230828	nsp3_SARS2:MVC039-H10:P222987	nsp3_SARS2	.0125 µM	25 mM HEPES pH 7.0, 20 mM NaCl, 0.05% BSA, 0.05% Tween-20		90	RT		100	1698	3404	2004.71	1419	2645	1863.99	2462.27	113.17	19.47	2264.74	110.51	18.6	0.83	0.82	21.75	20.49	20.83	8.76	No	20.72	7.99	No
1690	CACHE3HI_1690_31	389.253	COC(C1(CCC1)CNc1c2c3ccc(cc3[nH]c2ncn1)[Br])=O	HTRF	primary screen	AR001283a	cache3_nsp3_hid_1739_20230828	nsp3_SARS2:MVC039-H10:P222987	nsp3_SARS2	.0125 µM	25 mM HEPES pH 7.0, 20 mM NaCl, 0.05% BSA, 0.05% Tween-20		90	RT		100	OVRFLW	OVRFLW	?????	OVRFLW	OVRFLW	?????	2348.46	117.31	#VALUE!	2395.64	115.57	#VALUE!	0.85	0.85	20.01	20.72	23.32	12	?	22.5	10.75	?
1690	CACHE3HI_1690_32	273.34	Cc1c2c(ncnc2[nH]c1C)N(C)C1CCN(C)C1=O	HTRF	primary screen	AR001161a	cache3_nsp3_hid_1739_20230828	nsp3_SARS2:MVC039-H10:P222987	nsp3_SARS2	.0125 µM	25 mM HEPES pH 7.0, 20 mM NaCl, 0.05% BSA, 0.05% Tween-20		90	RT		100	1686	2999	1778.77	1647	3174	1927.14	2447.99	110.53	28.63	2670.35	113.05	29.06	0.85	0.88	22.14	23.62	21.55	10.35	No	21.65	10.42	No
1690	CACHE3HI_1690_34	292.364	CC(CSCC(Nc1c2c(C)c(C)[nH]c2ncn1)=O)=O	HTRF	primary screen	AR001686a	cache3_nsp3_hid_1739_20230828	nsp3_SARS2:MVC039-H10:P222987	nsp3_SARS2	.0125 µM	25 mM HEPES pH 7.0, 20 mM NaCl, 0.05% BSA, 0.05% Tween-20		90	RT		100	1369	2526	1845.14	1418	2771	1954.16	2416.64	106.24	24.73	2554.93	116.03	26.28	0.79	0.89	22.74	22.49	18.92	4.31	No	17.76	5.83	No
1690	CACHE3HI_1690_35	345.244	Cc1c2c(NCCc3cccc(c3)[Br])ncnc2[nH]c1C	HTRF	primary screen	AR000601a	cache3_nsp3_hid_1739_20230828	nsp3_SARS2:MVC039-H10:P222987	nsp3_SARS2	.0125 µM	25 mM HEPES pH 7.0, 20 mM NaCl, 0.05% BSA, 0.05% Tween-20		90	RT		100	1820	3845	2112.64	1252	2511	2005.59	2462.27	113.17	14.88	2264.74	110.51	12.03	0.83	0.82	21.75	20.49	20.83	8.76	No	20.72	7.99	No
1690	CACHE3HI_1690_36	344.216	CC(CN(C)c1c2c3cc(ccc3[nH]c2ncn1)[Br])C#N	HTRF	primary screen	AR000846a	cache3_nsp3_hid_1739_20230828	nsp3_SARS2:MVC039-H10:P222987	nsp3_SARS2	.0125 µM	25 mM HEPES pH 7.0, 20 mM NaCl, 0.05% BSA, 0.05% Tween-20		90	RT		100	26118	12852	492.07	23908	12081	505.31	2419.55	111.3	83.5	2446.95	109.53	83.1	0.84	0.84	21.73	22.15	25.39	14.26	Yes	24.97	13.51	Yes
1690	CACHE3HI_1690_37	270.34	CCc1c[nH]c2c1c(NCc1c(C)cnn1C)ncn2	HTRF	primary screen	AR000518a	cache3_nsp3_hid_1739_20230828	nsp3_SARS2:MVC039-H10:P222987	nsp3_SARS2	.0125 µM	25 mM HEPES pH 7.0, 20 mM NaCl, 0.05% BSA, 0.05% Tween-20		90	RT		100	1622	4030	2484.59	1420	3240	2281.69	2462.27	113.17	-0.94	2264.74	110.51	-0.78	0.83	0.82	21.75	20.49	20.83	8.76	No	20.72	7.99	No
1690	CACHE3HI_1690_38	331.217	CCN(CC=C)c1c2c3ccc(cc3[nH]c2ncn1)[Br]	HTRF	primary screen	AR000886a	cache3_nsp3_hid_1739_20230828	nsp3_SARS2:MVC039-H10:P222987	nsp3_SARS2	.0125 µM	25 mM HEPES pH 7.0, 20 mM NaCl, 0.05% BSA, 0.05% Tween-20		90	RT		100	OVRFLW	OVRFLW	?????	OVRFLW	OVRFLW	?????	2419.55	111.3	#VALUE!	2446.95	109.53	#VALUE!	0.84	0.84	21.73	22.15	25.39	14.26	?	24.97	13.51	?
1690	CACHE3HI_1690_39	286.335	CC(c1c(C)noc1C)Nc1cc(C)nc2c1c(C)no2	HTRF	primary screen	AR000597a	cache3_nsp3_hid_1739_20230828	nsp3_SARS2:MVC039-H10:P222987	nsp3_SARS2	.0125 µM	25 mM HEPES pH 7.0, 20 mM NaCl, 0.05% BSA, 0.05% Tween-20		90	RT		100	1531	3755	2452.65	1256	2874	2288.22	2462.27	113.17	0.4	2264.74	110.51	-1.08	0.83	0.82	21.75	20.49	20.83	8.76	No	20.72	7.99	No
1690	CACHE3HI_1690_40	260.341	CC(=C)COCCNc1c2c(C)c(C)[nH]c2ncn1	HTRF	primary screen	AR001123a	cache3_nsp3_hid_1739_20230828	nsp3_SARS2:MVC039-H10:P222987	nsp3_SARS2	.0125 µM	25 mM HEPES pH 7.0, 20 mM NaCl, 0.05% BSA, 0.05% Tween-20		90	RT		100	1576	3941	2500.64	1722	4304	2499.42	2447.99	110.53	-2.25	2670.35	113.05	6.68	0.85	0.88	22.14	23.62	21.55	10.35	No	21.65	10.42	No
1690	CACHE3HI_1690_41	463.163	COC(C1CN(CC1N)c1c2c3ccc(cc3[nH]c2ncn1)[Br])=O.[Cl].[Cl]	HTRF	primary screen	AR001324aCL	cache3_nsp3_hid_1739_20230828	nsp3_SARS2:MVC039-H10:P222987	nsp3_SARS2	.0125 µM	25 mM HEPES pH 7.0, 20 mM NaCl, 0.05% BSA, 0.05% Tween-20		90	RT		100	1273	2872	2256.09	1189	2854	2400.34	2348.46	117.31	4.14	2395.64	115.57	-0.2	0.85	0.85	20.01	20.72	23.32	12	No	22.5	10.75	No
1690	CACHE3HI_1690_42	280.375	Cc1c2c(ncnc2[nH]c1C)N(C)CCc1ccccc1	HTRF	primary screen	AR000561a	cache3_nsp3_hid_1739_20230828	nsp3_SARS2:MVC039-H10:P222987	nsp3_SARS2	.0125 µM	25 mM HEPES pH 7.0, 20 mM NaCl, 0.05% BSA, 0.05% Tween-20		90	RT		100	1674	3559	2126.05	1219	2583	2118.95	2462.27	113.17	14.31	2264.74	110.51	6.76	0.83	0.82	21.75	20.49	20.83	8.76	No	20.72	7.99	No
1690	CACHE3HI_1690_43	345.244	CC1CC1CN(C)c1c2c3ccc(cc3[nH]c2ncn1)[Br]	HTRF	primary screen	AR001222a	cache3_nsp3_hid_1739_20230828	nsp3_SARS2:MVC039-H10:P222987	nsp3_SARS2	.0125 µM	25 mM HEPES pH 7.0, 20 mM NaCl, 0.05% BSA, 0.05% Tween-20		90	RT		100	OVRFLW	OVRFLW	?????	OVRFLW	OVRFLW	?????	2447.99	110.53	#VALUE!	2670.35	113.05	#VALUE!	0.85	0.88	22.14	23.62	21.55	10.35	?	21.65	10.42	?
1690	CACHE3HI_1690_44	294.358	Cc1cc(C(N(C)Cc2ccccc2)=O)c2c(C)n[nH]c2n1	HTRF	primary screen	AR000894a	cache3_nsp3_hid_1739_20230828	nsp3_SARS2:MVC039-H10:P222987	nsp3_SARS2	.0125 µM	25 mM HEPES pH 7.0, 20 mM NaCl, 0.05% BSA, 0.05% Tween-20		90	RT		100	1746	4421	2532.07	1507	3594	2384.87	2419.55	111.3	-4.87	2446.95	109.53	2.65	0.84	0.84	21.73	22.15	25.39	14.26	No	24.97	13.51	No
1690	CACHE3HI_1690_45	287.367	Cc1c2c(NCC3C(C)(C)CC(N3)=O)ncnc2[nH]c1C	HTRF	primary screen	AR000405a	cache3_nsp3_hid_1739_20230828	nsp3_SARS2:MVC039-H10:P222987	nsp3_SARS2	.0125 µM	25 mM HEPES pH 7.0, 20 mM NaCl, 0.05% BSA, 0.05% Tween-20		90	RT		100	2108	1927	914.14	1610	1429	887.58	2462.27	113.17	65.9	2264.74	110.51	63.92	0.83	0.82	21.75	20.49	20.83	8.76	Yes	20.72	7.99	Yes
1690	CACHE3HI_1690_46	273.365	Cc1c2c(Nc3cnn(C)c3C)ncnc2sc1C	HTRF	primary screen	AR001133a	cache3_nsp3_hid_1739_20230828	nsp3_SARS2:MVC039-H10:P222987	nsp3_SARS2	.0125 µM	25 mM HEPES pH 7.0, 20 mM NaCl, 0.05% BSA, 0.05% Tween-20		90	RT		100	1577	3750	2377.93	1643	4389	2671.33	2447.99	110.53	2.99	2670.35	113.05	-0.03	0.85	0.88	22.14	23.62	21.55	10.35	No	21.65	10.42	No
1690	CACHE3HI_1690_48	258.369	Cc1c2c(NC3CCCC3(C)C)ncnc2[nH]c1C	HTRF	primary screen	AR000983a	cache3_nsp3_hid_1739_20230828	nsp3_SARS2:MVC039-H10:P222987	nsp3_SARS2	.0125 µM	25 mM HEPES pH 7.0, 20 mM NaCl, 0.05% BSA, 0.05% Tween-20		90	RT		100	1992	2425	1217.37	2190	2932	1338.81	2447.99	110.53	52.64	2670.35	113.05	52.06	0.85	0.88	22.14	23.62	21.55	10.35	Yes	21.65	10.42	Yes
1690	CACHE3HI_1690_5	421.457	CCN1C(NC(c2c(cc(C(C)C)nc12)C(NC1CCc2cnccc2C1=O)=O)=O)=O	HTRF	primary screen	AR000570a	cache3_nsp3_hid_1739_20230828	nsp3_SARS2:MVC039-H10:P222987	nsp3_SARS2	.0125 µM	25 mM HEPES pH 7.0, 20 mM NaCl, 0.05% BSA, 0.05% Tween-20		90	RT		100	1172	2305	1966.72	813	1701	2092.25	2462.27	113.17	21.09	2264.74	110.51	8	0.83	0.82	21.75	20.49	20.83	8.76	No	20.72	7.99	No
1690	CACHE3HI_1690_50	307.419	Cc1c2c(NC(C(=O)OC)C(C)(C)C)ncnc2sc1C	HTRF	primary screen	AR001111a	cache3_nsp3_hid_1739_20230828	nsp3_SARS2:MVC039-H10:P222987	nsp3_SARS2	.0125 µM	25 mM HEPES pH 7.0, 20 mM NaCl, 0.05% BSA, 0.05% Tween-20		90	RT		100	1595	3997	2505.96	1681	4522	2690.07	2447.99	110.53	-2.48	2670.35	113.05	-0.77	0.85	0.88	22.14	23.62	21.55	10.35	No	21.65	10.42	No
1690	CACHE3HI_1690_52	386.297	CNCC1CN(CC12CC2)c1c2c3ccc(cc3[nH]c2ncn1)[Br]	HTRF	primary screen	AR000692a	cache3_nsp3_hid_1739_20230828	nsp3_SARS2:MVC039-H10:P222987	nsp3_SARS2	.0125 µM	25 mM HEPES pH 7.0, 20 mM NaCl, 0.05% BSA, 0.05% Tween-20		90	RT		100	1146	1578	1376.96	1023	1446	1413.49	2419.55	111.3	45.16	2446.95	109.53	44.23	0.84	0.84	21.73	22.15	25.39	14.26	Yes	24.97	13.51	Yes
1690	CACHE3HI_1690_53	283.375	C=CCn1cc(CN[C@H]2c3ccccc3C[C@H]2CO)cn1	HTRF	primary screen	AR000746a	cache3_nsp3_hid_1739_20230828	nsp3_SARS2:MVC039-H10:P222987	nsp3_SARS2	.0125 µM	25 mM HEPES pH 7.0, 20 mM NaCl, 0.05% BSA, 0.05% Tween-20		90	RT		100	1746	4349	2490.84	1749	4294	2455.12	2419.55	111.3	-3.08	2446.95	109.53	-0.34	0.84	0.84	21.73	22.15	25.39	14.26	No	24.97	13.51	No
1690	CACHE3HI_1690_54	357.211	C#C[C@@H]1CN(C[C@H]1O)c1c2c3ccc(cc3[nH]c2ncn1)[Br]	HTRF	primary screen	AR000844a	cache3_nsp3_hid_1739_20230828	nsp3_SARS2:MVC039-H10:P222987	nsp3_SARS2	.0125 µM	25 mM HEPES pH 7.0, 20 mM NaCl, 0.05% BSA, 0.05% Tween-20		90	RT		100	92715	39941	430.79	80723	34186	423.5	2419.55	111.3	86.15	2446.95	109.53	86.6	0.84	0.84	21.73	22.15	25.39	14.26	Yes	24.97	13.51	Yes
1690	CACHE3HI_1690_55	340.427	CC(NC(CC(N1CCCc2c1c(C)n[nH]2)=O)c1ccc(C)cc1)=O	HTRF	primary screen	AR000773a	cache3_nsp3_hid_1739_20230828	nsp3_SARS2:MVC039-H10:P222987	nsp3_SARS2	.0125 µM	25 mM HEPES pH 7.0, 20 mM NaCl, 0.05% BSA, 0.05% Tween-20		90	RT		100	1628	4019	2468.67	1657	4085	2465.3	2419.55	111.3	-2.12	2446.95	109.53	-0.78	0.84	0.84	21.73	22.15	25.39	14.26	No	24.97	13.51	No
1690	CACHE3HI_1690_56	258.369	CC(C)C1CCCN1c1c2c(C)c(C)[nH]c2ncn1	HTRF	primary screen	AR000445a	cache3_nsp3_hid_1739_20230828	nsp3_SARS2:MVC039-H10:P222987	nsp3_SARS2	.0125 µM	25 mM HEPES pH 7.0, 20 mM NaCl, 0.05% BSA, 0.05% Tween-20		90	RT		100	1695	2863	1689.09	1274	1953	1532.97	2462.27	113.17	32.91	2264.74	110.51	33.96	0.83	0.82	21.75	20.49	20.83	8.76	Yes	20.72	7.99	Yes
1690	CACHE3HI_1690_57	303.381	CC(C)[C@@H](C(N(C)C)=O)Nc1ccnc2ccc(C)c(c12)F	HTRF	primary screen	AR000401a	cache3_nsp3_hid_1739_20230828	nsp3_SARS2:MVC039-H10:P222987	nsp3_SARS2	.0125 µM	25 mM HEPES pH 7.0, 20 mM NaCl, 0.05% BSA, 0.05% Tween-20		90	RT		100	1176	2949	2507.65	901	2163	2400.67	2462.27	113.17	-1.93	2264.74	110.51	-6.3	0.83	0.82	21.75	20.49	20.83	8.76	No	20.72	7.99	No
1690	CACHE3HI_1690_58	278.359	C1CC2(C1)CCN(C2)c1c2c3ccccc3[nH]c2ncn1	HTRF	primary screen	AR000558a	cache3_nsp3_hid_1739_20230828	nsp3_SARS2:MVC039-H10:P222987	nsp3_SARS2	.0125 µM	25 mM HEPES pH 7.0, 20 mM NaCl, 0.05% BSA, 0.05% Tween-20		90	RT		100	93050	37817	406.42	OVRFLW	41981	?????	2462.27	113.17	87.51	2264.74	110.51	#VALUE!	0.83	0.82	21.75	20.49	20.83	8.76	Yes	20.72	7.99	?
1690	CACHE3HI_1690_59	323.422	Cc1c2c(NC3CS(N(C)C3(C)C)(=O)=O)ncnc2[nH]c1C	HTRF	primary screen	AR001459a	cache3_nsp3_hid_1739_20230828	nsp3_SARS2:MVC039-H10:P222987	nsp3_SARS2	.0125 µM	25 mM HEPES pH 7.0, 20 mM NaCl, 0.05% BSA, 0.05% Tween-20		90	RT		100	1416	2966	2094.63	1553	3476	2238.25	2348.46	117.31	11.37	2395.64	115.57	6.9	0.85	0.85	20.01	20.72	23.32	12	No	22.5	10.75	No
1690	CACHE3HI_1690_6	298.394	CCc1c[nH]c2c1c(NC(C)c1c(C)nn(C)c1C)ncn2	HTRF	primary screen	AR000799a	cache3_nsp3_hid_1739_20230828	nsp3_SARS2:MVC039-H10:P222987	nsp3_SARS2	.0125 µM	25 mM HEPES pH 7.0, 20 mM NaCl, 0.05% BSA, 0.05% Tween-20		90	RT		100	1645	3320	2018.24	1658	3483	2100.72	2419.55	111.3	17.38	2446.95	109.53	14.81	0.84	0.84	21.73	22.15	25.39	14.26	No	24.97	13.51	No
1690	CACHE3HI_1690_61	376.258	CC(C)C(NCCNc1c2c3ccc(cc3[nH]c2ncn1)[Br])=O	HTRF	primary screen	AR000334a	cache3_nsp3_hid_1739_20230828	nsp3_SARS2:MVC039-H10:P222987	nsp3_SARS2	.0125 µM	25 mM HEPES pH 7.0, 20 mM NaCl, 0.05% BSA, 0.05% Tween-20		90	RT		100	OVRFLW	OVRFLW	?????	OVRFLW	71188	?????	2462.27	113.17	#VALUE!	2264.74	110.51	#VALUE!	0.83	0.82	21.75	20.49	20.83	8.76	?	20.72	7.99	?
1690	CACHE3HI_1690_62	276.34	Cc1c2c(ncnc2[nH]c1C)N1C[C@@H](CO)[C@H](C1)CO	HTRF	primary screen	AR000438a	cache3_nsp3_hid_1739_20230828	nsp3_SARS2:MVC039-H10:P222987	nsp3_SARS2	.0125 µM	25 mM HEPES pH 7.0, 20 mM NaCl, 0.05% BSA, 0.05% Tween-20		90	RT		100	1523	3619	2376.23	1272	2789	2192.61	2462.27	113.17	3.66	2264.74	110.51	3.34	0.83	0.82	21.75	20.49	20.83	8.76	No	20.72	7.99	No
1690	CACHE3HI_1690_63	345.2	C#CCC(CNc1c2c3cc(ccc3[nH]c2ncn1)[Br])O	HTRF	primary screen	AR000761a	cache3_nsp3_hid_1739_20230828	nsp3_SARS2:MVC039-H10:P222987	nsp3_SARS2	.0125 µM	25 mM HEPES pH 7.0, 20 mM NaCl, 0.05% BSA, 0.05% Tween-20		90	RT		100	42462	18635	438.86	4489	2688	598.8	2419.55	111.3	85.8	2446.95	109.53	79.09	0.84	0.84	21.73	22.15	25.39	14.26	Yes	24.97	13.51	Yes
1690	CACHE3HI_1690_65	256.353	CCc1c[nH]c2c1c(ncn2)N1CCC2(CCC2)C1	HTRF	primary screen	AR000670a	cache3_nsp3_hid_1739_20230828	nsp3_SARS2:MVC039-H10:P222987	nsp3_SARS2	.0125 µM	25 mM HEPES pH 7.0, 20 mM NaCl, 0.05% BSA, 0.05% Tween-20		90	RT		100	1573	3680	2339.48	1636	3695	2258.56	2419.55	111.3	3.46	2446.95	109.53	8.06	0.84	0.84	21.73	22.15	25.39	14.26	No	24.97	13.51	No
1690	CACHE3HI_1690_66	288.395	CC(C)[C@@H]1[C@@H](CCN1c1c2c(C)c(C)[nH]c2ncn1)OC	HTRF	primary screen	AR001060a	cache3_nsp3_hid_1739_20230828	nsp3_SARS2:MVC039-H10:P222987	nsp3_SARS2	.0125 µM	25 mM HEPES pH 7.0, 20 mM NaCl, 0.05% BSA, 0.05% Tween-20		90	RT		100	1833	3654	1993.45	1688	3644	2158.77	2447.99	110.53	19.44	2670.35	113.05	20	0.85	0.88	22.14	23.62	21.55	10.35	No	21.65	10.42	No
1690	CACHE3HI_1690_67	218.3	CC1C(CN1c1ccnc2CCCCc12)O	HTRF	primary screen	AR001335a	cache3_nsp3_hid_1739_20230828	nsp3_SARS2:MVC039-H10:P222987	nsp3_SARS2	.0125 µM	25 mM HEPES pH 7.0, 20 mM NaCl, 0.05% BSA, 0.05% Tween-20		90	RT		100	1471	3611	2454.79	1395	3524	2526.17	2348.46	117.31	-4.76	2395.64	115.57	-5.72	0.85	0.85	20.01	20.72	23.32	12	No	22.5	10.75	No
1690	CACHE3HI_1690_68	254.293	CC1CC1Cc1nc(c2cnn3ccccc23)no1	HTRF	primary screen	AR001009a	cache3_nsp3_hid_1739_20230828	nsp3_SARS2:MVC039-H10:P222987	nsp3_SARS2	.0125 µM	25 mM HEPES pH 7.0, 20 mM NaCl, 0.05% BSA, 0.05% Tween-20		90	RT		100	2465	4402	1785.8	2478	4943	1994.75	2447.99	110.53	28.32	2670.35	113.05	26.41	0.85	0.88	22.14	23.62	21.55	10.35	No	21.65	10.42	No
1690	CACHE3HI_1690_69	271.324	Cc1c2c(NCCC(NCC#C)=O)ncnc2[nH]c1C	HTRF	primary screen	AR001279a	cache3_nsp3_hid_1739_20230828	nsp3_SARS2:MVC039-H10:P222987	nsp3_SARS2	.0125 µM	25 mM HEPES pH 7.0, 20 mM NaCl, 0.05% BSA, 0.05% Tween-20		90	RT		100	1513	3235	2138.14	1361	3198	2349.74	2348.46	117.31	9.42	2395.64	115.57	2.01	0.85	0.85	20.01	20.72	23.32	12	No	22.5	10.75	No
1690	CACHE3HI_1690_7	387.281	CC1(C)C([C@@H]2CCN(c3c4c5ccc(cc5[nH]c4ncn3)[Br])[C@H]12)O	HTRF	primary screen	AR000884a	cache3_nsp3_hid_1739_20230828	nsp3_SARS2:MVC039-H10:P222987	nsp3_SARS2	.0125 µM	25 mM HEPES pH 7.0, 20 mM NaCl, 0.05% BSA, 0.05% Tween-20		90	RT		100	OVRFLW	OVRFLW	?????	OVRFLW	OVRFLW	?????	2419.55	111.3	#VALUE!	2446.95	109.53	#VALUE!	0.84	0.84	21.73	22.15	25.39	14.26	?	24.97	13.51	?
1690	CACHE3HI_1690_70	287.367	CC1CCN(C)C(C1Nc1c2c(C)c(C)[nH]c2ncn1)=O	HTRF	primary screen	AR001289a	cache3_nsp3_hid_1739_20230828	nsp3_SARS2:MVC039-H10:P222987	nsp3_SARS2	.0125 µM	25 mM HEPES pH 7.0, 20 mM NaCl, 0.05% BSA, 0.05% Tween-20		90	RT		100	1557	2738	1758.51	1557	2806	1802.18	2348.46	117.31	26.44	2395.64	115.57	26.02	0.85	0.85	20.01	20.72	23.32	12	No	22.5	10.75	No
1690	CACHE3HI_1690_71	274.368	CCc1c[nH]c2c1c(ncn2)N1CC[C@H]([C@H]1C(C)C)O	HTRF	primary screen	AR001519a	cache3_nsp3_hid_1739_20230828	nsp3_SARS2:MVC039-H10:P222987	nsp3_SARS2	.0125 µM	25 mM HEPES pH 7.0, 20 mM NaCl, 0.05% BSA, 0.05% Tween-20		90	RT		100	1328	2739	2062.5	1333	2795	2096.77	2348.46	117.31	12.81	2395.64	115.57	13.1	0.85	0.85	20.01	20.72	23.32	12	No	22.5	10.75	No
1690	CACHE3HI_1690_72	295.39	C1CC2(C1)CN(CC2N)c1cc(Nc2ccccc2)ncn1	HTRF	primary screen	AR001573a	cache3_nsp3_hid_1739_20230828	nsp3_SARS2:MVC039-H10:P222987	nsp3_SARS2	.0125 µM	25 mM HEPES pH 7.0, 20 mM NaCl, 0.05% BSA, 0.05% Tween-20		90	RT		100	1348	3074	2280.42	1402	3118	2223.97	2348.46	117.31	3.04	2395.64	115.57	7.52	0.85	0.85	20.01	20.72	23.32	12	No	22.5	10.75	No
1690	CACHE3HI_1690_73	396.834	CN1C(Cc2c(cccc12)C(=O)OC(Cn1cncn1)c1ccc(cc1)[Cl])=O	HTRF	primary screen	AR001176a	cache3_nsp3_hid_1739_20230828	nsp3_SARS2:MVC039-H10:P222987	nsp3_SARS2	.0125 µM	25 mM HEPES pH 7.0, 20 mM NaCl, 0.05% BSA, 0.05% Tween-20		90	RT		100	1558	3640	2336.33	1556	3930	2525.71	2447.99	110.53	4.77	2670.35	113.05	5.65	0.85	0.88	22.14	23.62	21.55	10.35	No	21.65	10.42	No
1690	CACHE3HI_1690_74	312.417	CC(C)[C@@H]1[C@@H](CCN1c1cc(Nc2ccccc2)ncn1)OC	HTRF	primary screen	AR001278a	cache3_nsp3_hid_1739_20230828	nsp3_SARS2:MVC039-H10:P222987	nsp3_SARS2	.0125 µM	25 mM HEPES pH 7.0, 20 mM NaCl, 0.05% BSA, 0.05% Tween-20		90	RT		100	1509	3689	2444.67	1556	3977	2555.91	2447.99	110.53	0.14	2670.35	113.05	4.47	0.85	0.88	22.14	23.62	21.55	10.35	No	21.65	10.42	No
1690	CACHE3HI_1690_75	401.304	Cc1ccc(cc1C(NC1c2ccc(cc2CC1(C)C)[Br])=O)C(N)=O	HTRF	primary screen	AR001500a	cache3_nsp3_hid_1739_20230828	nsp3_SARS2:MVC039-H10:P222987	nsp3_SARS2	.0125 µM	25 mM HEPES pH 7.0, 20 mM NaCl, 0.05% BSA, 0.05% Tween-20		90	RT		100	1426	3498	2453.02	1441	3462	2402.5	2348.46	117.31	-4.68	2395.64	115.57	-0.3	0.85	0.85	20.01	20.72	23.32	12	No	22.5	10.75	No
1690	CACHE3HI_1690_76	275.356	CC(C)C(NCCNc1c2c(C)c(C)[nH]c2ncn1)=O	HTRF	primary screen	AR001705a	cache3_nsp3_hid_1739_20230828	nsp3_SARS2:MVC039-H10:P222987	nsp3_SARS2	.0125 µM	25 mM HEPES pH 7.0, 20 mM NaCl, 0.05% BSA, 0.05% Tween-20		90	RT		100	1385	3318	2395.67	1615	3987	2468.73	2416.64	106.24	0.9	2554.93	116.03	5.65	0.79	0.89	22.74	22.49	18.92	4.31	No	17.76	5.83	No
1690	CACHE3HI_1690_77	287.363	CC1CC(CN1CCC1=C(C)N=C2C=CC=CN2C1=O)O	HTRF	primary screen	AR001157a	cache3_nsp3_hid_1739_20230828	nsp3_SARS2:MVC039-H10:P222987	nsp3_SARS2	.0125 µM	25 mM HEPES pH 7.0, 20 mM NaCl, 0.05% BSA, 0.05% Tween-20		90	RT		100	973	2263	2325.8	1022	2557	2501.96	2447.99	110.53	5.22	2670.35	113.05	6.58	0.85	0.88	22.14	23.62	21.55	10.35	No	21.65	10.42	No
1690	CACHE3HI_1690_78	288.395	Cc1c2c(NC3CC(C)(C)OC3(C)C)ncnc2[nH]c1C	HTRF	primary screen	AR001052a	cache3_nsp3_hid_1739_20230828	nsp3_SARS2:MVC039-H10:P222987	nsp3_SARS2	.0125 µM	25 mM HEPES pH 7.0, 20 mM NaCl, 0.05% BSA, 0.05% Tween-20		90	RT		100	1686	3947	2341.04	1754	4181	2383.69	2447.99	110.53	4.57	2670.35	113.05	11.2	0.85	0.88	22.14	23.62	21.55	10.35	No	21.65	10.42	No
1690	CACHE3HI_1690_79	339.435	Cc1ccc(CCN2CC(Cc3cc(ccc23)C(=O)OC)OC)cc1	HTRF	primary screen	AR001017a	cache3_nsp3_hid_1739_20230828	nsp3_SARS2:MVC039-H10:P222987	nsp3_SARS2	.0125 µM	25 mM HEPES pH 7.0, 20 mM NaCl, 0.05% BSA, 0.05% Tween-20		90	RT		100	1233	2960	2400.65	1323	3271	2472.41	2447.99	110.53	2.02	2670.35	113.05	7.74	0.85	0.88	22.14	23.62	21.55	10.35	No	21.65	10.42	No
1690	CACHE3HI_1690_8	283.335	Cc1c2c(ncnc2[nH]c1C)N1CCC[C@@H]1c1ccon1	HTRF	primary screen	AR000916a	cache3_nsp3_hid_1739_20230828	nsp3_SARS2:MVC039-H10:P222987	nsp3_SARS2	.0125 µM	25 mM HEPES pH 7.0, 20 mM NaCl, 0.05% BSA, 0.05% Tween-20		90	RT		100	1358	2967	2184.83	1472	3128	2125	2419.55	111.3	10.16	2446.95	109.53	13.77	0.84	0.84	21.73	22.15	25.39	14.26	No	24.97	13.51	No
1690	CACHE3HI_1690_81	317.458	CC(C)[C@@H]1[C@@H](CCN1c1c2c3CCCCc3sc2ncn1)O	HTRF	primary screen	AR001122a	cache3_nsp3_hid_1739_20230828	nsp3_SARS2:MVC039-H10:P222987	nsp3_SARS2	.0125 µM	25 mM HEPES pH 7.0, 20 mM NaCl, 0.05% BSA, 0.05% Tween-20		90	RT		100	1486	3517	2366.76	1568	3851	2456	2447.99	110.53	3.47	2670.35	113.05	8.38	0.85	0.88	22.14	23.62	21.55	10.35	No	21.65	10.42	No
1690	CACHE3HI_1690_82	327.185	C#CC1CCN1c1c2c3ccc(cc3[nH]c2ncn1)[Br]	HTRF	primary screen	AR001375a	cache3_nsp3_hid_1739_20230828	nsp3_SARS2:MVC039-H10:P222987	nsp3_SARS2	.0125 µM	25 mM HEPES pH 7.0, 20 mM NaCl, 0.05% BSA, 0.05% Tween-20		90	RT		100	OVRFLW	OVRFLW	?????	OVRFLW	OVRFLW	?????	2348.46	117.31	#VALUE!	2395.64	115.57	#VALUE!	0.85	0.85	20.01	20.72	23.32	12	?	22.5	10.75	?
1690	CACHE3HI_1690_83	290.436	CCc1cc2c(ncnc2s1)N1CC(CN)C(C)(C)C1	HTRF	primary screen	AR000646a	cache3_nsp3_hid_1739_20230828	nsp3_SARS2:MVC039-H10:P222987	nsp3_SARS2	.0125 µM	25 mM HEPES pH 7.0, 20 mM NaCl, 0.05% BSA, 0.05% Tween-20		90	RT		100	1442	3750	2600.56	1597	3866	2420.79	2419.55	111.3	-7.84	2446.95	109.53	1.12	0.84	0.84	21.73	22.15	25.39	14.26	No	24.97	13.51	No
1690	CACHE3HI_1690_84	410.455	COC(c1c(c2cccnc2s1)NC(c1ccc(cc1)NC(NC1CC1)=O)=O)=O	HTRF	primary screen	AR001427a	cache3_nsp3_hid_1739_20230828	nsp3_SARS2:MVC039-H10:P222987	nsp3_SARS2	.0125 µM	25 mM HEPES pH 7.0, 20 mM NaCl, 0.05% BSA, 0.05% Tween-20		90	RT		100	2072	1744	841.7	2273	2182	959.97	2348.46	117.31	67.53	2395.64	115.57	62.96	0.85	0.85	20.01	20.72	23.32	12	Yes	22.5	10.75	Yes
1690	CACHE3HI_1690_85	309.417	C1CC2(C1)CN(CC2CN)c1cc(Nc2ccccc2)ncn1	HTRF	primary screen	AR001579a	cache3_nsp3_hid_1739_20230828	nsp3_SARS2:MVC039-H10:P222987	nsp3_SARS2	.0125 µM	25 mM HEPES pH 7.0, 20 mM NaCl, 0.05% BSA, 0.05% Tween-20		90	RT		100	1470	3606	2453.06	1304	3166	2427.91	2348.46	117.31	-4.68	2395.64	115.57	-1.41	0.85	0.85	20.01	20.72	23.32	12	No	22.5	10.75	No
1690	CACHE3HI_1690_87	289.383	CCc1c[nH]c2c1c(N[C@@H](C(C)C)C(NCC)=O)ncn2	HTRF	primary screen	AR001560a	cache3_nsp3_hid_1739_20230828	nsp3_SARS2:MVC039-H10:P222987	nsp3_SARS2	.0125 µM	25 mM HEPES pH 7.0, 20 mM NaCl, 0.05% BSA, 0.05% Tween-20		90	RT		100	1613	1913	1185.99	1595	2091	1310.97	2348.46	117.31	52.1	2395.64	115.57	47.57	0.85	0.85	20.01	20.72	23.32	12	Yes	22.5	10.75	Yes
1690	CACHE3HI_1690_88	203.245	Cc1cc2c(C(=C)CCO)ncnc2[nH]1	HTRF	primary screen	AR000615a	cache3_nsp3_hid_1739_20230828	nsp3_SARS2:MVC039-H10:P222987	nsp3_SARS2	.0125 µM	25 mM HEPES pH 7.0, 20 mM NaCl, 0.05% BSA, 0.05% Tween-20		90	RT		100	2151	3664	1703.39	1933	2669	1380.76	2462.27	113.17	32.3	2264.74	110.51	41.03	0.83	0.82	21.75	20.49	20.83	8.76	Yes	20.72	7.99	Yes
1690	CACHE3HI_1690_89	264.332	Cc1nc(c2cc[nH]c2n1)N1CC(C1)c1ccccc1	HTRF	primary screen	AR000696a	cache3_nsp3_hid_1739_20230828	nsp3_SARS2:MVC039-H10:P222987	nsp3_SARS2	.0125 µM	25 mM HEPES pH 7.0, 20 mM NaCl, 0.05% BSA, 0.05% Tween-20		90	RT		100	1786	4543	2543.67	1751	4600	2627.07	2419.55	111.3	-5.37	2446.95	109.53	-7.7	0.84	0.84	21.73	22.15	25.39	14.26	No	24.97	13.51	No
1690	CACHE3HI_1690_90	270.38	Cc1c2c(NC[C@@H]3[C@H]4CCCC[C@@H]34)ncnc2[nH]c1C	HTRF	primary screen	AR001261a	cache3_nsp3_hid_1739_20230828	nsp3_SARS2:MVC039-H10:P222987	nsp3_SARS2	.0125 µM	25 mM HEPES pH 7.0, 20 mM NaCl, 0.05% BSA, 0.05% Tween-20		90	RT		100	1984	4414	2224.8	1969	4595	2333.67	2447.99	110.53	9.54	2670.35	113.05	13.16	0.85	0.88	22.14	23.62	21.55	10.35	No	21.65	10.42	No
1690	CACHE3HI_1690_92	260.341	Cc1c2c(NC(CC(C)(C)C)=O)ncnc2[nH]c1C	HTRF	primary screen	AR000949a	cache3_nsp3_hid_1739_20230828	nsp3_SARS2:MVC039-H10:P222987	nsp3_SARS2	.0125 µM	25 mM HEPES pH 7.0, 20 mM NaCl, 0.05% BSA, 0.05% Tween-20		90	RT		100	1979	1670	843.86	1949	1596	818.88	2419.55	111.3	68.26	2446.95	109.53	69.68	0.84	0.84	21.73	22.15	25.39	14.26	Yes	24.97	13.51	Yes
1690	CACHE3HI_1690_94	367.453	CC(C)(C)c1nc2ccccc2n1CCC(N1CCC2=C(C1)NC(N2)=O)=O	HTRF	primary screen	AR001025a	cache3_nsp3_hid_1739_20230828	nsp3_SARS2:MVC039-H10:P222987	nsp3_SARS2	.0125 µM	25 mM HEPES pH 7.0, 20 mM NaCl, 0.05% BSA, 0.05% Tween-20		90	RT		100	2010	5308	2640.8	2010	5612	2792.04	2447.99	110.53	-8.24	2670.35	113.05	-4.75	0.85	0.88	22.14	23.62	21.55	10.35	No	21.65	10.42	No
1690	CACHE3HI_1690_95	256.309	Cc1c2c(ncnc2[nH]c1C)N1CCC(C1)(C#C)O	HTRF	primary screen	AR001067a	cache3_nsp3_hid_1739_20230828	nsp3_SARS2:MVC039-H10:P222987	nsp3_SARS2	.0125 µM	25 mM HEPES pH 7.0, 20 mM NaCl, 0.05% BSA, 0.05% Tween-20		90	RT		100	1526	3321	2176.28	1654	3840	2321.64	2447.99	110.53	11.62	2670.35	113.05	13.63	0.85	0.88	22.14	23.62	21.55	10.35	No	21.65	10.42	No
1690	CACHE3HI_1690_96	262.357	CCC(CC)C(CNc1cccc2nncn12)OC	HTRF	primary screen	AR001252a	cache3_nsp3_hid_1739_20230828	nsp3_SARS2:MVC039-H10:P222987	nsp3_SARS2	.0125 µM	25 mM HEPES pH 7.0, 20 mM NaCl, 0.05% BSA, 0.05% Tween-20		90	RT		100	1344	3322	2471.73	1338	3405	2544.84	2447.99	110.53	-1.01	2670.35	113.05	4.9	0.85	0.88	22.14	23.62	21.55	10.35	No	21.65	10.42	No
1690	CACHE3HI_1690_97	260.341	CCC1C(CCN1c1c2cc[nH]c2nc(C)n1)CO	HTRF	primary screen	AR000766a	cache3_nsp3_hid_1739_20230828	nsp3_SARS2:MVC039-H10:P222987	nsp3_SARS2	.0125 µM	25 mM HEPES pH 7.0, 20 mM NaCl, 0.05% BSA, 0.05% Tween-20		90	RT		100	1500	3584	2389.33	1535	3550	2312.7	2419.55	111.3	1.3	2446.95	109.53	5.74	0.84	0.84	21.73	22.15	25.39	14.26	No	24.97	13.51	No
1691	CACHE3HI_1691_1	346.456	Cc1c(C)nc(c2cccnc2)nc1NCCC1CCCS1(=O)=O	HTRF	primary screen	AR000988a	cache3_nsp3_hid_1739_20230828	nsp3_SARS2:MVC039-H10:P222987	nsp3_SARS2	.0125 µM	25 mM HEPES pH 7.0, 20 mM NaCl, 0.05% BSA, 0.05% Tween-20		90	RT		100	1583	4396	2777.01	1679	4839	2882.07	2447.99	110.53	-14.07	2670.35	113.05	-8.27	0.85	0.88	22.14	23.62	21.55	10.35	No	21.65	10.42	No
1691	CACHE3HI_1691_10	340.383	Cc1ccc(CC(NCC2CC2NC(c2ccnnc2)=O)=O)cc1O	HTRF	primary screen	AR000332a	cache3_nsp3_hid_1739_20230828	nsp3_SARS2:MVC039-H10:P222987	nsp3_SARS2	.0125 µM	25 mM HEPES pH 7.0, 20 mM NaCl, 0.05% BSA, 0.05% Tween-20		90	RT		100	1564	3856	2465.47	1336	3327	2490.27	2462.27	113.17	-0.13	2264.74	110.51	-10.46	0.83	0.82	21.75	20.49	20.83	8.76	No	20.72	7.99	No
1691	CACHE3HI_1691_11	343.387	CC1CCCC=1C(NC[C@H](CNC(c1cnc2ncccn12)=O)O)=O	HTRF	primary screen	AR001312a	cache3_nsp3_hid_1739_20230828	nsp3_SARS2:MVC039-H10:P222987	nsp3_SARS2	.0125 µM	25 mM HEPES pH 7.0, 20 mM NaCl, 0.05% BSA, 0.05% Tween-20		90	RT		100	2231	4239	1900.05	2362	4161	1761.64	2348.46	117.31	20.09	2395.64	115.57	27.8	0.85	0.85	20.01	20.72	23.32	12	No	22.5	10.75	No
1691	CACHE3HI_1691_12	344.375	CC(N1CC(C1)C(N[C@@H](C)CNC(c1cnc2ncccn12)=O)=O)=O	HTRF	primary screen	AR001491a	cache3_nsp3_hid_1739_20230828	nsp3_SARS2:MVC039-H10:P222987	nsp3_SARS2	.0125 µM	25 mM HEPES pH 7.0, 20 mM NaCl, 0.05% BSA, 0.05% Tween-20		90	RT		100	2287	3853	1684.74	2170	3807	1754.38	2348.46	117.31	29.74	2395.64	115.57	28.12	0.85	0.85	20.01	20.72	23.32	12	No	22.5	10.75	No
1691	CACHE3HI_1691_13	334.405	CS(N1CCCC(C1)Nc1nccc(c2cnccn2)n1)(=O)=O	HTRF	primary screen	AR000911a	cache3_nsp3_hid_1739_20230828	nsp3_SARS2:MVC039-H10:P222987	nsp3_SARS2	.0125 µM	25 mM HEPES pH 7.0, 20 mM NaCl, 0.05% BSA, 0.05% Tween-20		90	RT		100	1401	3342	2385.44	1384	3208	2317.92	2419.55	111.3	1.47	2446.95	109.53	5.52	0.84	0.84	21.73	22.15	25.39	14.26	No	24.97	13.51	No
1691	CACHE3HI_1691_16	341.371	Cc1ccc(NC(C2CCCN(C2)C(c2cc(ncn2)O)=O)=O)nc1	HTRF	primary screen	AR000376a	cache3_nsp3_hid_1739_20230828	nsp3_SARS2:MVC039-H10:P222987	nsp3_SARS2	.0125 µM	25 mM HEPES pH 7.0, 20 mM NaCl, 0.05% BSA, 0.05% Tween-20		90	RT		100	1815	4704	2591.74	1538	3781	2458.39	2462.27	113.17	-5.51	2264.74	110.51	-8.98	0.83	0.82	21.75	20.49	20.83	8.76	No	20.72	7.99	No
1691	CACHE3HI_1691_17	343.362	Cc1ccc(c(c1)C(NC[C@@H]1C[C@@H]1NC(c1cncnc1N)=O)=O)F	HTRF	primary screen	AR001131a	cache3_nsp3_hid_1739_20230828	nsp3_SARS2:MVC039-H10:P222987	nsp3_SARS2	.0125 µM	25 mM HEPES pH 7.0, 20 mM NaCl, 0.05% BSA, 0.05% Tween-20		90	RT		100	1618	4064	2511.74	1695	4636	2735.1	2447.99	110.53	-2.72	2670.35	113.05	-2.53	0.85	0.88	22.14	23.62	21.55	10.35	No	21.65	10.42	No
1691	CACHE3HI_1691_18	343.362	Cc1ccc(C(NC[C@@H]2C[C@@H]2NC(c2cncnc2N)=O)=O)c(c1)F	HTRF	primary screen	AR001246a	cache3_nsp3_hid_1739_20230828	nsp3_SARS2:MVC039-H10:P222987	nsp3_SARS2	.0125 µM	25 mM HEPES pH 7.0, 20 mM NaCl, 0.05% BSA, 0.05% Tween-20		90	RT		100	1454	3422	2353.51	1676	4297	2563.84	2447.99	110.53	4.04	2670.35	113.05	4.16	0.85	0.88	22.14	23.62	21.55	10.35	No	21.65	10.42	No
1691	CACHE3HI_1691_19	341.371	COc1cccc(c1)C(NC[C@@H]1C[C@@H]1NC(c1cncnc1N)=O)=O	HTRF	primary screen	AR000964a	cache3_nsp3_hid_1739_20230828	nsp3_SARS2:MVC039-H10:P222987	nsp3_SARS2	.0125 µM	25 mM HEPES pH 7.0, 20 mM NaCl, 0.05% BSA, 0.05% Tween-20		90	RT		100	1666	4475	2686.07	1743	4953	2841.65	2447.99	110.53	-10.18	2670.35	113.05	-6.69	0.85	0.88	22.14	23.62	21.55	10.35	No	21.65	10.42	No
1691	CACHE3HI_1691_2	327.388	CC(C)(C(Nc1ccc(NC)nc1)=O)NC(Nc1ccccc1)=O	HTRF	primary screen	AR000659a	cache3_nsp3_hid_1739_20230828	nsp3_SARS2:MVC039-H10:P222987	nsp3_SARS2	.0125 µM	25 mM HEPES pH 7.0, 20 mM NaCl, 0.05% BSA, 0.05% Tween-20		90	RT		100	1295	2436	1881.08	1387	2688	1938	2419.55	111.3	23.32	2446.95	109.53	21.78	0.84	0.84	21.73	22.15	25.39	14.26	No	24.97	13.51	No
1691	CACHE3HI_1691_22	347.325	C1[C@H](CNC(c2cccc(c2F)F)=O)[C@@H]1NC(c1cncnc1N)=O	HTRF	primary screen	AR001011a	cache3_nsp3_hid_1739_20230828	nsp3_SARS2:MVC039-H10:P222987	nsp3_SARS2	.0125 µM	25 mM HEPES pH 7.0, 20 mM NaCl, 0.05% BSA, 0.05% Tween-20		90	RT		100	1703	4403	2585.44	1888	5248	2779.66	2447.99	110.53	-5.88	2670.35	113.05	-4.27	0.85	0.88	22.14	23.62	21.55	10.35	No	21.65	10.42	No
1691	CACHE3HI_1691_23	343.387	Cc1cc(C(NC[C@]2(C)CCCN2C(c2cnc(N)nc2)=O)=O)oc1	HTRF	primary screen	AR000444a	cache3_nsp3_hid_1739_20230828	nsp3_SARS2:MVC039-H10:P222987	nsp3_SARS2	.0125 µM	25 mM HEPES pH 7.0, 20 mM NaCl, 0.05% BSA, 0.05% Tween-20		90	RT		100	1598	4109	2571.34	1359	3087	2271.52	2462.27	113.17	-4.64	2264.74	110.51	-0.31	0.83	0.82	21.75	20.49	20.83	8.76	No	20.72	7.99	No
1691	CACHE3HI_1691_24	341.433	Cc1ccc(cc1S(N)(=O)=O)NC(NCC1(CCCCC1)O)=O	HTRF	primary screen	AR000820a	cache3_nsp3_hid_1739_20230828	nsp3_SARS2:MVC039-H10:P222987	nsp3_SARS2	.0125 µM	25 mM HEPES pH 7.0, 20 mM NaCl, 0.05% BSA, 0.05% Tween-20		90	RT		100	1703	4105	2410.45	1777	4489	2526.17	2419.55	111.3	0.39	2446.95	109.53	-3.39	0.84	0.84	21.73	22.15	25.39	14.26	No	24.97	13.51	No
1691	CACHE3HI_1691_25	347.44	CS(Cc1ccc(cc1)NC(NCc1ccc(CN)cc1)=O)(=O)=O	HTRF	primary screen	AR001264a	cache3_nsp3_hid_1739_20230828	nsp3_SARS2:MVC039-H10:P222987	nsp3_SARS2	.0125 µM	25 mM HEPES pH 7.0, 20 mM NaCl, 0.05% BSA, 0.05% Tween-20		90	RT		100	1694	4244	2505.31	1763	4693	2661.94	2447.99	110.53	-2.45	2670.35	113.05	0.32	0.85	0.88	22.14	23.62	21.55	10.35	No	21.65	10.42	No
1691	CACHE3HI_1691_26	343.362	Cc1ccc(cc1F)C(NC[C@@H]1C[C@@H]1NC(c1cncnc1N)=O)=O	HTRF	primary screen	AR001297a	cache3_nsp3_hid_1739_20230828	nsp3_SARS2:MVC039-H10:P222987	nsp3_SARS2	.0125 µM	25 mM HEPES pH 7.0, 20 mM NaCl, 0.05% BSA, 0.05% Tween-20		90	RT		100	1491	3717	2492.96	1565	3734	2385.94	2348.46	117.31	-6.47	2395.64	115.57	0.42	0.85	0.85	20.01	20.72	23.32	12	No	22.5	10.75	No
1691	CACHE3HI_1691_27	311.345	C1[C@H](CNC(c2ccccc2)=O)[C@@H]1NC(c1cncnc1N)=O	HTRF	primary screen	AR001203a	cache3_nsp3_hid_1739_20230828	nsp3_SARS2:MVC039-H10:P222987	nsp3_SARS2	.0125 µM	25 mM HEPES pH 7.0, 20 mM NaCl, 0.05% BSA, 0.05% Tween-20		90	RT		100	1631	4058	2488.04	1641	4305	2623.4	2447.99	110.53	-1.71	2670.35	113.05	1.83	0.85	0.88	22.14	23.62	21.55	10.35	No	21.65	10.42	No
1691	CACHE3HI_1691_28	327.388	Cc1ccc(cc1C)C(N[C@H](C)CNC(c1cncnc1N)=O)=O	HTRF	primary screen	AR000743a	cache3_nsp3_hid_1739_20230828	nsp3_SARS2:MVC039-H10:P222987	nsp3_SARS2	.0125 µM	25 mM HEPES pH 7.0, 20 mM NaCl, 0.05% BSA, 0.05% Tween-20		90	RT		100	1602	4063	2536.21	1651	4098	2482.13	2419.55	111.3	-5.05	2446.95	109.53	-1.5	0.84	0.84	21.73	22.15	25.39	14.26	No	24.97	13.51	No
1691	CACHE3HI_1691_29	312.347	CC(CNC(CCN1C(c2ccccc2S1(=O)=O)=O)=O)O	HTRF	primary screen	AR000754a	cache3_nsp3_hid_1739_20230828	nsp3_SARS2:MVC039-H10:P222987	nsp3_SARS2	.0125 µM	25 mM HEPES pH 7.0, 20 mM NaCl, 0.05% BSA, 0.05% Tween-20		90	RT		100	1716	4246	2474.36	1798	4497	2501.11	2419.55	111.3	-2.37	2446.95	109.53	-2.31	0.84	0.84	21.73	22.15	25.39	14.26	No	24.97	13.51	No
1691	CACHE3HI_1691_3	343.362	Cc1cc(ccc1F)C(NC1(CC1)CNC(c1cncnc1N)=O)=O	HTRF	primary screen	AR000777a	cache3_nsp3_hid_1739_20230828	nsp3_SARS2:MVC039-H10:P222987	nsp3_SARS2	.0125 µM	25 mM HEPES pH 7.0, 20 mM NaCl, 0.05% BSA, 0.05% Tween-20		90	RT		100	1640	4058	2474.39	1622	3810	2348.95	2419.55	111.3	-2.37	2446.95	109.53	4.19	0.84	0.84	21.73	22.15	25.39	14.26	No	24.97	13.51	No
1691	CACHE3HI_1691_30	329.335	C(C1CN(C1)C(c1cncnc1N)=O)NC(c1ccccc1F)=O	HTRF	primary screen	AR001687a	cache3_nsp3_hid_1739_20230828	nsp3_SARS2:MVC039-H10:P222987	nsp3_SARS2	.0125 µM	25 mM HEPES pH 7.0, 20 mM NaCl, 0.05% BSA, 0.05% Tween-20		90	RT		100	1567	3809	2430.76	1517	3857	2542.52	2416.64	106.24	-0.61	2554.93	116.03	2.69	0.79	0.89	22.74	22.49	18.92	4.31	No	17.76	5.83	No
1691	CACHE3HI_1691_31	340.449	Cc1ccc(cc1S(N)(=O)=O)NC(NCC1(CCCCC1)N)=O	HTRF	primary screen	AR001036a	cache3_nsp3_hid_1739_20230828	nsp3_SARS2:MVC039-H10:P222987	nsp3_SARS2	.0125 µM	25 mM HEPES pH 7.0, 20 mM NaCl, 0.05% BSA, 0.05% Tween-20		90	RT		100	1877	4803	2558.87	2006	5623	2803.09	2447.99	110.53	-4.74	2670.35	113.05	-5.19	0.85	0.88	22.14	23.62	21.55	10.35	No	21.65	10.42	No
1691	CACHE3HI_1691_32	340.383	CN1C=NC=C(C(N[C@@H]2CC[C@@H]2CNC(c2ccccc2)=O)=O)C1=O	HTRF	primary screen	AR001095a	cache3_nsp3_hid_1739_20230828	nsp3_SARS2:MVC039-H10:P222987	nsp3_SARS2	.0125 µM	25 mM HEPES pH 7.0, 20 mM NaCl, 0.05% BSA, 0.05% Tween-20		90	RT		100	1620	4050	2500	1659	4336	2613.62	2447.99	110.53	-2.22	2670.35	113.05	2.21	0.85	0.88	22.14	23.62	21.55	10.35	No	21.65	10.42	No
1691	CACHE3HI_1691_33	326.356	Cc1ccc(c(c1)C(N[C@H]1CCN(C1)C(c1cncnc1)=O)=O)O	HTRF	primary screen	AR001156a	cache3_nsp3_hid_1739_20230828	nsp3_SARS2:MVC039-H10:P222987	nsp3_SARS2	.0125 µM	25 mM HEPES pH 7.0, 20 mM NaCl, 0.05% BSA, 0.05% Tween-20		90	RT		100	1548	3669	2370.16	1765	4432	2511.05	2447.99	110.53	3.32	2670.35	113.05	6.22	0.85	0.88	22.14	23.62	21.55	10.35	No	21.65	10.42	No
1691	CACHE3HI_1691_34	329.309	CCNC(NC(CN1C(c2cc(ccc2S1(=O)=O)F)=O)=O)=O	HTRF	primary screen	AR000693a	cache3_nsp3_hid_1739_20230828	nsp3_SARS2:MVC039-H10:P222987	nsp3_SARS2	.0125 µM	25 mM HEPES pH 7.0, 20 mM NaCl, 0.05% BSA, 0.05% Tween-20		90	RT		100	1838	4734	2575.63	1778	4568	2569.18	2419.55	111.3	-6.76	2446.95	109.53	-5.23	0.84	0.84	21.73	22.15	25.39	14.26	No	24.97	13.51	No
1691	CACHE3HI_1691_37	330.363	CC(Nc1ccc(cc1)NC(NCc1ccc(CN)cc1F)=O)=O	HTRF	primary screen	AR000747a	cache3_nsp3_hid_1739_20230828	nsp3_SARS2:MVC039-H10:P222987	nsp3_SARS2	.0125 µM	25 mM HEPES pH 7.0, 20 mM NaCl, 0.05% BSA, 0.05% Tween-20		90	RT		100	1724	4370	2534.8	1719	4583	2666.09	2419.55	111.3	-4.99	2446.95	109.53	-9.37	0.84	0.84	21.73	22.15	25.39	14.26	No	24.97	13.51	No
1691	CACHE3HI_1691_38	340.427	CC(NCc1ccc(cc1)NC(NCc1ccc(cc1)[C@@H](C)N)=O)=O	HTRF	primary screen	AR000991a	cache3_nsp3_hid_1739_20230828	nsp3_SARS2:MVC039-H10:P222987	nsp3_SARS2	.0125 µM	25 mM HEPES pH 7.0, 20 mM NaCl, 0.05% BSA, 0.05% Tween-20		90	RT		100	1652	4538	2746.97	1808	5030	2782.08	2447.99	110.53	-12.79	2670.35	113.05	-4.36	0.85	0.88	22.14	23.62	21.55	10.35	No	21.65	10.42	No
1691	CACHE3HI_1691_39	321.337	CC1(CCN(C1)C(CCc1nc2c(C(NC(N2C)=O)=O)[nH]1)=O)O	HTRF	primary screen	AR001400a	cache3_nsp3_hid_1739_20230828	nsp3_SARS2:MVC039-H10:P222987	nsp3_SARS2	.0125 µM	25 mM HEPES pH 7.0, 20 mM NaCl, 0.05% BSA, 0.05% Tween-20		90	RT		100	1569	3646	2323.77	1538	3905	2539.01	2348.46	117.31	1.1	2395.64	115.57	-6.28	0.85	0.85	20.01	20.72	23.32	12	No	22.5	10.75	No
1691	CACHE3HI_1691_4	334.372	C1C[C@@H]([C@@H](CCC1NC(Nc1ccc2CCOC(c2c1)=O)=O)O)O	HTRF	primary screen	AR001414a	cache3_nsp3_hid_1739_20230828	nsp3_SARS2:MVC039-H10:P222987	nsp3_SARS2	.0125 µM	25 mM HEPES pH 7.0, 20 mM NaCl, 0.05% BSA, 0.05% Tween-20		90	RT		100	1704	3944	2314.55	1663	3727	2241.13	2348.46	117.31	1.51	2395.64	115.57	6.77	0.85	0.85	20.01	20.72	23.32	12	No	22.5	10.75	No
1691	CACHE3HI_1691_40	299.334	CC(C(Nc1ccc(N)nc1)=O)NC(Nc1ccccc1)=O	HTRF	primary screen	AR001570a	cache3_nsp3_hid_1739_20230828	nsp3_SARS2:MVC039-H10:P222987	nsp3_SARS2	.0125 µM	25 mM HEPES pH 7.0, 20 mM NaCl, 0.05% BSA, 0.05% Tween-20		90	RT		100	1523	3318	2178.6	1340	3194	2383.58	2348.46	117.31	7.61	2395.64	115.57	0.52	0.85	0.85	20.01	20.72	23.32	12	No	22.5	10.75	No
1691	CACHE3HI_1691_41	339.399	Cn1ccc(c1)C(NC[C@H]1[C@@H]2CN(C[C@H]12)C(c1cc(ccn1)N)=O)=O	HTRF	primary screen	AR001281a	cache3_nsp3_hid_1739_20230828	nsp3_SARS2:MVC039-H10:P222987	nsp3_SARS2	.0125 µM	25 mM HEPES pH 7.0, 20 mM NaCl, 0.05% BSA, 0.05% Tween-20		90	RT		100	1609	3932	2443.75	1558	3924	2518.61	2348.46	117.31	-4.27	2395.64	115.57	-5.39	0.85	0.85	20.01	20.72	23.32	12	No	22.5	10.75	No
1691	CACHE3HI_1691_42	346.387	CC(C(N[C@H](C)CCNC(C1=CN=C2C(C)=CC=CN2C1=O)=O)=O)O	HTRF	primary screen	AR001178a	cache3_nsp3_hid_1739_20230828	nsp3_SARS2:MVC039-H10:P222987	nsp3_SARS2	.0125 µM	25 mM HEPES pH 7.0, 20 mM NaCl, 0.05% BSA, 0.05% Tween-20		90	RT		100	1260	2466	1957.14	1281	2627	2050.74	2447.99	110.53	20.99	2670.35	113.05	24.22	0.85	0.88	22.14	23.62	21.55	10.35	No	21.65	10.42	No
1691	CACHE3HI_1691_44	326.404	CC(c1ccc(cc1)NC(C1CC1)=O)NCc1cnc(N)nc1N	HTRF	primary screen	AR001249a	cache3_nsp3_hid_1739_20230828	nsp3_SARS2:MVC039-H10:P222987	nsp3_SARS2	.0125 µM	25 mM HEPES pH 7.0, 20 mM NaCl, 0.05% BSA, 0.05% Tween-20		90	RT		100	1652	3995	2418.28	1694	4436	2618.65	2447.99	110.53	1.27	2670.35	113.05	2.02	0.85	0.88	22.14	23.62	21.55	10.35	No	21.65	10.42	No
1691	CACHE3HI_1691_46	342.403	Cc1c(cn[nH]1)C(N1CC(C)(C1)NC(c1cnn(c1)C1CCC1)=O)=O	HTRF	primary screen	AR001242a	cache3_nsp3_hid_1739_20230828	nsp3_SARS2:MVC039-H10:P222987	nsp3_SARS2	.0125 µM	25 mM HEPES pH 7.0, 20 mM NaCl, 0.05% BSA, 0.05% Tween-20		90	RT		100	1700	4228	2487.06	1662	4294	2583.63	2447.99	110.53	-1.67	2670.35	113.05	3.39	0.85	0.88	22.14	23.62	21.55	10.35	No	21.65	10.42	No
1691	CACHE3HI_1691_47	325.372	Cc1ccccc1C(NC[C@@H]1C[C@@H]1NC(c1cncnc1N)=O)=O	HTRF	primary screen	AR001003a	cache3_nsp3_hid_1739_20230828	nsp3_SARS2:MVC039-H10:P222987	nsp3_SARS2	.0125 µM	25 mM HEPES pH 7.0, 20 mM NaCl, 0.05% BSA, 0.05% Tween-20		90	RT		100	1851	4797	2591.57	1910	5437	2846.6	2447.99	110.53	-6.14	2670.35	113.05	-6.89	0.85	0.88	22.14	23.62	21.55	10.35	No	21.65	10.42	No
1691	CACHE3HI_1691_48	313.361	CNCc1ccc(cc1)NC(NCC(Nc1cccnc1)=O)=O	HTRF	primary screen	AR001601a	cache3_nsp3_hid_1739_20230828	nsp3_SARS2:MVC039-H10:P222987	nsp3_SARS2	.0125 µM	25 mM HEPES pH 7.0, 20 mM NaCl, 0.05% BSA, 0.05% Tween-20		90	RT		100	1591	4237	2663.11	1784	4731	2651.91	2416.64	106.24	-10.66	2554.93	116.03	-1.69	0.79	0.89	22.74	22.49	18.92	4.31	No	17.76	5.83	No
1691	CACHE3HI_1691_49	343.362	Cc1c(cncn1)C(N[C@@H]1CC[C@@H]1CNC(c1cc(cnc1)F)=O)=O	HTRF	primary screen	AR001047a	cache3_nsp3_hid_1739_20230828	nsp3_SARS2:MVC039-H10:P222987	nsp3_SARS2	.0125 µM	25 mM HEPES pH 7.0, 20 mM NaCl, 0.05% BSA, 0.05% Tween-20		90	RT		100	1726	4655	2696.99	1822	4997	2742.59	2447.99	110.53	-10.65	2670.35	113.05	-2.82	0.85	0.88	22.14	23.62	21.55	10.35	No	21.65	10.42	No
1691	CACHE3HI_1691_5	328.372	Cc1cc(c(nc1)O)NC(C(C)(C)NC(Nc1ccccc1)=O)=O	HTRF	primary screen	AR000421a	cache3_nsp3_hid_1739_20230828	nsp3_SARS2:MVC039-H10:P222987	nsp3_SARS2	.0125 µM	25 mM HEPES pH 7.0, 20 mM NaCl, 0.05% BSA, 0.05% Tween-20		90	RT		100	1378	3532	2563.14	1123	2624	2336.6	2462.27	113.17	-4.29	2264.74	110.51	-3.33	0.83	0.82	21.75	20.49	20.83	8.76	No	20.72	7.99	No
1691	CACHE3HI_1691_50	347.419	CC1(C)CC(C1)C(N1CCOCC(C1)NC(c1cncnc1N)=O)=O	HTRF	primary screen	AR000364a	cache3_nsp3_hid_1739_20230828	nsp3_SARS2:MVC039-H10:P222987	nsp3_SARS2	.0125 µM	25 mM HEPES pH 7.0, 20 mM NaCl, 0.05% BSA, 0.05% Tween-20		90	RT		100	1788	5084	2843.4	1444	3542	2452.91	2462.27	113.17	-16.22	2264.74	110.51	-8.73	0.83	0.82	21.75	20.49	20.83	8.76	No	20.72	7.99	No
1691	CACHE3HI_1691_51	347.444	CC(c1ccc(cc1)N1CCCS1(=O)=O)Nc1ccnc(NC)n1	HTRF	primary screen	AR000742a	cache3_nsp3_hid_1739_20230828	nsp3_SARS2:MVC039-H10:P222987	nsp3_SARS2	.0125 µM	25 mM HEPES pH 7.0, 20 mM NaCl, 0.05% BSA, 0.05% Tween-20		90	RT		100	1737	4229	2434.66	1647	4162	2527.02	2419.55	111.3	-0.65	2446.95	109.53	-3.42	0.84	0.84	21.73	22.15	25.39	14.26	No	24.97	13.51	No
1691	CACHE3HI_1691_52	300.362	C1CC(CC(C1)NC(CN1C=Nc2ccccc2C1=O)=O)N	HTRF	primary screen	AR000969a	cache3_nsp3_hid_1739_20230828	nsp3_SARS2:MVC039-H10:P222987	nsp3_SARS2	.0125 µM	25 mM HEPES pH 7.0, 20 mM NaCl, 0.05% BSA, 0.05% Tween-20		90	RT		100	1651	4361	2641.43	1770	5204	2940.11	2447.99	110.53	-8.27	2670.35	113.05	-10.54	0.85	0.88	22.14	23.62	21.55	10.35	No	21.65	10.42	No
1691	CACHE3HI_1691_53	339.399	Cc1ccc(cc1C)C(NC[C@@H]1C[C@@H]1NC(c1cncnc1N)=O)=O	HTRF	primary screen	AR001260a	cache3_nsp3_hid_1739_20230828	nsp3_SARS2:MVC039-H10:P222987	nsp3_SARS2	.0125 µM	25 mM HEPES pH 7.0, 20 mM NaCl, 0.05% BSA, 0.05% Tween-20		90	RT		100	1588	3857	2428.84	1652	4236	2564.17	2447.99	110.53	0.81	2670.35	113.05	4.15	0.85	0.88	22.14	23.62	21.55	10.35	No	21.65	10.42	No
1691	CACHE3HI_1691_54	343.387	Cc1cc(CC(NC2CN(C3CC23)C(CCn2ccnc2)=O)=O)no1	HTRF	primary screen	AR000618a	cache3_nsp3_hid_1739_20230828	nsp3_SARS2:MVC039-H10:P222987	nsp3_SARS2	.0125 µM	25 mM HEPES pH 7.0, 20 mM NaCl, 0.05% BSA, 0.05% Tween-20		90	RT		100	1613	3918	2429.01	1330	2866	2154.89	2462.27	113.17	1.41	2264.74	110.51	5.09	0.83	0.82	21.75	20.49	20.83	8.76	No	20.72	7.99	No
1691	CACHE3HI_1691_56	284.319	C1CC1(CNC(Nc1cc2ccccc2nc1)=O)C(N)=O	HTRF	primary screen	AR000968a	cache3_nsp3_hid_1739_20230828	nsp3_SARS2:MVC039-H10:P222987	nsp3_SARS2	.0125 µM	25 mM HEPES pH 7.0, 20 mM NaCl, 0.05% BSA, 0.05% Tween-20		90	RT		100	1433	3523	2458.48	1422	3877	2726.44	2447.99	110.53	-0.44	2670.35	113.05	-2.19	0.85	0.88	22.14	23.62	21.55	10.35	No	21.65	10.42	No
1691	CACHE3HI_1691_57	344.39	CNC(Cc1ccc(cc1)NC(NCc1ccc(CN)cc1F)=O)=O	HTRF	primary screen	AR000898a	cache3_nsp3_hid_1739_20230828	nsp3_SARS2:MVC039-H10:P222987	nsp3_SARS2	.0125 µM	25 mM HEPES pH 7.0, 20 mM NaCl, 0.05% BSA, 0.05% Tween-20		90	RT		100	1586	3945	2487.39	1506	3718	2468.79	2419.55	111.3	-2.93	2446.95	109.53	-0.93	0.84	0.84	21.73	22.15	25.39	14.26	No	24.97	13.51	No
1691	CACHE3HI_1691_58	313.361	C[C@H](c1ccc(cc1)NC(NCC(Nc1cccnc1)=O)=O)N	HTRF	primary screen	AR001704a	cache3_nsp3_hid_1739_20230828	nsp3_SARS2:MVC039-H10:P222987	nsp3_SARS2	.0125 µM	25 mM HEPES pH 7.0, 20 mM NaCl, 0.05% BSA, 0.05% Tween-20		90	RT		100	1612	3950	2450.37	1735	4339	2500.87	2416.64	106.24	-1.46	2554.93	116.03	4.36	0.79	0.89	22.74	22.49	18.92	4.31	No	17.76	5.83	No
1691	CACHE3HI_1691_59	326.4	CN(C)C(c1ccc(cc1)NC(NCc1ccc(CN)cc1)=O)=O	HTRF	primary screen	AR000874a	cache3_nsp3_hid_1739_20230828	nsp3_SARS2:MVC039-H10:P222987	nsp3_SARS2	.0125 µM	25 mM HEPES pH 7.0, 20 mM NaCl, 0.05% BSA, 0.05% Tween-20		90	RT		100	1475	3397	2303.05	1598	3834	2399.25	2419.55	111.3	5.04	2446.95	109.53	2.04	0.84	0.84	21.73	22.15	25.39	14.26	No	24.97	13.51	No
1691	CACHE3HI_1691_6	324.358	C1[C@@H](C[C@@H]1NC(CN1C(c2ccccc2S1(=O)=O)=O)=O)CO	HTRF	primary screen	AR000704a	cache3_nsp3_hid_1739_20230828	nsp3_SARS2:MVC039-H10:P222987	nsp3_SARS2	.0125 µM	25 mM HEPES pH 7.0, 20 mM NaCl, 0.05% BSA, 0.05% Tween-20		90	RT		100	1900	4948	2604.21	1812	4672	2578.37	2419.55	111.3	-8	2446.95	109.53	-5.62	0.84	0.84	21.73	22.15	25.39	14.26	No	24.97	13.51	No
1691	CACHE3HI_1691_60	343.362	Cc1ccc(C(NCC2CN(C2)C(c2cncnc2N)=O)=O)c(c1)F	HTRF	primary screen	AR001195a	cache3_nsp3_hid_1739_20230828	nsp3_SARS2:MVC039-H10:P222987	nsp3_SARS2	.0125 µM	25 mM HEPES pH 7.0, 20 mM NaCl, 0.05% BSA, 0.05% Tween-20		90	RT		100	1714	4143	2417.15	1674	4465	2667.26	2447.99	110.53	1.31	2670.35	113.05	0.12	0.85	0.88	22.14	23.62	21.55	10.35	No	21.65	10.42	No
1691	CACHE3HI_1691_62	347.375	Cc1ccoc1C(NC[C@]1(C)CCCN1C(CN1C=NNC1=O)=O)=O	HTRF	primary screen	AR000406a	cache3_nsp3_hid_1739_20230828	nsp3_SARS2:MVC039-H10:P222987	nsp3_SARS2	.0125 µM	25 mM HEPES pH 7.0, 20 mM NaCl, 0.05% BSA, 0.05% Tween-20		90	RT		100	1685	4156	2466.47	1405	3297	2346.62	2462.27	113.17	-0.17	2264.74	110.51	-3.8	0.83	0.82	21.75	20.49	20.83	8.76	No	20.72	7.99	No
1691	CACHE3HI_1691_63	349.416	C1CN(CCC1n1cc(C(N)=O)nn1)S(Cc1ccccc1)(=O)=O	HTRF	primary screen	AR000975a	cache3_nsp3_hid_1739_20230828	nsp3_SARS2:MVC039-H10:P222987	nsp3_SARS2	.0125 µM	25 mM HEPES pH 7.0, 20 mM NaCl, 0.05% BSA, 0.05% Tween-20		90	RT		100	2767	4670	1687.75	1860	5170	2779.57	2447.99	110.53	32.52	2670.35	113.05	-4.27	0.85	0.88	22.14	23.62	21.55	10.35	Yes	21.65	10.42	No
1691	CACHE3HI_1691_64	325.368	C1CC(C1)c1ccc(NC(COc2cccc(c2)C(N)=O)=O)nc1	HTRF	primary screen	AR000596a	cache3_nsp3_hid_1739_20230828	nsp3_SARS2:MVC039-H10:P222987	nsp3_SARS2	.0125 µM	25 mM HEPES pH 7.0, 20 mM NaCl, 0.05% BSA, 0.05% Tween-20		90	RT		100	3997	5355	1339.76	2445	3549	1451.53	2462.27	113.17	47.78	2264.74	110.51	37.74	0.83	0.82	21.75	20.49	20.83	8.76	Yes	20.72	7.99	Yes
1691	CACHE3HI_1691_65	333.417	CNc1cc(NCc2ccc(cc2)N2CCCS2(=O)=O)ncn1	HTRF	primary screen	AR001262a	cache3_nsp3_hid_1739_20230828	nsp3_SARS2:MVC039-H10:P222987	nsp3_SARS2	.0125 µM	25 mM HEPES pH 7.0, 20 mM NaCl, 0.05% BSA, 0.05% Tween-20		90	RT		100	1602	3697	2307.74	1753	4457	2542.5	2447.99	110.53	5.99	2670.35	113.05	4.99	0.85	0.88	22.14	23.62	21.55	10.35	No	21.65	10.42	No
1691	CACHE3HI_1691_66	345.403	CC(CO)C(NCC[C@@H]1CCN(C1)C(c1cnc2ncccn12)=O)=O	HTRF	primary screen	AR001499a	cache3_nsp3_hid_1739_20230828	nsp3_SARS2:MVC039-H10:P222987	nsp3_SARS2	.0125 µM	25 mM HEPES pH 7.0, 20 mM NaCl, 0.05% BSA, 0.05% Tween-20		90	RT		100	2525	3518	1393.27	2479	3789	1528.44	2348.46	117.31	42.81	2395.64	115.57	38.03	0.85	0.85	20.01	20.72	23.32	12	Yes	22.5	10.75	Yes
1691	CACHE3HI_1691_67	343.362	Cc1ccc(cc1F)C(NCC1CN(C1)C(c1cncnc1N)=O)=O	HTRF	primary screen	AR001004a	cache3_nsp3_hid_1739_20230828	nsp3_SARS2:MVC039-H10:P222987	nsp3_SARS2	.0125 µM	25 mM HEPES pH 7.0, 20 mM NaCl, 0.05% BSA, 0.05% Tween-20		90	RT		100	1845	4599	2492.68	1825	5374	2944.66	2447.99	110.53	-1.91	2670.35	113.05	-10.72	0.85	0.88	22.14	23.62	21.55	10.35	No	21.65	10.42	No
1691	CACHE3HI_1691_68	342.421	Cn1cc(cn1)S(N1CC(C1)NC(C1CCCC(C1)O)=O)(=O)=O	HTRF	primary screen	AR000604a	cache3_nsp3_hid_1739_20230828	nsp3_SARS2:MVC039-H10:P222987	nsp3_SARS2	.0125 µM	25 mM HEPES pH 7.0, 20 mM NaCl, 0.05% BSA, 0.05% Tween-20		90	RT		100	1735	4001	2306.05	1230	2695	2191.06	2462.27	113.17	6.65	2264.74	110.51	3.42	0.83	0.82	21.75	20.49	20.83	8.76	No	20.72	7.99	No
1691	CACHE3HI_1691_69	309.385	C1C[C@@H](CC[C@H]1CO)NC(NCc1ccc(CN)cc1F)=O	HTRF	primary screen	AR001542a	cache3_nsp3_hid_1739_20230828	nsp3_SARS2:MVC039-H10:P222987	nsp3_SARS2	.0125 µM	25 mM HEPES pH 7.0, 20 mM NaCl, 0.05% BSA, 0.05% Tween-20		90	RT		100	1490	3555	2385.91	1556	3757	2414.52	2348.46	117.31	-1.67	2395.64	115.57	-0.82	0.85	0.85	20.01	20.72	23.32	12	No	22.5	10.75	No
1691	CACHE3HI_1691_7	341.415	C1CN(CCC1c1nc(CN)[nH]n1)C(c1ccc2CCOCc2c1)=O	HTRF	primary screen	AR001180a	cache3_nsp3_hid_1739_20230828	nsp3_SARS2:MVC039-H10:P222987	nsp3_SARS2	.0125 µM	25 mM HEPES pH 7.0, 20 mM NaCl, 0.05% BSA, 0.05% Tween-20		90	RT		100	1886	4452	2360.55	1838	4850	2638.74	2447.99	110.53	3.74	2670.35	113.05	1.23	0.85	0.88	22.14	23.62	21.55	10.35	No	21.65	10.42	No
1691	CACHE3HI_1691_70	345.378	Cc1cc(ccc1F)C(NCC[C@@H](C)NC(c1cncnc1N)=O)=O	HTRF	primary screen	AR001190a	cache3_nsp3_hid_1739_20230828	nsp3_SARS2:MVC039-H10:P222987	nsp3_SARS2	.0125 µM	25 mM HEPES pH 7.0, 20 mM NaCl, 0.05% BSA, 0.05% Tween-20		90	RT		100	1666	4143	2486.8	1723	4589	2663.38	2447.99	110.53	-1.66	2670.35	113.05	0.27	0.85	0.88	22.14	23.62	21.55	10.35	No	21.65	10.42	No
1691	CACHE3HI_1691_71	327.388	Cc1cccc(c1)C(NCC[C@H](C)NC(c1cncnc1N)=O)=O	HTRF	primary screen	AR001177a	cache3_nsp3_hid_1739_20230828	nsp3_SARS2:MVC039-H10:P222987	nsp3_SARS2	.0125 µM	25 mM HEPES pH 7.0, 20 mM NaCl, 0.05% BSA, 0.05% Tween-20		90	RT		100	1645	4094	2488.75	1685	4585	2721.07	2447.99	110.53	-1.74	2670.35	113.05	-1.98	0.85	0.88	22.14	23.62	21.55	10.35	No	21.65	10.42	No
1691	CACHE3HI_1691_72	329.36	C1C[C@@H]2C[C@H](C[C@H]1N2C(c1ccnc2c1cn[nH]2)=O)NC(CO)=O	HTRF	primary screen	AR001298a	cache3_nsp3_hid_1739_20230828	nsp3_SARS2:MVC039-H10:P222987	nsp3_SARS2	.0125 µM	25 mM HEPES pH 7.0, 20 mM NaCl, 0.05% BSA, 0.05% Tween-20		90	RT		100	1483	3743	2523.94	1411	3699	2621.55	2348.46	117.31	-7.86	2395.64	115.57	-9.9	0.85	0.85	20.01	20.72	23.32	12	No	22.5	10.75	No
1691	CACHE3HI_1691_73	337.383	C1CC1c1ncc(cn1)C(NC[C@@H]1C[C@@H]1NC(c1cccnc1)=O)=O	HTRF	primary screen	AR001251a	cache3_nsp3_hid_1739_20230828	nsp3_SARS2:MVC039-H10:P222987	nsp3_SARS2	.0125 µM	25 mM HEPES pH 7.0, 20 mM NaCl, 0.05% BSA, 0.05% Tween-20		90	RT		100	1667	3904	2341.93	1685	4373	2595.25	2447.99	110.53	4.53	2670.35	113.05	2.93	0.85	0.88	22.14	23.62	21.55	10.35	No	21.65	10.42	No
1691	CACHE3HI_1691_74	343.383	CC(c1ccc(CNC(Nc2ccc(cc2)OCC(N)=O)=O)cc1)O	HTRF	primary screen	AR000588a	cache3_nsp3_hid_1739_20230828	nsp3_SARS2:MVC039-H10:P222987	nsp3_SARS2	.0125 µM	25 mM HEPES pH 7.0, 20 mM NaCl, 0.05% BSA, 0.05% Tween-20		90	RT		100	1639	4097	2499.7	1400	3209	2292.14	2462.27	113.17	-1.59	2264.74	110.51	-1.27	0.83	0.82	21.75	20.49	20.83	8.76	No	20.72	7.99	No
1691	CACHE3HI_1691_75	345.378	Cc1ccc(C(NC[C@@H](C)CNC(c2cncnc2N)=O)=O)c(c1)F	HTRF	primary screen	AR000326a	cache3_nsp3_hid_1739_20230828	nsp3_SARS2:MVC039-H10:P222987	nsp3_SARS2	.0125 µM	25 mM HEPES pH 7.0, 20 mM NaCl, 0.05% BSA, 0.05% Tween-20		90	RT		100	1507	4035	2677.51	1381	3293	2384.5	2462.27	113.17	-9.16	2264.74	110.51	-5.55	0.83	0.82	21.75	20.49	20.83	8.76	No	20.72	7.99	No
1691	CACHE3HI_1691_77	327.388	Cc1cccc(c1)C(NCC[C@@H](C)NC(c1cncnc1N)=O)=O	HTRF	primary screen	AR001257a	cache3_nsp3_hid_1739_20230828	nsp3_SARS2:MVC039-H10:P222987	nsp3_SARS2	.0125 µM	25 mM HEPES pH 7.0, 20 mM NaCl, 0.05% BSA, 0.05% Tween-20		90	RT		100	1658	4127	2489.14	1531	4221	2757.02	2447.99	110.53	-1.76	2670.35	113.05	-3.38	0.85	0.88	22.14	23.62	21.55	10.35	No	21.65	10.42	No
1691	CACHE3HI_1691_79	326.36	Cc1ccc(C(NCC2CN(C2)C(c2cncnc2N)=O)=O)nc1	HTRF	primary screen	AR001154a	cache3_nsp3_hid_1739_20230828	nsp3_SARS2:MVC039-H10:P222987	nsp3_SARS2	.0125 µM	25 mM HEPES pH 7.0, 20 mM NaCl, 0.05% BSA, 0.05% Tween-20		90	RT		100	1794	4366	2433.67	1817	4869	2679.69	2447.99	110.53	0.61	2670.35	113.05	-0.36	0.85	0.88	22.14	23.62	21.55	10.35	No	21.65	10.42	No
1691	CACHE3HI_1691_8	343.387	Cc1ncc(CNC(C(C)(C)NC(Nc2ccccc2)=O)=O)c(n1)O	HTRF	primary screen	AR000883a	cache3_nsp3_hid_1739_20230828	nsp3_SARS2:MVC039-H10:P222987	nsp3_SARS2	.0125 µM	25 mM HEPES pH 7.0, 20 mM NaCl, 0.05% BSA, 0.05% Tween-20		90	RT		100	1613	3759	2330.44	1532	3907	2550.26	2419.55	111.3	3.86	2446.95	109.53	-4.42	0.84	0.84	21.73	22.15	25.39	14.26	No	24.97	13.51	No
1691	CACHE3HI_1691_80	333.417	CC(c1ccc(cc1)N1CCCS1(=O)=O)Nc1cc(N)ncn1	HTRF	primary screen	AR001211a	cache3_nsp3_hid_1739_20230828	nsp3_SARS2:MVC039-H10:P222987	nsp3_SARS2	.0125 µM	25 mM HEPES pH 7.0, 20 mM NaCl, 0.05% BSA, 0.05% Tween-20		90	RT		100	1582	3720	2351.45	1815	4868	2682.09	2447.99	110.53	4.12	2670.35	113.05	-0.45	0.85	0.88	22.14	23.62	21.55	10.35	No	21.65	10.42	No
1691	CACHE3HI_1691_81	341.371	COc1ccc(cc1)C(NC[C@@H]1C[C@@H]1NC(c1cncnc1N)=O)=O	HTRF	primary screen	AR001201a	cache3_nsp3_hid_1739_20230828	nsp3_SARS2:MVC039-H10:P222987	nsp3_SARS2	.0125 µM	25 mM HEPES pH 7.0, 20 mM NaCl, 0.05% BSA, 0.05% Tween-20		90	RT		100	1748	4059	2322.08	1738	4586	2638.67	2447.99	110.53	5.38	2670.35	113.05	1.23	0.85	0.88	22.14	23.62	21.55	10.35	No	21.65	10.42	No
1691	CACHE3HI_1691_82	345.447	CC[C@H]1CC[C@@H](CC1)C(NC[C@@H]1C[C@@H]1NC(c1cncnc1N)=O)=O	HTRF	primary screen	AR001575a	cache3_nsp3_hid_1739_20230828	nsp3_SARS2:MVC039-H10:P222987	nsp3_SARS2	.0125 µM	25 mM HEPES pH 7.0, 20 mM NaCl, 0.05% BSA, 0.05% Tween-20		90	RT		100	1497	3245	2167.67	1366	3226	2361.64	2348.46	117.31	8.1	2395.64	115.57	1.49	0.85	0.85	20.01	20.72	23.32	12	No	22.5	10.75	No
1691	CACHE3HI_1691_83	349.416	Cc1ccc(cc1NC(CNS(N(C)C)(=O)=O)=O)c1cnccn1	HTRF	primary screen	AR001481a	cache3_nsp3_hid_1739_20230828	nsp3_SARS2:MVC039-H10:P222987	nsp3_SARS2	.0125 µM	25 mM HEPES pH 7.0, 20 mM NaCl, 0.05% BSA, 0.05% Tween-20		90	RT		100	1233	2965	2404.7	1219	2940	2411.81	2348.46	117.31	-2.52	2395.64	115.57	-0.7	0.85	0.85	20.01	20.72	23.32	12	No	22.5	10.75	No
1691	CACHE3HI_1691_9	341.371	CCC1NC(C(=CN=1)C(NC1CC1CNC(c1cccnc1)=O)=O)=O	HTRF	primary screen	AR001665a	cache3_nsp3_hid_1739_20230828	nsp3_SARS2:MVC039-H10:P222987	nsp3_SARS2	.0125 µM	25 mM HEPES pH 7.0, 20 mM NaCl, 0.05% BSA, 0.05% Tween-20		90	RT		100	1358	3480	2562.59	1701	4428	2603.18	2416.64	106.24	-6.31	2554.93	116.03	0.26	0.79	0.89	22.74	22.49	18.92	4.31	No	17.76	5.83	No
1694	CACHE3HI_1694_1	324.384	C(C(CO)Nc1c(N)nc2ccccc2n1)C(c1ccccc1)O	HTRF	primary screen	AR001415a	cache3_nsp3_hid_1739_20230828	nsp3_SARS2:MVC039-H10:P222987	nsp3_SARS2	.0125 µM	25 mM HEPES pH 7.0, 20 mM NaCl, 0.05% BSA, 0.05% Tween-20		90	RT		100	1286	2771	2154.74	1254	2750	2192.98	2348.46	117.31	8.68	2395.64	115.57	8.88	0.85	0.85	20.01	20.72	23.32	12	No	22.5	10.75	No
1694	CACHE3HI_1694_10	322.206	C(C[C@@H](CO)Nc1cncc(n1)[Br])c1ccccc1	HTRF	primary screen	AR000335a	cache3_nsp3_hid_1739_20230828	nsp3_SARS2:MVC039-H10:P222987	nsp3_SARS2	.0125 µM	25 mM HEPES pH 7.0, 20 mM NaCl, 0.05% BSA, 0.05% Tween-20		90	RT		100	1334	3596	2695.65	1124	2682	2386.12	2462.27	113.17	-9.93	2264.74	110.51	-5.63	0.83	0.82	21.75	20.49	20.83	8.76	No	20.72	7.99	No
1694	CACHE3HI_1694_11	277.755	C(C[C@@H](CO)Nc1cncc(n1)[Cl])c1ccccc1	HTRF	primary screen	AR001512a	cache3_nsp3_hid_1739_20230828	nsp3_SARS2:MVC039-H10:P222987	nsp3_SARS2	.0125 µM	25 mM HEPES pH 7.0, 20 mM NaCl, 0.05% BSA, 0.05% Tween-20		90	RT		100	1751	3590	2050.26	1672	3434	2053.83	2348.46	117.31	13.36	2395.64	115.57	14.99	0.85	0.85	20.01	20.72	23.32	12	No	22.5	10.75	No
1694	CACHE3HI_1694_12	302.337	C(c1ccc2C(C=CNc2c1)=O)Nc1cnc2ccccc2n1	HTRF	primary screen	AR001428a	cache3_nsp3_hid_1739_20230828	nsp3_SARS2:MVC039-H10:P222987	nsp3_SARS2	.0125 µM	25 mM HEPES pH 7.0, 20 mM NaCl, 0.05% BSA, 0.05% Tween-20		90	RT		100	1787	1915	1071.63	1737	2359	1358.09	2348.46	117.31	57.22	2395.64	115.57	45.5	0.85	0.85	20.01	20.72	23.32	12	Yes	22.5	10.75	Yes
1694	CACHE3HI_1694_13	310.353	C1CNC(c2cc(CNCc3cccc(c3)C(O)=O)ccc12)=O	HTRF	primary screen	AR001679a	cache3_nsp3_hid_1739_20230828	nsp3_SARS2:MVC039-H10:P222987	nsp3_SARS2	.0125 µM	25 mM HEPES pH 7.0, 20 mM NaCl, 0.05% BSA, 0.05% Tween-20		90	RT		100	1693	4029	2379.8	1949	5045	2588.51	2416.64	106.24	1.59	2554.93	116.03	0.84	0.79	0.89	22.74	22.49	18.92	4.31	No	17.76	5.83	No
1694	CACHE3HI_1694_14	321.218	C(C[C@@H](CO)Nc1cc(cnc1)[Br])c1ccccc1	HTRF	primary screen	AR001248a	cache3_nsp3_hid_1739_20230828	nsp3_SARS2:MVC039-H10:P222987	nsp3_SARS2	.0125 µM	25 mM HEPES pH 7.0, 20 mM NaCl, 0.05% BSA, 0.05% Tween-20		90	RT		100	1563	3887	2486.88	1495	4107	2747.16	2447.99	110.53	-1.66	2670.35	113.05	-3	0.85	0.88	22.14	23.62	21.55	10.35	No	21.65	10.42	No
1694	CACHE3HI_1694_15	311.36	C(C[C@@H](CO)Nc1c(nc2ccccc2n1)F)c1ccccc1	HTRF	primary screen	AR001671a	cache3_nsp3_hid_1739_20230828	nsp3_SARS2:MVC039-H10:P222987	nsp3_SARS2	.0125 µM	25 mM HEPES pH 7.0, 20 mM NaCl, 0.05% BSA, 0.05% Tween-20		90	RT		100	1335	3108	2328.09	1433	3708	2587.58	2416.64	106.24	3.83	2554.93	116.03	0.88	0.79	0.89	22.74	22.49	18.92	4.31	No	17.76	5.83	No
1694	CACHE3HI_1694_16	341.234	CS(CCNc1ccnc(c2cc(cnc2)[Br])n1)=O	HTRF	primary screen	AR001330a	cache3_nsp3_hid_1739_20230828	nsp3_SARS2:MVC039-H10:P222987	nsp3_SARS2	.0125 µM	25 mM HEPES pH 7.0, 20 mM NaCl, 0.05% BSA, 0.05% Tween-20		90	RT		100	1539	3656	2375.57	1439	3689	2563.59	2348.46	117.31	-1.21	2395.64	115.57	-7.36	0.85	0.85	20.01	20.72	23.32	12	No	22.5	10.75	No
1694	CACHE3HI_1694_17	322.166	C(CNc1ccnc(c2cc(cnc2)[Br])n1)C(N)=O	HTRF	primary screen	AR001507a	cache3_nsp3_hid_1739_20230828	nsp3_SARS2:MVC039-H10:P222987	nsp3_SARS2	.0125 µM	25 mM HEPES pH 7.0, 20 mM NaCl, 0.05% BSA, 0.05% Tween-20		90	RT		100	1425	3343	2345.97	1503	3263	2170.99	2348.46	117.31	0.11	2395.64	115.57	9.85	0.85	0.85	20.01	20.72	23.32	12	No	22.5	10.75	No
1694	CACHE3HI_1694_18	312.348	C(Cc1ccncc1)C(CO)Nc1c(nc2ccccc2n1)F	HTRF	primary screen	AR000460a	cache3_nsp3_hid_1739_20230828	nsp3_SARS2:MVC039-H10:P222987	nsp3_SARS2	.0125 µM	25 mM HEPES pH 7.0, 20 mM NaCl, 0.05% BSA, 0.05% Tween-20		90	RT		100	1454	3195	2197.39	1231	2661	2161.66	2462.27	113.17	11.27	2264.74	110.51	4.78	0.83	0.82	21.75	20.49	20.83	8.76	No	20.72	7.99	No
1694	CACHE3HI_1694_19	308.385	C(C[C@H](CO)Nc1c(N)nc2ccccc2n1)c1ccccc1	HTRF	primary screen	AR001436a	cache3_nsp3_hid_1739_20230828	nsp3_SARS2:MVC039-H10:P222987	nsp3_SARS2	.0125 µM	25 mM HEPES pH 7.0, 20 mM NaCl, 0.05% BSA, 0.05% Tween-20		90	RT		100	1138	2402	2110.72	1140	2563	2248.25	2348.46	117.31	10.65	2395.64	115.57	6.46	0.85	0.85	20.01	20.72	23.32	12	No	22.5	10.75	No
1694	CACHE3HI_1694_2	327.359	C(C(CO)Nc1c(nc2ccccc2n1)F)C(c1ccccc1)O	HTRF	primary screen	AR000633a	cache3_nsp3_hid_1739_20230828	nsp3_SARS2:MVC039-H10:P222987	nsp3_SARS2	.0125 µM	25 mM HEPES pH 7.0, 20 mM NaCl, 0.05% BSA, 0.05% Tween-20		90	RT		100	1441	3186	2210.97	1179	2289	1941.48	2462.27	113.17	10.69	2264.74	110.51	15	0.83	0.82	21.75	20.49	20.83	8.76	No	20.72	7.99	No
1694	CACHE3HI_1694_20	266.703	COc1ccc(CNc2cc(cnc2)F)cc1[Cl]	HTRF	primary screen	AR001007a	cache3_nsp3_hid_1739_20230828	nsp3_SARS2:MVC039-H10:P222987	nsp3_SARS2	.0125 µM	25 mM HEPES pH 7.0, 20 mM NaCl, 0.05% BSA, 0.05% Tween-20		90	RT		100	1709	4632	2710.36	1872	5047	2696.05	2447.99	110.53	-11.22	2670.35	113.05	-1	0.85	0.88	22.14	23.62	21.55	10.35	No	21.65	10.42	No
1694	CACHE3HI_1694_21	290.75	Cc1cc(CNc2cc(cnc2)[Cl])ccc1C(=O)OC	HTRF	primary screen	AR001255a	cache3_nsp3_hid_1739_20230828	nsp3_SARS2:MVC039-H10:P222987	nsp3_SARS2	.0125 µM	25 mM HEPES pH 7.0, 20 mM NaCl, 0.05% BSA, 0.05% Tween-20		90	RT		100	1507	3689	2447.91	1530	4245	2774.51	2447.99	110.53	0	2670.35	113.05	-4.07	0.85	0.88	22.14	23.62	21.55	10.35	No	21.65	10.42	No
1694	CACHE3HI_1694_22	376.258	C1CC(N(C1)Cc1ccccc1NCc1c(N)ncc(n1)[Br])=O	HTRF	primary screen	AR001619a	cache3_nsp3_hid_1739_20230828	nsp3_SARS2:MVC039-H10:P222987	nsp3_SARS2	.0125 µM	25 mM HEPES pH 7.0, 20 mM NaCl, 0.05% BSA, 0.05% Tween-20		90	RT		100	1427	3373	2363.7	1396	3774	2703.44	2416.64	106.24	2.29	2554.93	116.03	-3.76	0.79	0.89	22.74	22.49	18.92	4.31	No	17.76	5.83	No
1694	CACHE3HI_1694_23	312.373	C1CCC2=C(C1)NC(C(NCCc1cccc(c1)C(N)=O)=N2)=O	HTRF	primary screen	AR001565a	cache3_nsp3_hid_1739_20230828	nsp3_SARS2:MVC039-H10:P222987	nsp3_SARS2	.0125 µM	25 mM HEPES pH 7.0, 20 mM NaCl, 0.05% BSA, 0.05% Tween-20		90	RT		100	763	1859	2436.44	681	1727	2535.98	2348.46	117.31	-3.94	2395.64	115.57	-6.15	0.85	0.85	20.01	20.72	23.32	12	No	22.5	10.75	No
1694	CACHE3HI_1694_24	312.369	COC(c1ccc(CNc2cc3CCCCc3nc2)cc1O)=O	HTRF	primary screen	AR000862a	cache3_nsp3_hid_1739_20230828	nsp3_SARS2:MVC039-H10:P222987	nsp3_SARS2	.0125 µM	25 mM HEPES pH 7.0, 20 mM NaCl, 0.05% BSA, 0.05% Tween-20		90	RT		100	889	1493	1679.42	872	1754	2011.47	2419.55	111.3	32.06	2446.95	109.53	18.63	0.84	0.84	21.73	22.15	25.39	14.26	Yes	24.97	13.51	No
1694	CACHE3HI_1694_25	309.373	C(Cc1ccncc1)C(CO)Nc1c(N)nc2ccccc2n1	HTRF	primary screen	AR001454a	cache3_nsp3_hid_1739_20230828	nsp3_SARS2:MVC039-H10:P222987	nsp3_SARS2	.0125 µM	25 mM HEPES pH 7.0, 20 mM NaCl, 0.05% BSA, 0.05% Tween-20		90	RT		100	1332	2748	2063.06	1258	2693	2140.7	2348.46	117.31	12.79	2395.64	115.57	11.18	0.85	0.85	20.01	20.72	23.32	12	No	22.5	10.75	No
1694	CACHE3HI_1694_26	271.364	Cc1c(C)nc(cn1)N[C@@H](CCc1ccccc1)CO	HTRF	primary screen	AR001041a	cache3_nsp3_hid_1739_20230828	nsp3_SARS2:MVC039-H10:P222987	nsp3_SARS2	.0125 µM	25 mM HEPES pH 7.0, 20 mM NaCl, 0.05% BSA, 0.05% Tween-20		90	RT		100	1921	3982	2072.88	1926	4597	2386.81	2447.99	110.53	16.04	2670.35	113.05	11.08	0.85	0.88	22.14	23.62	21.55	10.35	No	21.65	10.42	No
1694	CACHE3HI_1694_28	377.246	C1CN(Cc2ccccc2NCc2c(N)ncc(n2)[Br])C(N1)=O	HTRF	primary screen	AR001012a	cache3_nsp3_hid_1739_20230828	nsp3_SARS2:MVC039-H10:P222987	nsp3_SARS2	.0125 µM	25 mM HEPES pH 7.0, 20 mM NaCl, 0.05% BSA, 0.05% Tween-20		90	RT		100	1255	3014	2401.59	1388	3676	2648.42	2447.99	110.53	1.98	2670.35	113.05	0.85	0.85	0.88	22.14	23.62	21.55	10.35	No	21.65	10.42	No
1694	CACHE3HI_1694_29	369.206	C(C[C@@H](CO)Nc1cncc(n1)I)c1ccccc1	HTRF	primary screen	AR000957a	cache3_nsp3_hid_1739_20230828	nsp3_SARS2:MVC039-H10:P222987	nsp3_SARS2	.0125 µM	25 mM HEPES pH 7.0, 20 mM NaCl, 0.05% BSA, 0.05% Tween-20		90	RT		100	1492	3354	2247.99	1205	2827	2346.06	2419.55	111.3	7.43	2446.95	109.53	4.31	0.84	0.84	21.73	22.15	25.39	14.26	No	24.97	13.51	No
1694	CACHE3HI_1694_3	307.357	C(C(N)=O)c1ccc(CNc2c(N)nc3ccccc3n2)cc1	HTRF	primary screen	AR001405a	cache3_nsp3_hid_1739_20230828	nsp3_SARS2:MVC039-H10:P222987	nsp3_SARS2	.0125 µM	25 mM HEPES pH 7.0, 20 mM NaCl, 0.05% BSA, 0.05% Tween-20		90	RT		100	1092	1891	1731.69	1054	2057	1951.61	2348.46	117.31	27.64	2395.64	115.57	19.47	0.85	0.85	20.01	20.72	23.32	12	No	22.5	10.75	No
1694	CACHE3HI_1694_30	285.391	Cc1ccc(CC(CO)NCc2cccnc2N)cc1C	HTRF	primary screen	AR001493a	cache3_nsp3_hid_1739_20230828	nsp3_SARS2:MVC039-H10:P222987	nsp3_SARS2	.0125 µM	25 mM HEPES pH 7.0, 20 mM NaCl, 0.05% BSA, 0.05% Tween-20		90	RT		100	1450	3414	2354.48	1394	3509	2517.22	2348.46	117.31	-0.27	2395.64	115.57	-5.33	0.85	0.85	20.01	20.72	23.32	12	No	22.5	10.75	No
1694	CACHE3HI_1694_31	304.371	COC(c1ccc(CNc2ccc(nc2)SC)cc1O)=O	HTRF	primary screen	AR001170a	cache3_nsp3_hid_1739_20230828	nsp3_SARS2:MVC039-H10:P222987	nsp3_SARS2	.0125 µM	25 mM HEPES pH 7.0, 20 mM NaCl, 0.05% BSA, 0.05% Tween-20		90	RT		100	1187	2793	2352.99	1225	3226	2633.47	2447.99	110.53	4.06	2670.35	113.05	1.44	0.85	0.88	22.14	23.62	21.55	10.35	No	21.65	10.42	No
1694	CACHE3HI_1694_32	307.397	Cc1c(N[C@H](CCc2ccccc2)CO)nc2ccccc2n1	HTRF	primary screen	AR000687a	cache3_nsp3_hid_1739_20230828	nsp3_SARS2:MVC039-H10:P222987	nsp3_SARS2	.0125 µM	25 mM HEPES pH 7.0, 20 mM NaCl, 0.05% BSA, 0.05% Tween-20		90	RT		100	2046	4015	1962.37	6466	5524	854.32	2419.55	111.3	19.8	2446.95	109.53	68.16	0.84	0.84	21.73	22.15	25.39	14.26	No	24.97	13.51	Yes
1694	CACHE3HI_1694_33	279.347	C(Cc1ccncc1)CNc1c(N)nc2ccccc2n1	HTRF	primary screen	AR000535a	cache3_nsp3_hid_1739_20230828	nsp3_SARS2:MVC039-H10:P222987	nsp3_SARS2	.0125 µM	25 mM HEPES pH 7.0, 20 mM NaCl, 0.05% BSA, 0.05% Tween-20		90	RT		100	1449	2998	2069.01	1199	2200	1834.86	2462.27	113.17	16.74	2264.74	110.51	19.95	0.83	0.82	21.75	20.49	20.83	8.76	No	20.72	7.99	No
1694	CACHE3HI_1694_34	309.167	C(CNc1ccnc(c2cc(cnc2)[Br])n1)CO	HTRF	primary screen	AR001032a	cache3_nsp3_hid_1739_20230828	nsp3_SARS2:MVC039-H10:P222987	nsp3_SARS2	.0125 µM	25 mM HEPES pH 7.0, 20 mM NaCl, 0.05% BSA, 0.05% Tween-20		90	RT		100	1641	4455	2714.81	1801	4862	2699.61	2447.99	110.53	-11.41	2670.35	113.05	-1.14	0.85	0.88	22.14	23.62	21.55	10.35	No	21.65	10.42	No
1694	CACHE3HI_1694_35	294.358	C(Cc1cccc(c1)O)CNc1c(N)nc2ccccc2n1	HTRF	primary screen	AR000477a	cache3_nsp3_hid_1739_20230828	nsp3_SARS2:MVC039-H10:P222987	nsp3_SARS2	.0125 µM	25 mM HEPES pH 7.0, 20 mM NaCl, 0.05% BSA, 0.05% Tween-20		90	RT		100	1160	2645	2280.17	1034	2160	2088.98	2462.27	113.17	7.75	2264.74	110.51	8.15	0.83	0.82	21.75	20.49	20.83	8.76	No	20.72	7.99	No
1694	CACHE3HI_1694_36	309.325	C(c1cccc(c1)c1cn[nH]c1)Nc1cc(ccc1O)C(O)=O	HTRF	primary screen	AR001213a	cache3_nsp3_hid_1739_20230828	nsp3_SARS2:MVC039-H10:P222987	nsp3_SARS2	.0125 µM	25 mM HEPES pH 7.0, 20 mM NaCl, 0.05% BSA, 0.05% Tween-20		90	RT		100	1384	2816	2034.68	1538	3611	2347.85	2447.99	110.53	17.68	2670.35	113.05	12.61	0.85	0.88	22.14	23.62	21.55	10.35	No	21.65	10.42	No
1694	CACHE3HI_1694_38	313.361	C1CCC2=C(C1)NC(C(NCc1cccc(c1)NC(N)=O)=N2)=O	HTRF	primary screen	AR001406a	cache3_nsp3_hid_1739_20230828	nsp3_SARS2:MVC039-H10:P222987	nsp3_SARS2	.0125 µM	25 mM HEPES pH 7.0, 20 mM NaCl, 0.05% BSA, 0.05% Tween-20		90	RT		100	906	1927	2126.93	846	1802	2130.02	2348.46	117.31	9.92	2395.64	115.57	11.64	0.85	0.85	20.01	20.72	23.32	12	No	22.5	10.75	No
1694	CACHE3HI_1694_39	276.267	COC(c1ccc(CNc2ccc(nc2)F)cc1O)=O	HTRF	primary screen	AR001016a	cache3_nsp3_hid_1739_20230828	nsp3_SARS2:MVC039-H10:P222987	nsp3_SARS2	.0125 µM	25 mM HEPES pH 7.0, 20 mM NaCl, 0.05% BSA, 0.05% Tween-20		90	RT		100	1695	4460	2631.27	1744	4853	2782.68	2447.99	110.53	-7.84	2670.35	113.05	-4.39	0.85	0.88	22.14	23.62	21.55	10.35	No	21.65	10.42	No
1694	CACHE3HI_1694_4	323.396	Cc1c(NC(CC(c2ccccc2)O)CO)nc2ccccc2n1	HTRF	primary screen	AR001040a	cache3_nsp3_hid_1739_20230828	nsp3_SARS2:MVC039-H10:P222987	nsp3_SARS2	.0125 µM	25 mM HEPES pH 7.0, 20 mM NaCl, 0.05% BSA, 0.05% Tween-20		90	RT		100	1490	3540	2375.84	1540	4109	2668.18	2447.99	110.53	3.08	2670.35	113.05	0.08	0.85	0.88	22.14	23.62	21.55	10.35	No	21.65	10.42	No
1694	CACHE3HI_1694_40	321.352	Cc1c(c(NCC(Cc2ccc(c(c2)O)OC)CO)ncn1)F	HTRF	primary screen	AR000913a	cache3_nsp3_hid_1739_20230828	nsp3_SARS2:MVC039-H10:P222987	nsp3_SARS2	.0125 µM	25 mM HEPES pH 7.0, 20 mM NaCl, 0.05% BSA, 0.05% Tween-20		90	RT		100	1515	3519	2322.77	1614	3994	2474.6	2419.55	111.3	4.19	2446.95	109.53	-1.18	0.84	0.84	21.73	22.15	25.39	14.26	No	24.97	13.51	No
1694	CACHE3HI_1694_42	358.269	Cc1cc(CNc2ccc(NC)nc2)ccc1C(=O)OC.[Cl].[Cl]	HTRF	primary screen	AR001567aCL	cache3_nsp3_hid_1739_20230828	nsp3_SARS2:MVC039-H10:P222987	nsp3_SARS2	.0125 µM	25 mM HEPES pH 7.0, 20 mM NaCl, 0.05% BSA, 0.05% Tween-20		90	RT		100	470	514	1093.62	458	505	1102.62	2348.46	117.31	56.24	2395.64	115.57	56.7	0.85	0.85	20.01	20.72	23.32	12	Yes	22.5	10.75	Yes
1694	CACHE3HI_1694_43	383.261	CC(Cc1ccc(cc1)OC)(CO)NCc1cc(cnc1F)[Br]	HTRF	primary screen	AR000890a	cache3_nsp3_hid_1739_20230828	nsp3_SARS2:MVC039-H10:P222987	nsp3_SARS2	.0125 µM	25 mM HEPES pH 7.0, 20 mM NaCl, 0.05% BSA, 0.05% Tween-20		90	RT		100	1702	4104	2411.28	1642	3726	2269.18	2419.55	111.3	0.35	2446.95	109.53	7.6	0.84	0.84	21.73	22.15	25.39	14.26	No	24.97	13.51	No
1694	CACHE3HI_1694_44	277.755	C(C[C@H](CO)Nc1cncc(n1)[Cl])c1ccccc1	HTRF	primary screen	AR001149a	cache3_nsp3_hid_1739_20230828	nsp3_SARS2:MVC039-H10:P222987	nsp3_SARS2	.0125 µM	25 mM HEPES pH 7.0, 20 mM NaCl, 0.05% BSA, 0.05% Tween-20		90	RT		100	1833	3826	2087.29	2035	4653	2286.49	2447.99	110.53	15.43	2670.35	113.05	15.01	0.85	0.88	22.14	23.62	21.55	10.35	No	21.65	10.42	No
1694	CACHE3HI_1694_45	371.238	C(C(N)=O)c1ccc(CNc2cnc3cc(ccc3n2)[Br])cc1	HTRF	primary screen	AR000356a	cache3_nsp3_hid_1739_20230828	nsp3_SARS2:MVC039-H10:P222987	nsp3_SARS2	.0125 µM	25 mM HEPES pH 7.0, 20 mM NaCl, 0.05% BSA, 0.05% Tween-20		90	RT		100	OVRFLW	60161	?????	11652	7645	656.11	2462.27	113.17	#VALUE!	2264.74	110.51	74.67	0.83	0.82	21.75	20.49	20.83	8.76	?	20.72	7.99	Yes
1694	CACHE3HI_1694_46	257.337	Cc1cncc(N[C@@H](CCc2ccccc2)CO)n1	HTRF	primary screen	AR001568a	cache3_nsp3_hid_1739_20230828	nsp3_SARS2:MVC039-H10:P222987	nsp3_SARS2	.0125 µM	25 mM HEPES pH 7.0, 20 mM NaCl, 0.05% BSA, 0.05% Tween-20		90	RT		100	1746	3559	2038.37	1436	3115	2169.22	2348.46	117.31	13.89	2395.64	115.57	9.93	0.85	0.85	20.01	20.72	23.32	12	No	22.5	10.75	No
1694	CACHE3HI_1694_47	349.412	CS(c1cccc(c1)Oc1c(CNC(CCN)=O)cccn1)(=O)=O	HTRF	primary screen	AR001446a	cache3_nsp3_hid_1739_20230828	nsp3_SARS2:MVC039-H10:P222987	nsp3_SARS2	.0125 µM	25 mM HEPES pH 7.0, 20 mM NaCl, 0.05% BSA, 0.05% Tween-20		90	RT		100	1717	3925	2285.96	1514	3636	2401.59	2348.46	117.31	2.8	2395.64	115.57	-0.26	0.85	0.85	20.01	20.72	23.32	12	No	22.5	10.75	No
1694	CACHE3HI_1694_49	344.337	CC(C)C(N1CC[C@@H](C1)NC(c1cc(cnc1N)C(F)(F)F)=O)=O	HTRF	primary screen	AR000637a	cache3_nsp3_hid_1739_20230828	nsp3_SARS2:MVC039-H10:P222987	nsp3_SARS2	.0125 µM	25 mM HEPES pH 7.0, 20 mM NaCl, 0.05% BSA, 0.05% Tween-20		90	RT		100	1762	3904	2215.66	1477	2764	1871.36	2462.27	113.17	10.49	2264.74	110.51	18.26	0.83	0.82	21.75	20.49	20.83	8.76	No	20.72	7.99	No
1694	CACHE3HI_1694_5	293.37	C(C[C@@H](CO)Nc1cnc2ccccc2n1)c1ccccc1	HTRF	primary screen	AR000701a	cache3_nsp3_hid_1739_20230828	nsp3_SARS2:MVC039-H10:P222987	nsp3_SARS2	.0125 µM	25 mM HEPES pH 7.0, 20 mM NaCl, 0.05% BSA, 0.05% Tween-20		90	RT		100	1527	3787	2480.03	1421	3417	2404.65	2419.55	111.3	-2.62	2446.95	109.53	1.81	0.84	0.84	21.73	22.15	25.39	14.26	No	24.97	13.51	No
1694	CACHE3HI_1694_50	378.173	C(c1ccc2C(C=CNc2c1)=O)Nc1cncc(n1)I	HTRF	primary screen	AR001386a	cache3_nsp3_hid_1739_20230828	nsp3_SARS2:MVC039-H10:P222987	nsp3_SARS2	.0125 µM	25 mM HEPES pH 7.0, 20 mM NaCl, 0.05% BSA, 0.05% Tween-20		90	RT		100	743	1280	1722.75	747	1516	2029.45	2348.46	117.31	28.04	2395.64	115.57	16.06	0.85	0.85	20.01	20.72	23.32	12	No	22.5	10.75	No
1694	CACHE3HI_1694_51	272.304	Cc1ccc(cn1)NCc1ccc(C(=O)OC)c(c1)O	HTRF	primary screen	AR000977a	cache3_nsp3_hid_1739_20230828	nsp3_SARS2:MVC039-H10:P222987	nsp3_SARS2	.0125 µM	25 mM HEPES pH 7.0, 20 mM NaCl, 0.05% BSA, 0.05% Tween-20		90	RT		100	1009	2304	2283.45	1067	2520	2361.76	2447.99	110.53	7.03	2670.35	113.05	12.06	0.85	0.88	22.14	23.62	21.55	10.35	No	21.65	10.42	No
1694	CACHE3HI_1694_52	330.185	C(c1ccc2C(C=CNc2c1)=O)Nc1cc(cnc1)[Br]	HTRF	primary screen	AR001100a	cache3_nsp3_hid_1739_20230828	nsp3_SARS2:MVC039-H10:P222987	nsp3_SARS2	.0125 µM	25 mM HEPES pH 7.0, 20 mM NaCl, 0.05% BSA, 0.05% Tween-20		90	RT		100	1212	2734	2255.78	1271	3318	2610.54	2447.99	110.53	8.22	2670.35	113.05	2.33	0.85	0.88	22.14	23.62	21.55	10.35	No	21.65	10.42	No
1694	CACHE3HI_1694_53	322.206	C(C[C@H](CO)Nc1cncc(n1)[Br])c1ccccc1	HTRF	primary screen	AR000481a	cache3_nsp3_hid_1739_20230828	nsp3_SARS2:MVC039-H10:P222987	nsp3_SARS2	.0125 µM	25 mM HEPES pH 7.0, 20 mM NaCl, 0.05% BSA, 0.05% Tween-20		90	RT		100	1347	3306	2454.34	1120	2686	2398.21	2462.27	113.17	0.33	2264.74	110.51	-6.19	0.83	0.82	21.75	20.49	20.83	8.76	No	20.72	7.99	No
1694	CACHE3HI_1694_54	365.235	Cc1c(cccn1)NC([C@H](C)NCc1c(N)ncc(n1)[Br])=O	HTRF	primary screen	AR000706a	cache3_nsp3_hid_1739_20230828	nsp3_SARS2:MVC039-H10:P222987	nsp3_SARS2	.0125 µM	25 mM HEPES pH 7.0, 20 mM NaCl, 0.05% BSA, 0.05% Tween-20		90	RT		100	1511	3811	2522.17	1543	4050	2624.76	2419.55	111.3	-4.44	2446.95	109.53	-7.6	0.84	0.84	21.73	22.15	25.39	14.26	No	24.97	13.51	No
1694	CACHE3HI_1694_55	369.206	C(C[C@@H](CO)Nc1cnc(cn1)I)c1ccccc1	HTRF	primary screen	AR001470a	cache3_nsp3_hid_1739_20230828	nsp3_SARS2:MVC039-H10:P222987	nsp3_SARS2	.0125 µM	25 mM HEPES pH 7.0, 20 mM NaCl, 0.05% BSA, 0.05% Tween-20		90	RT		100	1530	3182	2079.74	1348	3362	2494.07	2348.46	117.31	12.04	2395.64	115.57	-4.31	0.85	0.85	20.01	20.72	23.32	12	No	22.5	10.75	No
1694	CACHE3HI_1694_56	283.375	CC(CCc1cccnc1)Nc1cc2COCCc2nc1	HTRF	primary screen	AR001392a	cache3_nsp3_hid_1739_20230828	nsp3_SARS2:MVC039-H10:P222987	nsp3_SARS2	.0125 µM	25 mM HEPES pH 7.0, 20 mM NaCl, 0.05% BSA, 0.05% Tween-20		90	RT		100	1386	3293	2375.9	1382	3307	2392.91	2348.46	117.31	-1.23	2395.64	115.57	0.12	0.85	0.85	20.01	20.72	23.32	12	No	22.5	10.75	No
1694	CACHE3HI_1694_57	308.385	Cc1cccc(CC(CO)Nc2c(N)nc3ccccc3n2)c1	HTRF	primary screen	AR001046a	cache3_nsp3_hid_1739_20230828	nsp3_SARS2:MVC039-H10:P222987	nsp3_SARS2	.0125 µM	25 mM HEPES pH 7.0, 20 mM NaCl, 0.05% BSA, 0.05% Tween-20		90	RT		100	1249	2809	2249	1351	3163	2341.23	2447.99	110.53	8.51	2670.35	113.05	12.86	0.85	0.88	22.14	23.62	21.55	10.35	No	21.65	10.42	No
1694	CACHE3HI_1694_58	272.352	Cc1c(C)nc(cn1)NC(CCc1ccncc1)CO	HTRF	primary screen	AR001258a	cache3_nsp3_hid_1739_20230828	nsp3_SARS2:MVC039-H10:P222987	nsp3_SARS2	.0125 µM	25 mM HEPES pH 7.0, 20 mM NaCl, 0.05% BSA, 0.05% Tween-20		90	RT		100	1781	3924	2203.26	1753	3854	2198.52	2447.99	110.53	10.46	2670.35	113.05	18.45	0.85	0.88	22.14	23.62	21.55	10.35	No	21.65	10.42	No
1694	CACHE3HI_1694_59	328.372	Cc1ccc(CCNC2C(NC3CCCCC=3N=2)=O)cc1[N+]([O-])=O	HTRF	primary screen	AR001629a	cache3_nsp3_hid_1739_20230828	nsp3_SARS2:MVC039-H10:P222987	nsp3_SARS2	.0125 µM	25 mM HEPES pH 7.0, 20 mM NaCl, 0.05% BSA, 0.05% Tween-20		90	RT		100	1178	3069	2605.26	1109	3211	2895.4	2416.64	106.24	-8.16	2554.93	116.03	-11.45	0.79	0.89	22.74	22.49	18.92	4.31	No	17.76	5.83	No
1694	CACHE3HI_1694_6	316.332	COC(c1c(cc(COc2cc3CCCCc3nc2)cn1)F)=O	HTRF	primary screen	AR000736a	cache3_nsp3_hid_1739_20230828	nsp3_SARS2:MVC039-H10:P222987	nsp3_SARS2	.0125 µM	25 mM HEPES pH 7.0, 20 mM NaCl, 0.05% BSA, 0.05% Tween-20		90	RT		100	1395	3265	2340.5	1411	3677	2605.95	2419.55	111.3	3.42	2446.95	109.53	-6.8	0.84	0.84	21.73	22.15	25.39	14.26	No	24.97	13.51	No
1694	CACHE3HI_1694_60	261.3	C(C[C@@H](CO)Nc1cnc(cn1)F)c1ccccc1	HTRF	primary screen	AR001626a	cache3_nsp3_hid_1739_20230828	nsp3_SARS2:MVC039-H10:P222987	nsp3_SARS2	.0125 µM	25 mM HEPES pH 7.0, 20 mM NaCl, 0.05% BSA, 0.05% Tween-20		90	RT		100	1651	3764	2279.83	1806	4373	2421.37	2416.64	106.24	5.92	2554.93	116.03	7.55	0.79	0.89	22.74	22.49	18.92	4.31	No	17.76	5.83	No
1694	CACHE3HI_1694_61	291.738	C(CO)N(Cc1cccnc1)C(c1ccncc1[Cl])=O	HTRF	primary screen	AR000612a	cache3_nsp3_hid_1739_20230828	nsp3_SARS2:MVC039-H10:P222987	nsp3_SARS2	.0125 µM	25 mM HEPES pH 7.0, 20 mM NaCl, 0.05% BSA, 0.05% Tween-20		90	RT		100	1685	4123	2446.88	1304	2853	2187.88	2462.27	113.17	0.65	2264.74	110.51	3.56	0.83	0.82	21.75	20.49	20.83	8.76	No	20.72	7.99	No
1694	CACHE3HI_1694_62	312.373	C1CCC2=C(C1)NC(C(NCc1ccc(CC(N)=O)cc1)=N2)=O	HTRF	primary screen	AR001526a	cache3_nsp3_hid_1739_20230828	nsp3_SARS2:MVC039-H10:P222987	nsp3_SARS2	.0125 µM	25 mM HEPES pH 7.0, 20 mM NaCl, 0.05% BSA, 0.05% Tween-20		90	RT		100	867	1876	2163.78	798	2088	2616.54	2348.46	117.31	8.27	2395.64	115.57	-9.68	0.85	0.85	20.01	20.72	23.32	12	No	22.5	10.75	No
1694	CACHE3HI_1694_64	334.379	Cc1cc(CNc2cncc(c3ccncc3)n2)ccc1C(=O)OC	HTRF	primary screen	AR001226a	cache3_nsp3_hid_1739_20230828	nsp3_SARS2:MVC039-H10:P222987	nsp3_SARS2	.0125 µM	25 mM HEPES pH 7.0, 20 mM NaCl, 0.05% BSA, 0.05% Tween-20		90	RT		100	2421	4480	1850.48	2182	4615	2115.03	2447.99	110.53	25.56	2670.35	113.05	21.71	0.85	0.88	22.14	23.62	21.55	10.35	No	21.65	10.42	No
1694	CACHE3HI_1694_65	353.235	Cc1cccc(CC(CO)NCc2cc(cnc2F)[Br])c1	HTRF	primary screen	AR001129a	cache3_nsp3_hid_1739_20230828	nsp3_SARS2:MVC039-H10:P222987	nsp3_SARS2	.0125 µM	25 mM HEPES pH 7.0, 20 mM NaCl, 0.05% BSA, 0.05% Tween-20		90	RT		100	1958	4133	2110.83	1912	4958	2593.1	2447.99	110.53	14.42	2670.35	113.05	3.02	0.85	0.88	22.14	23.62	21.55	10.35	No	21.65	10.42	No
1694	CACHE3HI_1694_66	307.737	COC(c1ccc(CNc2cnc(CO)cn2)cc1[Cl])=O	HTRF	primary screen	AR001563a	cache3_nsp3_hid_1739_20230828	nsp3_SARS2:MVC039-H10:P222987	nsp3_SARS2	.0125 µM	25 mM HEPES pH 7.0, 20 mM NaCl, 0.05% BSA, 0.05% Tween-20		90	RT		100	1536	3199	2082.68	1368	2772	2026.32	2348.46	117.31	11.91	2395.64	115.57	16.19	0.85	0.85	20.01	20.72	23.32	12	No	22.5	10.75	No
1694	CACHE3HI_1694_67	349.228	CCc1ccccc1CC(=O)OCc1cc(cnc1N)[Br]	HTRF	primary screen	AR000857a	cache3_nsp3_hid_1739_20230828	nsp3_SARS2:MVC039-H10:P222987	nsp3_SARS2	.0125 µM	25 mM HEPES pH 7.0, 20 mM NaCl, 0.05% BSA, 0.05% Tween-20		90	RT		100	1480	3537	2389.87	1432	3315	2314.94	2419.55	111.3	1.28	2446.95	109.53	5.65	0.84	0.84	21.73	22.15	25.39	14.26	No	24.97	13.51	No
1694	CACHE3HI_1694_68	257.337	Cc1cncc(N[C@H](CCc2ccccc2)CO)n1	HTRF	primary screen	AR001564a	cache3_nsp3_hid_1739_20230828	nsp3_SARS2:MVC039-H10:P222987	nsp3_SARS2	.0125 µM	25 mM HEPES pH 7.0, 20 mM NaCl, 0.05% BSA, 0.05% Tween-20		90	RT		100	1515	3234	2134.65	1399	2935	2097.93	2348.46	117.31	9.58	2395.64	115.57	13.05	0.85	0.85	20.01	20.72	23.32	12	No	22.5	10.75	No
1694	CACHE3HI_1694_69	295.342	C(CNc1cnc2ccccc2n1)c1ccc(c(CO)c1)O	HTRF	primary screen	AR000594a	cache3_nsp3_hid_1739_20230828	nsp3_SARS2:MVC039-H10:P222987	nsp3_SARS2	.0125 µM	25 mM HEPES pH 7.0, 20 mM NaCl, 0.05% BSA, 0.05% Tween-20		90	RT		100	964	2484	2576.76	829	1814	2188.18	2462.27	113.17	-4.87	2264.74	110.51	3.55	0.83	0.82	21.75	20.49	20.83	8.76	No	20.72	7.99	No
1694	CACHE3HI_1694_70	252.277	C(c1ccc2C(C=CNc2c1)=O)Nc1cnccn1	HTRF	primary screen	AR001547a	cache3_nsp3_hid_1739_20230828	nsp3_SARS2:MVC039-H10:P222987	nsp3_SARS2	.0125 µM	25 mM HEPES pH 7.0, 20 mM NaCl, 0.05% BSA, 0.05% Tween-20		90	RT		100	1303	2543	1951.65	1293	2616	2023.2	2348.46	117.31	17.78	2395.64	115.57	16.33	0.85	0.85	20.01	20.72	23.32	12	No	22.5	10.75	No
1694	CACHE3HI_1694_71	342.374	C1CN(Cc2ccccc2NCc2cccc(C(N)=O)c2F)C(N1)=O	HTRF	primary screen	AR000640a	cache3_nsp3_hid_1739_20230828	nsp3_SARS2:MVC039-H10:P222987	nsp3_SARS2	.0125 µM	25 mM HEPES pH 7.0, 20 mM NaCl, 0.05% BSA, 0.05% Tween-20		90	RT		100	1706	4061	2380.42	1737	4551	2620.04	2419.55	111.3	1.69	2446.95	109.53	-7.4	0.84	0.84	21.73	22.15	25.39	14.26	No	24.97	13.51	No
1694	CACHE3HI_1694_72	368.21	C=CCN(Cc1cc(ccc1F)[Br])C(Cn1c(N)ncn1)=O	HTRF	primary screen	AR000510a	cache3_nsp3_hid_1739_20230828	nsp3_SARS2:MVC039-H10:P222987	nsp3_SARS2	.0125 µM	25 mM HEPES pH 7.0, 20 mM NaCl, 0.05% BSA, 0.05% Tween-20		90	RT		100	1774	4307	2427.85	1465	3398	2319.45	2462.27	113.17	1.46	2264.74	110.51	-2.53	0.83	0.82	21.75	20.49	20.83	8.76	No	20.72	7.99	No
1694	CACHE3HI_1694_73	311.337	Cc1cccc(c2ccccc2N2CCOC2=O)c1C(=O)OC	HTRF	primary screen	AR000491a	cache3_nsp3_hid_1739_20230828	nsp3_SARS2:MVC039-H10:P222987	nsp3_SARS2	.0125 µM	25 mM HEPES pH 7.0, 20 mM NaCl, 0.05% BSA, 0.05% Tween-20		90	RT		100	1697	4310	2539.78	1407	3367	2393.04	2462.27	113.17	-3.29	2264.74	110.51	-5.95	0.83	0.82	21.75	20.49	20.83	8.76	No	20.72	7.99	No
1694	CACHE3HI_1694_74	288.347	CCC(C(C)NC(c1c2ccccc2[nH]c1C(C)=O)=O)O	HTRF	primary screen	AR000924a	cache3_nsp3_hid_1739_20230828	nsp3_SARS2:MVC039-H10:P222987	nsp3_SARS2	.0125 µM	25 mM HEPES pH 7.0, 20 mM NaCl, 0.05% BSA, 0.05% Tween-20		90	RT		100	1063	2274	2139.23	1058	2124	2007.56	2419.55	111.3	12.14	2446.95	109.53	18.8	0.84	0.84	21.73	22.15	25.39	14.26	No	24.97	13.51	No
1694	CACHE3HI_1694_76	309.325	COc1cc(CNc2cnc3ccccc3n2)ccc1C(O)=O	HTRF	primary screen	AR001288a	cache3_nsp3_hid_1739_20230828	nsp3_SARS2:MVC039-H10:P222987	nsp3_SARS2	.0125 µM	25 mM HEPES pH 7.0, 20 mM NaCl, 0.05% BSA, 0.05% Tween-20		90	RT		100	1494	1023	684.74	1336	1023	765.72	2348.46	117.31	74.56	2395.64	115.57	71.48	0.85	0.85	20.01	20.72	23.32	12	Yes	22.5	10.75	Yes
1694	CACHE3HI_1694_78	293.326	Cc1cc(CNc2cnc3ccccc3n2)ccc1C(O)=O	HTRF	primary screen	AR001118a	cache3_nsp3_hid_1739_20230828	nsp3_SARS2:MVC039-H10:P222987	nsp3_SARS2	.0125 µM	25 mM HEPES pH 7.0, 20 mM NaCl, 0.05% BSA, 0.05% Tween-20		90	RT		100	1376	3114	2263.08	1456	3717	2552.89	2447.99	110.53	7.91	2670.35	113.05	4.59	0.85	0.88	22.14	23.62	21.55	10.35	No	21.65	10.42	No
1694	CACHE3HI_1694_79	288.351	C1COCC1CC(CO)Nc1c(N)nc2ccccc2n1	HTRF	primary screen	AR001228a	cache3_nsp3_hid_1739_20230828	nsp3_SARS2:MVC039-H10:P222987	nsp3_SARS2	.0125 µM	25 mM HEPES pH 7.0, 20 mM NaCl, 0.05% BSA, 0.05% Tween-20		90	RT		100	1508	3275	2171.75	1485	3599	2423.57	2447.99	110.53	11.81	2670.35	113.05	9.65	0.85	0.88	22.14	23.62	21.55	10.35	No	21.65	10.42	No
1694	CACHE3HI_1694_8	270.332	Cc1ccnc(c1)NCc1ccc(C(=O)OC)c(C)c1	HTRF	primary screen	AR001054a	cache3_nsp3_hid_1739_20230828	nsp3_SARS2:MVC039-H10:P222987	nsp3_SARS2	.0125 µM	25 mM HEPES pH 7.0, 20 mM NaCl, 0.05% BSA, 0.05% Tween-20		90	RT		100	1740	4220	2425.29	1796	4727	2631.96	2447.99	110.53	0.97	2670.35	113.05	1.5	0.85	0.88	22.14	23.62	21.55	10.35	No	21.65	10.42	No
1694	CACHE3HI_1694_80	262.244	C(CNc1ncnc(c2cccc(c2)F)n1)C(O)=O	HTRF	primary screen	AR001368a	cache3_nsp3_hid_1739_20230828	nsp3_SARS2:MVC039-H10:P222987	nsp3_SARS2	.0125 µM	25 mM HEPES pH 7.0, 20 mM NaCl, 0.05% BSA, 0.05% Tween-20		90	RT		100	1636	4045	2472.49	1565	3572	2282.43	2348.46	117.31	-5.55	2395.64	115.57	4.96	0.85	0.85	20.01	20.72	23.32	12	No	22.5	10.75	No
1694	CACHE3HI_1694_81	297.402	CC(CCc1ccccc1)NC1C(NC2CCCCC=2N=1)=O	HTRF	primary screen	AR001448a	cache3_nsp3_hid_1739_20230828	nsp3_SARS2:MVC039-H10:P222987	nsp3_SARS2	.0125 µM	25 mM HEPES pH 7.0, 20 mM NaCl, 0.05% BSA, 0.05% Tween-20		90	RT		100	1368	3085	2255.12	1271	2966	2333.6	2348.46	117.31	4.18	2395.64	115.57	2.72	0.85	0.85	20.01	20.72	23.32	12	No	22.5	10.75	No
1694	CACHE3HI_1694_82	310.76	CCC(COc1ccccc1F)Nc1cnc(c(n1)[Cl])N	HTRF	primary screen	AR001527a	cache3_nsp3_hid_1739_20230828	nsp3_SARS2:MVC039-H10:P222987	nsp3_SARS2	.0125 µM	25 mM HEPES pH 7.0, 20 mM NaCl, 0.05% BSA, 0.05% Tween-20		90	RT		100	1625	2993	1841.85	1554	2967	1909.27	2348.46	117.31	22.7	2395.64	115.57	21.33	0.85	0.85	20.01	20.72	23.32	12	No	22.5	10.75	No
1694	CACHE3HI_1694_83	308.337	C1Cc2c(cccc2NC1=O)c1ccccc1N1CCOC1=O	HTRF	primary screen	AR000639a	cache3_nsp3_hid_1739_20230828	nsp3_SARS2:MVC039-H10:P222987	nsp3_SARS2	.0125 µM	25 mM HEPES pH 7.0, 20 mM NaCl, 0.05% BSA, 0.05% Tween-20		90	RT		100	1640	3932	2397.56	1302	2957	2271.12	2462.27	113.17	2.75	2264.74	110.51	-0.29	0.83	0.82	21.75	20.49	20.83	8.76	No	20.72	7.99	No
1694	CACHE3HI_1694_84	313.361	C1CCC2=C(C1)NC(C(NCc1ccc(cc1)NC(N)=O)=N2)=O	HTRF	primary screen	AR001611a	cache3_nsp3_hid_1739_20230828	nsp3_SARS2:MVC039-H10:P222987	nsp3_SARS2	.0125 µM	25 mM HEPES pH 7.0, 20 mM NaCl, 0.05% BSA, 0.05% Tween-20		90	RT		100	892	2120	2376.68	939	2529	2693.29	2416.64	106.24	1.72	2554.93	116.03	-3.35	0.79	0.89	22.74	22.49	18.92	4.31	No	17.76	5.83	No
1694	CACHE3HI_1694_86	291.782	CC(C)c1ccc(cc1)C(CO)Nc1cnc(cn1)[Cl]	HTRF	primary screen	AR000546a	cache3_nsp3_hid_1739_20230828	nsp3_SARS2:MVC039-H10:P222987	nsp3_SARS2	.0125 µM	25 mM HEPES pH 7.0, 20 mM NaCl, 0.05% BSA, 0.05% Tween-20		90	RT		100	1705	3669	2151.91	1553	2809	1808.76	2462.27	113.17	13.21	2264.74	110.51	21.16	0.83	0.82	21.75	20.49	20.83	8.76	No	20.72	7.99	No
1694	CACHE3HI_1694_88	277.759	CC(CCc1cccnc1)Nc1cnc(c(n1)[Cl])N	HTRF	primary screen	AR000593a	cache3_nsp3_hid_1739_20230828	nsp3_SARS2:MVC039-H10:P222987	nsp3_SARS2	.0125 µM	25 mM HEPES pH 7.0, 20 mM NaCl, 0.05% BSA, 0.05% Tween-20		90	RT		100	1358	2988	2200.3	1174	2279	1941.23	2462.27	113.17	11.15	2264.74	110.51	15.01	0.83	0.82	21.75	20.49	20.83	8.76	No	20.72	7.99	No
1694	CACHE3HI_1694_9	346.309	CC(C(N1CC[C@@H](C1)NC(c1cc(cnc1N)C(F)(F)F)=O)=O)O	HTRF	primary screen	AR001398a	cache3_nsp3_hid_1739_20230828	nsp3_SARS2:MVC039-H10:P222987	nsp3_SARS2	.0125 µM	25 mM HEPES pH 7.0, 20 mM NaCl, 0.05% BSA, 0.05% Tween-20		90	RT		100	1719	3720	2164.05	1576	3546	2250	2348.46	117.31	8.26	2395.64	115.57	6.38	0.85	0.85	20.01	20.72	23.32	12	No	22.5	10.75	No
1694	CACHE3HI_1694_90	364.243	C1CCC2=C(C1)NC(C(NCCOc1cccc(c1)[Br])=N2)=O	HTRF	primary screen	AR001404a	cache3_nsp3_hid_1739_20230828	nsp3_SARS2:MVC039-H10:P222987	nsp3_SARS2	.0125 µM	25 mM HEPES pH 7.0, 20 mM NaCl, 0.05% BSA, 0.05% Tween-20		90	RT		100	1242	2610	2101.45	1135	2562	2257.27	2348.46	117.31	11.07	2395.64	115.57	6.06	0.85	0.85	20.01	20.72	23.32	12	No	22.5	10.75	No
1694	CACHE3HI_1694_91	312.369	COC(c1ccc(CNc2ccc3CCCCc3n2)cc1O)=O	HTRF	primary screen	AR001002a	cache3_nsp3_hid_1739_20230828	nsp3_SARS2:MVC039-H10:P222987	nsp3_SARS2	.0125 µM	25 mM HEPES pH 7.0, 20 mM NaCl, 0.05% BSA, 0.05% Tween-20		90	RT		100	1719	4356	2534.03	1822	5050	2771.68	2447.99	110.53	-3.68	2670.35	113.05	-3.96	0.85	0.88	22.14	23.62	21.55	10.35	No	21.65	10.42	No
1694	CACHE3HI_1694_92	293.33	C(C[C@@H](CO)Nc1cnc(C#N)c(C#N)n1)c1ccccc1	HTRF	primary screen	AR001015a	cache3_nsp3_hid_1739_20230828	nsp3_SARS2:MVC039-H10:P222987	nsp3_SARS2	.0125 µM	25 mM HEPES pH 7.0, 20 mM NaCl, 0.05% BSA, 0.05% Tween-20		90	RT		100	971	2443	2515.96	1300	2736	2104.62	2447.99	110.53	-2.9	2670.35	113.05	22.12	0.85	0.88	22.14	23.62	21.55	10.35	No	21.65	10.42	No
1694	CACHE3HI_1694_93	322.342	Cc1cc(ccc1C(=O)OC)S(Nc1ccc(nc1)O)(=O)=O	HTRF	primary screen	AR000841a	cache3_nsp3_hid_1739_20230828	nsp3_SARS2:MVC039-H10:P222987	nsp3_SARS2	.0125 µM	25 mM HEPES pH 7.0, 20 mM NaCl, 0.05% BSA, 0.05% Tween-20		90	RT		100	1192	2750	2307.05	1156	2796	2418.69	2419.55	111.3	4.87	2446.95	109.53	1.21	0.84	0.84	21.73	22.15	25.39	14.26	No	24.97	13.51	No
1694	CACHE3HI_1694_94	323.15	C(CNc1ccnc(c2cc(cnc2)[Br])n1)C(O)=O	HTRF	primary screen	AR001408a	cache3_nsp3_hid_1739_20230828	nsp3_SARS2:MVC039-H10:P222987	nsp3_SARS2	.0125 µM	25 mM HEPES pH 7.0, 20 mM NaCl, 0.05% BSA, 0.05% Tween-20		90	RT		100	1509	3467	2297.55	1398	3695	2643.06	2348.46	117.31	2.28	2395.64	115.57	-10.85	0.85	0.85	20.01	20.72	23.32	12	No	22.5	10.75	No
1695	CACHE3HI_1695_1	390.417	C1[C@@H]([C@H](CS1(=O)=O)OC(C=Cc1ccc[nH]1)=O)OC(C=Cc1ccc[nH]1)=O	HTRF	primary screen	AR000125a	cache3_nsp3_hid_1739_20230828	nsp3_SARS2:MVC039-H10:P222987	nsp3_SARS2	.0125 µM	25 mM HEPES pH 7.0, 20 mM NaCl, 0.05% BSA, 0.05% Tween-20		90	RT		100	248	165	665.32	217	137	631.34	2486.38	115.33	76.8	2255.81	112.04	75.77	0.79	0.88	21.55	20.13	22.55	9.26	Yes	22.25	9.78	Yes
1695	CACHE3HI_1695_10	397.382	C1CN(CCN(C1)c1nnc(C(F)(F)F)s1)C(c1cc(C#N)cc(c1)O)=O	HTRF	primary screen	AR000161a	cache3_nsp3_hid_1739_20230828	nsp3_SARS2:MVC039-H10:P222987	nsp3_SARS2	.0125 µM	25 mM HEPES pH 7.0, 20 mM NaCl, 0.05% BSA, 0.05% Tween-20		90	RT		100	1622	3952	2436.5	1184	2632	2222.97	2486.38	115.33	2.1	2255.81	112.04	1.53	0.79	0.88	21.55	20.13	22.55	9.26	No	22.25	9.78	No
1695	CACHE3HI_1695_100	345.362	CC1=C(C(Nc2ccc(cc2)n2cncn2)=O)NC(c2ccccc12)=O	HTRF	primary screen	AR000256a	cache3_nsp3_hid_1739_20230828	nsp3_SARS2:MVC039-H10:P222987	nsp3_SARS2	.0125 µM	25 mM HEPES pH 7.0, 20 mM NaCl, 0.05% BSA, 0.05% Tween-20		90	RT		100	30317	13431	443.02	5473	2713	495.71	2486.38	115.33	86.17	2255.81	112.04	82.1	0.79	0.88	21.55	20.13	22.55	9.26	Yes	22.25	9.78	Yes
1695	CACHE3HI_1695_11	378.457	CC(c1ccc2ccccc2c1)NC(CSC1C(C#N)=C(C)NC(N=1)=O)=O	HTRF	primary screen	AR000285a	cache3_nsp3_hid_1739_20230828	nsp3_SARS2:MVC039-H10:P222987	nsp3_SARS2	.0125 µM	25 mM HEPES pH 7.0, 20 mM NaCl, 0.05% BSA, 0.05% Tween-20		90	RT		100	1570	3740	2382.17	982	2127	2165.99	2486.38	115.33	4.39	2255.81	112.04	4.19	0.79	0.88	21.55	20.13	22.55	9.26	No	22.25	9.78	No
1695	CACHE3HI_1695_12	372.349	Cc1cc(CS(N2C[C@H]3[C@@H](C2)Oc2c(ccc(c2O3)F)F)(=O)=O)on1	HTRF	primary screen	AR000970a	cache3_nsp3_hid_1739_20230828	nsp3_SARS2:MVC039-H10:P222987	nsp3_SARS2	.0125 µM	25 mM HEPES pH 7.0, 20 mM NaCl, 0.05% BSA, 0.05% Tween-20		90	RT		100	3892	5287	1358.43	2771	5346	1929.27	2447.99	110.53	46.61	2670.35	113.05	28.97	0.85	0.88	22.14	23.62	21.55	10.35	Yes	21.65	10.42	No
1695	CACHE3HI_1695_13	349.221	C(CNC(c1cc(c([nH]1)[Cl])[Cl])=O)c1ccc(cc1)n1cccn1	HTRF	primary screen	AR000088a	cache3_nsp3_hid_1739_20230828	nsp3_SARS2:MVC039-H10:P222987	nsp3_SARS2	.0125 µM	25 mM HEPES pH 7.0, 20 mM NaCl, 0.05% BSA, 0.05% Tween-20		90	RT		100	11991	10361	864.07	10744	7826	728.41	2486.38	115.33	68.42	2255.81	112.04	71.24	0.79	0.88	21.55	20.13	22.55	9.26	Yes	22.25	9.78	Yes
1695	CACHE3HI_1695_14	364.822	CCn1c(c2cccc(c2)[Cl])nnc1SCC(Nc1nnn[nH]1)=O	HTRF	primary screen	AR000029a	cache3_nsp3_hid_1739_20230828	nsp3_SARS2:MVC039-H10:P222987	nsp3_SARS2	.0125 µM	25 mM HEPES pH 7.0, 20 mM NaCl, 0.05% BSA, 0.05% Tween-20		90	RT		100	1995	5152	2582.46	1343	2586	1925.54	2486.38	115.33	-4.05	2255.81	112.04	15.4	0.79	0.88	21.55	20.13	22.55	9.26	No	22.25	9.78	No
1695	CACHE3HI_1695_15	313.386	C1CC(CN(C1)c1ccc(C#N)cn1)C(Nc1nccs1)=O	HTRF	primary screen	AR000093a	cache3_nsp3_hid_1739_20230828	nsp3_SARS2:MVC039-H10:P222987	nsp3_SARS2	.0125 µM	25 mM HEPES pH 7.0, 20 mM NaCl, 0.05% BSA, 0.05% Tween-20		90	RT		100	8331	6603	792.58	949	2185	2302.42	2486.38	115.33	71.43	2255.81	112.04	-2.17	0.79	0.88	21.55	20.13	22.55	9.26	Yes	22.25	9.78	No
1695	CACHE3HI_1695_16	382.367	C=CC(N1CCCc2cc(ccc12)C(Nc1nnc(C(F)(F)F)s1)=O)=O	HTRF	primary screen	AR000223a	cache3_nsp3_hid_1739_20230828	nsp3_SARS2:MVC039-H10:P222987	nsp3_SARS2	.0125 µM	25 mM HEPES pH 7.0, 20 mM NaCl, 0.05% BSA, 0.05% Tween-20		90	RT		100	889	2187	2460.07	615	1408	2289.43	2486.38	115.33	1.1	2255.81	112.04	-1.56	0.79	0.88	21.55	20.13	22.55	9.26	No	22.25	9.78	No
1695	CACHE3HI_1695_17	362.842	COc1ccc(cc1)C(N1CCN(CC1)c1c(C#N)c(ns1)[Cl])=O	HTRF	primary screen	AR000111a	cache3_nsp3_hid_1739_20230828	nsp3_SARS2:MVC039-H10:P222987	nsp3_SARS2	.0125 µM	25 mM HEPES pH 7.0, 20 mM NaCl, 0.05% BSA, 0.05% Tween-20		90	RT		100	2115	3336	1577.31	1802	2720	1509.43	2486.38	115.33	38.34	2255.81	112.04	34.81	0.79	0.88	21.55	20.13	22.55	9.26	Yes	22.25	9.78	Yes
1695	CACHE3HI_1695_18	341.411	CCOC(c1ccc2c(CCCN2C(C(C)c2cnn(C)c2)=O)c1)=O	HTRF	primary screen	AR000243a	cache3_nsp3_hid_1739_20230828	nsp3_SARS2:MVC039-H10:P222987	nsp3_SARS2	.0125 µM	25 mM HEPES pH 7.0, 20 mM NaCl, 0.05% BSA, 0.05% Tween-20		90	RT		100	1645	4079	2479.64	1069	2572	2405.99	2486.38	115.33	0.28	2255.81	112.04	-7	0.79	0.88	21.55	20.13	22.55	9.26	No	22.25	9.78	No
1695	CACHE3HI_1695_19	339.42	CCN(C(CSC1NC(C=CN=1)=O)=O)c1cccc2ccccc12	HTRF	primary screen	AR000281a	cache3_nsp3_hid_1739_20230828	nsp3_SARS2:MVC039-H10:P222987	nsp3_SARS2	.0125 µM	25 mM HEPES pH 7.0, 20 mM NaCl, 0.05% BSA, 0.05% Tween-20		90	RT		100	1623	4100	2526.19	1136	2450	2156.69	2486.38	115.33	-1.67	2255.81	112.04	4.62	0.79	0.88	21.55	20.13	22.55	9.26	No	22.25	9.78	No
1695	CACHE3HI_1695_2	348.328	C(C(N1CCN(CC1)c1cc(C#N)nc2ccccc12)=O)C(F)(F)F	HTRF	primary screen	AR001685a	cache3_nsp3_hid_1739_20230828	nsp3_SARS2:MVC039-H10:P222987	nsp3_SARS2	.0125 µM	25 mM HEPES pH 7.0, 20 mM NaCl, 0.05% BSA, 0.05% Tween-20		90	RT		100	603	1599	2651.74	733	1999	2727.15	2416.64	106.24	-10.17	2554.93	116.03	-4.71	0.79	0.89	22.74	22.49	18.92	4.31	No	17.76	5.83	No
1695	CACHE3HI_1695_20	388.371	C1Cc2ccc(cc2C1)c1nc([nH]n1)S(CC(NCC(F)(F)F)=O)(=O)=O	HTRF	primary screen	AR000020a	cache3_nsp3_hid_1739_20230828	nsp3_SARS2:MVC039-H10:P222987	nsp3_SARS2	.0125 µM	25 mM HEPES pH 7.0, 20 mM NaCl, 0.05% BSA, 0.05% Tween-20		90	RT		100	1750	4365	2494.29	1263	2957	2341.25	2486.38	115.33	-0.33	2255.81	112.04	-3.98	0.79	0.88	21.55	20.13	22.55	9.26	No	22.25	9.78	No
1695	CACHE3HI_1695_21	333.355	C[C@@H](c1ccc2ccccc2c1)NC(c1cn[nH]c1n1cnnn1)=O	HTRF	primary screen	AR000292a	cache3_nsp3_hid_1739_20230828	nsp3_SARS2:MVC039-H10:P222987	nsp3_SARS2	.0125 µM	25 mM HEPES pH 7.0, 20 mM NaCl, 0.05% BSA, 0.05% Tween-20		90	RT		100	1863	4733	2540.53	1111	2524	2271.83	2486.38	115.33	-2.28	2255.81	112.04	-0.74	0.79	0.88	21.55	20.13	22.55	9.26	No	22.25	9.78	No
1695	CACHE3HI_1695_22	321.383	Cc1ccc(s1)S(=O)(=O)Oc1cccc(c1)n1cncn1	HTRF	primary screen	AR001651a	cache3_nsp3_hid_1739_20230828	nsp3_SARS2:MVC039-H10:P222987	nsp3_SARS2	.0125 µM	25 mM HEPES pH 7.0, 20 mM NaCl, 0.05% BSA, 0.05% Tween-20		90	RT		100	1606	3846	2394.77	1919	4840	2522.15	2416.64	106.24	0.94	2554.93	116.03	3.5	0.79	0.89	22.74	22.49	18.92	4.31	No	17.76	5.83	No
1695	CACHE3HI_1695_23	361.401	COc1ccc(cc1)[C@@H]1C[C@H]1CC(N1CC(Nc2ccc(C#N)cc12)=O)=O	HTRF	primary screen	AR000164a	cache3_nsp3_hid_1739_20230828	nsp3_SARS2:MVC039-H10:P222987	nsp3_SARS2	.0125 µM	25 mM HEPES pH 7.0, 20 mM NaCl, 0.05% BSA, 0.05% Tween-20		90	RT		100	1633	4052	2481.32	1125	2755	2448.89	2486.38	115.33	0.21	2255.81	112.04	-9	0.79	0.88	21.55	20.13	22.55	9.26	No	22.25	9.78	No
1695	CACHE3HI_1695_24	348.41	CCn1cc(cn1)[C@H]1[C@@H](CCO1)CNc1c2ccccc2nnc1C#N	HTRF	primary screen	AR000077a	cache3_nsp3_hid_1739_20230828	nsp3_SARS2:MVC039-H10:P222987	nsp3_SARS2	.0125 µM	25 mM HEPES pH 7.0, 20 mM NaCl, 0.05% BSA, 0.05% Tween-20		90	RT		100	984	2737	2781.5	713	1632	2288.92	2486.38	115.33	-12.44	2255.81	112.04	-1.54	0.79	0.88	21.55	20.13	22.55	9.26	No	22.25	9.78	No
1695	CACHE3HI_1695_25	336.486	CCc1cc(N)nc(n1)SC(C)C(NCCc1cccs1)=O	HTRF	primary screen	AR000267a	cache3_nsp3_hid_1739_20230828	nsp3_SARS2:MVC039-H10:P222987	nsp3_SARS2	.0125 µM	25 mM HEPES pH 7.0, 20 mM NaCl, 0.05% BSA, 0.05% Tween-20		90	RT		100	1753	4470	2549.91	1230	2827	2298.37	2486.38	115.33	-2.67	2255.81	112.04	-1.98	0.79	0.88	21.55	20.13	22.55	9.26	No	22.25	9.78	No
1695	CACHE3HI_1695_26	338.346	C1CN(CCN1C(Cn1cnc(C#N)c1C#N)=O)c1ccc(cc1)F	HTRF	primary screen	AR000116a	cache3_nsp3_hid_1739_20230828	nsp3_SARS2:MVC039-H10:P222987	nsp3_SARS2	.0125 µM	25 mM HEPES pH 7.0, 20 mM NaCl, 0.05% BSA, 0.05% Tween-20		90	RT		100	1864	4761	2554.19	1259	2926	2324.07	2486.38	115.33	-2.85	2255.81	112.04	-3.18	0.79	0.88	21.55	20.13	22.55	9.26	No	22.25	9.78	No
1695	CACHE3HI_1695_27	303.362	C1CC(COC2CCN(CC2)C(c2cc(C#N)c[nH]2)=O)OC1	HTRF	primary screen	AR001735a	cache3_nsp3_hid_1739_20230828	nsp3_SARS2:MVC039-H10:P222987	nsp3_SARS2	.0125 µM	25 mM HEPES pH 7.0, 20 mM NaCl, 0.05% BSA, 0.05% Tween-20		90	RT		100	1628	3734	2293.61	1781	4222	2370.58	2416.64	106.24	5.32	2554.93	116.03	9.58	0.79	0.89	22.74	22.49	18.92	4.31	No	17.76	5.83	No
1695	CACHE3HI_1695_28	330.369	C(C(CSc1ccc2ccccc2n1)O)n1cc(cn1)[N+]([O-])=O	HTRF	primary screen	AR000110a	cache3_nsp3_hid_1739_20230828	nsp3_SARS2:MVC039-H10:P222987	nsp3_SARS2	.0125 µM	25 mM HEPES pH 7.0, 20 mM NaCl, 0.05% BSA, 0.05% Tween-20		90	RT		100	1390	3458	2487.77	950	2271	2390.53	2486.38	115.33	-0.05	2255.81	112.04	-6.28	0.79	0.88	21.55	20.13	22.55	9.26	No	22.25	9.78	No
1695	CACHE3HI_1695_29	302.334	COc1cccc(c1)C(N1CCC(CC1)N1C=NNC1=O)=O	HTRF	primary screen	AR000104a	cache3_nsp3_hid_1739_20230828	nsp3_SARS2:MVC039-H10:P222987	nsp3_SARS2	.0125 µM	25 mM HEPES pH 7.0, 20 mM NaCl, 0.05% BSA, 0.05% Tween-20		90	RT		100	1826	4785	2620.48	1164	2802	2407.22	2486.38	115.33	-5.65	2255.81	112.04	-7.06	0.79	0.88	21.55	20.13	22.55	9.26	No	22.25	9.78	No
1695	CACHE3HI_1695_3	271.263	CC1C=C(C(NC=1C)=O)C(=O)OCC1CC(C1)(F)F	HTRF	primary screen	AR000022a	cache3_nsp3_hid_1739_20230828	nsp3_SARS2:MVC039-H10:P222987	nsp3_SARS2	.0125 µM	25 mM HEPES pH 7.0, 20 mM NaCl, 0.05% BSA, 0.05% Tween-20		90	RT		100	1985	3964	1996.98	1690	2831	1675.15	2486.38	115.33	20.64	2255.81	112.04	27.08	0.79	0.88	21.55	20.13	22.55	9.26	No	22.25	9.78	No
1695	CACHE3HI_1695_30	379.386	CC(c1nncn1C)NC(C(=C)CN1CCCc2c1c(cc(c2F)F)F)=O	HTRF	primary screen	AR000284a	cache3_nsp3_hid_1739_20230828	nsp3_SARS2:MVC039-H10:P222987	nsp3_SARS2	.0125 µM	25 mM HEPES pH 7.0, 20 mM NaCl, 0.05% BSA, 0.05% Tween-20		90	RT		100	1656	4130	2493.96	1090	2351	2156.88	2486.38	115.33	-0.31	2255.81	112.04	4.61	0.79	0.88	21.55	20.13	22.55	9.26	No	22.25	9.78	No
1695	CACHE3HI_1695_31	331.347	Cn1cc(CC2CC(N(CC(c3ccc(cc3)F)O)C2=O)=O)cn1	HTRF	primary screen	AR000241a	cache3_nsp3_hid_1739_20230828	nsp3_SARS2:MVC039-H10:P222987	nsp3_SARS2	.0125 µM	25 mM HEPES pH 7.0, 20 mM NaCl, 0.05% BSA, 0.05% Tween-20		90	RT		100	1771	4715	2662.34	1165	2655	2278.97	2486.38	115.33	-7.42	2255.81	112.04	-1.07	0.79	0.88	21.55	20.13	22.55	9.26	No	22.25	9.78	No
1695	CACHE3HI_1695_32	348.449	C1CCC(C1)S(c1ccc(cc1)C(C=Cc1csnn1)=O)(=O)=O	HTRF	primary screen	AR000251a	cache3_nsp3_hid_1739_20230828	nsp3_SARS2:MVC039-H10:P222987	nsp3_SARS2	.0125 µM	25 mM HEPES pH 7.0, 20 mM NaCl, 0.05% BSA, 0.05% Tween-20		90	RT		100	817	1320	1615.67	780	950	1217.95	2486.38	115.33	36.72	2255.81	112.04	48.41	0.79	0.88	21.55	20.13	22.55	9.26	Yes	22.25	9.78	Yes
1695	CACHE3HI_1695_33	399.444	Cn1cc(cn1)[C@@H]1CN(C[C@H]1CO)S(c1cc(c(cc1F)OC)OC)(=O)=O	HTRF	primary screen	AR000025a	cache3_nsp3_hid_1739_20230828	nsp3_SARS2:MVC039-H10:P222987	nsp3_SARS2	.0125 µM	25 mM HEPES pH 7.0, 20 mM NaCl, 0.05% BSA, 0.05% Tween-20		90	RT		100	1782	4560	2558.92	1207	2716	2250.21	2486.38	115.33	-3.05	2255.81	112.04	0.26	0.79	0.88	21.55	20.13	22.55	9.26	No	22.25	9.78	No
1695	CACHE3HI_1695_34	328.351	CN(Cc1nnc[nH]1)C(C1CCN(C1)c1ccc(C#N)cc1F)=O	HTRF	primary screen	AR000310a	cache3_nsp3_hid_1739_20230828	nsp3_SARS2:MVC039-H10:P222987	nsp3_SARS2	.0125 µM	25 mM HEPES pH 7.0, 20 mM NaCl, 0.05% BSA, 0.05% Tween-20		90	RT		100	1474	3285	2228.63	1002	2121	2116.77	2486.38	115.33	10.87	2255.81	112.04	6.48	0.79	0.88	21.55	20.13	22.55	9.26	No	22.25	9.78	No
1695	CACHE3HI_1695_35	309.391	CC(C)c1ccc2c(c1)C(NC(CS(N(C)C)(=O)=O)=N2)=O	HTRF	primary screen	AR000261a	cache3_nsp3_hid_1739_20230828	nsp3_SARS2:MVC039-H10:P222987	nsp3_SARS2	.0125 µM	25 mM HEPES pH 7.0, 20 mM NaCl, 0.05% BSA, 0.05% Tween-20		90	RT		100	1625	4021	2474.46	1093	2374	2172	2486.38	115.33	0.5	2255.81	112.04	3.9	0.79	0.88	21.55	20.13	22.55	9.26	No	22.25	9.78	No
1695	CACHE3HI_1695_36	302.359	C(CNC(CN1C=NNC1=O)=O)c1csc2ccccc12	HTRF	primary screen	AR000171a	cache3_nsp3_hid_1739_20230828	nsp3_SARS2:MVC039-H10:P222987	nsp3_SARS2	.0125 µM	25 mM HEPES pH 7.0, 20 mM NaCl, 0.05% BSA, 0.05% Tween-20		90	RT		100	1831	4370	2386.67	1177	2690	2285.47	2486.38	115.33	4.2	2255.81	112.04	-1.38	0.79	0.88	21.55	20.13	22.55	9.26	No	22.25	9.78	No
1695	CACHE3HI_1695_37	374.875	COc1ccc(cc1)S(N1CCN(CC1)c1nc(ns1)[Cl])(=O)=O	HTRF	primary screen	AR000298a	cache3_nsp3_hid_1739_20230828	nsp3_SARS2:MVC039-H10:P222987	nsp3_SARS2	.0125 µM	25 mM HEPES pH 7.0, 20 mM NaCl, 0.05% BSA, 0.05% Tween-20		90	RT		100	2384	4513	1893.04	1131	2301	2034.48	2486.38	115.33	25.02	2255.81	112.04	10.32	0.79	0.88	21.55	20.13	22.55	9.26	No	22.25	9.78	No
1695	CACHE3HI_1695_38	337.331	C1COC(N1c1ccc(cc1)C(C=Cc1cccc2c1OCO2)=O)=O	HTRF	primary screen	AR000215a	cache3_nsp3_hid_1739_20230828	nsp3_SARS2:MVC039-H10:P222987	nsp3_SARS2	.0125 µM	25 mM HEPES pH 7.0, 20 mM NaCl, 0.05% BSA, 0.05% Tween-20		90	RT		100	8135	6448	792.62	6260	5160	824.28	2486.38	115.33	71.43	2255.81	112.04	66.77	0.79	0.88	21.55	20.13	22.55	9.26	Yes	22.25	9.78	Yes
1695	CACHE3HI_1695_39	320.324	COc1cc(ccc1F)C(NC[C@@H]1CCO[C@@H]1c1ncn[nH]1)=O	HTRF	primary screen	AR000040a	cache3_nsp3_hid_1739_20230828	nsp3_SARS2:MVC039-H10:P222987	nsp3_SARS2	.0125 µM	25 mM HEPES pH 7.0, 20 mM NaCl, 0.05% BSA, 0.05% Tween-20		90	RT		100	1798	4548	2529.48	1312	3095	2358.99	2486.38	115.33	-1.81	2255.81	112.04	-4.81	0.79	0.88	21.55	20.13	22.55	9.26	No	22.25	9.78	No
1695	CACHE3HI_1695_4	361.851	C1CN(CCN1c1nccs1)S(c1ccc(cc1F)[Cl])(=O)=O	HTRF	primary screen	AR000167a	cache3_nsp3_hid_1739_20230828	nsp3_SARS2:MVC039-H10:P222987	nsp3_SARS2	.0125 µM	25 mM HEPES pH 7.0, 20 mM NaCl, 0.05% BSA, 0.05% Tween-20		90	RT		100	1921	4321	2249.35	1347	2792	2072.75	2486.38	115.33	9.99	2255.81	112.04	8.53	0.79	0.88	21.55	20.13	22.55	9.26	No	22.25	9.78	No
1695	CACHE3HI_1695_40	323.352	C1C[C@H]([C@@H](C1)OC(c1ccc(cc1)c1cnco1)=O)n1cccn1	HTRF	primary screen	AR001633a	cache3_nsp3_hid_1739_20230828	nsp3_SARS2:MVC039-H10:P222987	nsp3_SARS2	.0125 µM	25 mM HEPES pH 7.0, 20 mM NaCl, 0.05% BSA, 0.05% Tween-20		90	RT		100	1475	3398	2303.73	1663	4171	2508.12	2416.64	106.24	4.88	2554.93	116.03	4.07	0.79	0.89	22.74	22.49	18.92	4.31	No	17.76	5.83	No
1695	CACHE3HI_1695_41	384.461	C1CC(N(C1)c1ccc(cc1)S(N(CCC#N)Cc1cccnc1)(=O)=O)=O	HTRF	primary screen	AR000032a	cache3_nsp3_hid_1739_20230828	nsp3_SARS2:MVC039-H10:P222987	nsp3_SARS2	.0125 µM	25 mM HEPES pH 7.0, 20 mM NaCl, 0.05% BSA, 0.05% Tween-20		90	RT		100	1786	4501	2520.16	1289	2114	1640.03	2486.38	115.33	-1.42	2255.81	112.04	28.72	0.79	0.88	21.55	20.13	22.55	9.26	No	22.25	9.78	No
1695	CACHE3HI_1695_42	333.413	Cc1ccc(c(c1)S(N(C)Cc1cnn(CC#C)c1)(=O)=O)OC	HTRF	primary screen	AR000191a	cache3_nsp3_hid_1739_20230828	nsp3_SARS2:MVC039-H10:P222987	nsp3_SARS2	.0125 µM	25 mM HEPES pH 7.0, 20 mM NaCl, 0.05% BSA, 0.05% Tween-20		90	RT		100	1892	4697	2482.56	1225	2790	2277.55	2486.38	115.33	0.16	2255.81	112.04	-1.01	0.79	0.88	21.55	20.13	22.55	9.26	No	22.25	9.78	No
1695	CACHE3HI_1695_43	359.359	C(C(c1ccc2c(c1)OCCO2)=O)N1C(c2ccccc2S1(=O)=O)=O	HTRF	primary screen	AR000210a	cache3_nsp3_hid_1739_20230828	nsp3_SARS2:MVC039-H10:P222987	nsp3_SARS2	.0125 µM	25 mM HEPES pH 7.0, 20 mM NaCl, 0.05% BSA, 0.05% Tween-20		90	RT		100	OVRFLW	57563	?????	OVRFLW	46286	?????	2486.38	115.33	#VALUE!	2255.81	112.04	#VALUE!	0.79	0.88	21.55	20.13	22.55	9.26	?	22.25	9.78	?
1695	CACHE3HI_1695_44	350.421	CC(C(NS(c1ccc(C)s1)(=O)=O)=O)Oc1cccc(C#N)c1	HTRF	primary screen	AR001603a	cache3_nsp3_hid_1739_20230828	nsp3_SARS2:MVC039-H10:P222987	nsp3_SARS2	.0125 µM	25 mM HEPES pH 7.0, 20 mM NaCl, 0.05% BSA, 0.05% Tween-20		90	RT		100	1611	3695	2293.61	1935	4468	2309.04	2416.64	106.24	5.32	2554.93	116.03	12.05	0.79	0.89	22.74	22.49	18.92	4.31	No	17.76	5.83	No
1695	CACHE3HI_1695_45	326.425	C1CCc2nnc(C(C#N)C(c3cc4CCCc4s3)=O)n2CC1	HTRF	primary screen	AR000253a	cache3_nsp3_hid_1739_20230828	nsp3_SARS2:MVC039-H10:P222987	nsp3_SARS2	.0125 µM	25 mM HEPES pH 7.0, 20 mM NaCl, 0.05% BSA, 0.05% Tween-20		90	RT		100	1535	3668	2389.58	857	1821	2124.85	2486.38	115.33	4.08	2255.81	112.04	6.1	0.79	0.88	21.55	20.13	22.55	9.26	No	22.25	9.78	No
1695	CACHE3HI_1695_46	281.319	CN(Cc1nnn[nH]1)C(Cc1cccc2ccccc12)=O	HTRF	primary screen	AR000301a	cache3_nsp3_hid_1739_20230828	nsp3_SARS2:MVC039-H10:P222987	nsp3_SARS2	.0125 µM	25 mM HEPES pH 7.0, 20 mM NaCl, 0.05% BSA, 0.05% Tween-20		90	RT		100	1624	4278	2634.24	1030	2182	2118.45	2486.38	115.33	-6.23	2255.81	112.04	6.4	0.79	0.88	21.55	20.13	22.55	9.26	No	22.25	9.78	No
1695	CACHE3HI_1695_47	323.356	COc1ccnc(n1)N1CCN(CC1)C(c1ccc(C#N)cc1)=O	HTRF	primary screen	AR000067a	cache3_nsp3_hid_1739_20230828	nsp3_SARS2:MVC039-H10:P222987	nsp3_SARS2	.0125 µM	25 mM HEPES pH 7.0, 20 mM NaCl, 0.05% BSA, 0.05% Tween-20		90	RT		100	1969	5216	2649.06	1275	2904	2277.65	2486.38	115.33	-6.86	2255.81	112.04	-1.01	0.79	0.88	21.55	20.13	22.55	9.26	No	22.25	9.78	No
1695	CACHE3HI_1695_48	352.312	C1C(c2ccccc2C(F)(F)F)N(CC1O)C(C1C=CNC(C=1)=O)=O	HTRF	primary screen	AR000098a	cache3_nsp3_hid_1739_20230828	nsp3_SARS2:MVC039-H10:P222987	nsp3_SARS2	.0125 µM	25 mM HEPES pH 7.0, 20 mM NaCl, 0.05% BSA, 0.05% Tween-20		90	RT		100	1738	4272	2458	1175	2654	2258.72	2486.38	115.33	1.19	2255.81	112.04	-0.13	0.79	0.88	21.55	20.13	22.55	9.26	No	22.25	9.78	No
1695	CACHE3HI_1695_49	325.349	C(c1ccc(cc1)S(=O)(=O)Oc1ccc(cc1)n1cccn1)#N	HTRF	primary screen	AR001669a	cache3_nsp3_hid_1739_20230828	nsp3_SARS2:MVC039-H10:P222987	nsp3_SARS2	.0125 µM	25 mM HEPES pH 7.0, 20 mM NaCl, 0.05% BSA, 0.05% Tween-20		90	RT		100	1533	3606	2352.25	1909	4780	2503.93	2416.64	106.24	2.78	2554.93	116.03	4.24	0.79	0.89	22.74	22.49	18.92	4.31	No	17.76	5.83	No
1695	CACHE3HI_1695_5	331.379	C1CN(CCN1C(c1cc(C#N)[nH]c1)=O)c1cncc2ccccc12	HTRF	primary screen	AR000249a	cache3_nsp3_hid_1739_20230828	nsp3_SARS2:MVC039-H10:P222987	nsp3_SARS2	.0125 µM	25 mM HEPES pH 7.0, 20 mM NaCl, 0.05% BSA, 0.05% Tween-20		90	RT		100	825	1781	2158.79	623	1130	1813.8	2486.38	115.33	13.81	2255.81	112.04	20.61	0.79	0.88	21.55	20.13	22.55	9.26	No	22.25	9.78	No
1695	CACHE3HI_1695_50	331.401	CN(Cc1cccc2ccccc12)S(CCn1cnnn1)(=O)=O	HTRF	primary screen	AR000300a	cache3_nsp3_hid_1739_20230828	nsp3_SARS2:MVC039-H10:P222987	nsp3_SARS2	.0125 µM	25 mM HEPES pH 7.0, 20 mM NaCl, 0.05% BSA, 0.05% Tween-20		90	RT		100	1637	4307	2631.03	1012	2199	2172.93	2486.38	115.33	-6.1	2255.81	112.04	3.86	0.79	0.88	21.55	20.13	22.55	9.26	No	22.25	9.78	No
1695	CACHE3HI_1695_51	322.368	Cc1ccc(C)c(c1C)OC(Cc1ccc(cc1)n1cnnn1)=O	HTRF	primary screen	AR000112a	cache3_nsp3_hid_1739_20230828	nsp3_SARS2:MVC039-H10:P222987	nsp3_SARS2	.0125 µM	25 mM HEPES pH 7.0, 20 mM NaCl, 0.05% BSA, 0.05% Tween-20		90	RT		100	2172	5101	2348.53	1475	2950	2000	2486.38	115.33	5.81	2255.81	112.04	11.93	0.79	0.88	21.55	20.13	22.55	9.26	No	22.25	9.78	No
1695	CACHE3HI_1695_52	354.391	C#CCNS(c1cccc(c1)C(Nc1cccc2cn[nH]c12)=O)(=O)=O	HTRF	primary screen	AR000024a	cache3_nsp3_hid_1739_20230828	nsp3_SARS2:MVC039-H10:P222987	nsp3_SARS2	.0125 µM	25 mM HEPES pH 7.0, 20 mM NaCl, 0.05% BSA, 0.05% Tween-20		90	RT		100	1399	3869	2765.55	1000	2366	2366	2486.38	115.33	-11.77	2255.81	112.04	-5.13	0.79	0.88	21.55	20.13	22.55	9.26	No	22.25	9.78	No
1695	CACHE3HI_1695_53	354.797	C1[C@@H](C[C@@H]1OC(c1cc(cnc1)n1ccnn1)=O)c1cccc(c1)[Cl]	HTRF	primary screen	AR000296a	cache3_nsp3_hid_1739_20230828	nsp3_SARS2:MVC039-H10:P222987	nsp3_SARS2	.0125 µM	25 mM HEPES pH 7.0, 20 mM NaCl, 0.05% BSA, 0.05% Tween-20		90	RT		100	1851	4494	2427.88	1091	2580	2364.8	2486.38	115.33	2.46	2255.81	112.04	-5.08	0.79	0.88	21.55	20.13	22.55	9.26	No	22.25	9.78	No
1695	CACHE3HI_1695_54	352.362	CS(c1c(cc(cc1F)NC(C1CC1c1cccnc1)=O)F)(=O)=O	HTRF	primary screen	AR000224a	cache3_nsp3_hid_1739_20230828	nsp3_SARS2:MVC039-H10:P222987	nsp3_SARS2	.0125 µM	25 mM HEPES pH 7.0, 20 mM NaCl, 0.05% BSA, 0.05% Tween-20		90	RT		100	898	529	589.09	567	314	553.79	2486.38	115.33	80.01	2255.81	112.04	79.39	0.79	0.88	21.55	20.13	22.55	9.26	Yes	22.25	9.78	Yes
1695	CACHE3HI_1695_55	371.293	CC(C(NCCNc1ncccn1)=O)Sc1cc(ccc1[Cl])[Cl]	HTRF	primary screen	AR000045a	cache3_nsp3_hid_1739_20230828	nsp3_SARS2:MVC039-H10:P222987	nsp3_SARS2	.0125 µM	25 mM HEPES pH 7.0, 20 mM NaCl, 0.05% BSA, 0.05% Tween-20		90	RT		100	1693	4332	2558.77	1247	2968	2380.11	2486.38	115.33	-3.05	2255.81	112.04	-5.79	0.79	0.88	21.55	20.13	22.55	9.26	No	22.25	9.78	No
1695	CACHE3HI_1695_56	331.441	CCCN1C(=NNC1=O)SC(C)C(c1ccc2CCCc2c1)=O	HTRF	primary screen	AR000207a	cache3_nsp3_hid_1739_20230828	nsp3_SARS2:MVC039-H10:P222987	nsp3_SARS2	.0125 µM	25 mM HEPES pH 7.0, 20 mM NaCl, 0.05% BSA, 0.05% Tween-20		90	RT		100	1633	3844	2353.95	1090	2344	2150.46	2486.38	115.33	5.58	2255.81	112.04	4.91	0.79	0.88	21.55	20.13	22.55	9.26	No	22.25	9.78	No
1695	CACHE3HI_1695_57	385.445	CCN(C(C)=O)c1nc(C=CC(c2cccc(c2)N2CCOC2=O)=O)cs1	HTRF	primary screen	AR000314a	cache3_nsp3_hid_1739_20230828	nsp3_SARS2:MVC039-H10:P222987	nsp3_SARS2	.0125 µM	25 mM HEPES pH 7.0, 20 mM NaCl, 0.05% BSA, 0.05% Tween-20		90	RT		100	8638	13904	1609.63	8385	12758	1521.53	2486.38	115.33	36.97	2255.81	112.04	34.25	0.79	0.88	21.55	20.13	22.55	9.26	Yes	22.25	9.78	Yes
1695	CACHE3HI_1695_58	347.404	CCCN(CC1NC(c2c(ccs2)N=1)=O)C(Nc1cn(C)nn1)=O	HTRF	primary screen	AR000280a	cache3_nsp3_hid_1739_20230828	nsp3_SARS2:MVC039-H10:P222987	nsp3_SARS2	.0125 µM	25 mM HEPES pH 7.0, 20 mM NaCl, 0.05% BSA, 0.05% Tween-20		90	RT		100	1708	4077	2387	1097	2577	2349.13	2486.38	115.33	4.19	2255.81	112.04	-4.35	0.79	0.88	21.55	20.13	22.55	9.26	No	22.25	9.78	No
1695	CACHE3HI_1695_59	391.474	CC1=CC(N2C(=N1)SC(COC(CCC(c1cc(C)sc1C)=O)=O)=N2)=O	HTRF	primary screen	AR000163a	cache3_nsp3_hid_1739_20230828	nsp3_SARS2:MVC039-H10:P222987	nsp3_SARS2	.0125 µM	25 mM HEPES pH 7.0, 20 mM NaCl, 0.05% BSA, 0.05% Tween-20		90	RT		100	1642	4001	2436.66	1202	2518	2094.84	2486.38	115.33	2.09	2255.81	112.04	7.5	0.79	0.88	21.55	20.13	22.55	9.26	No	22.25	9.78	No
1695	CACHE3HI_1695_6	359.333	C1CN(CCN1C(C1=CC=CC(N1)=O)=O)c1nnc(C(F)(F)F)s1	HTRF	primary screen	AR000270a	cache3_nsp3_hid_1739_20230828	nsp3_SARS2:MVC039-H10:P222987	nsp3_SARS2	.0125 µM	25 mM HEPES pH 7.0, 20 mM NaCl, 0.05% BSA, 0.05% Tween-20		90	RT		100	1497	3740	2498.33	1031	2260	2192.05	2486.38	115.33	-0.5	2255.81	112.04	2.97	0.79	0.88	21.55	20.13	22.55	9.26	No	22.25	9.78	No
1695	CACHE3HI_1695_60	368.842	CC(C)(C(NS(c1cc(cnc1)[Cl])(=O)=O)=O)c1ccc(cc1)OC	HTRF	primary screen	AR000085a	cache3_nsp3_hid_1739_20230828	nsp3_SARS2:MVC039-H10:P222987	nsp3_SARS2	.0125 µM	25 mM HEPES pH 7.0, 20 mM NaCl, 0.05% BSA, 0.05% Tween-20		90	RT		100	1944	5201	2675.41	1336	3110	2327.84	2486.38	115.33	-7.97	2255.81	112.04	-3.35	0.79	0.88	21.55	20.13	22.55	9.26	No	22.25	9.78	No
1695	CACHE3HI_1695_61	307.151	C1C(C1c1cccc(c1)[Br])C(Nc1nnc[nH]1)=O	HTRF	primary screen	AR000057a	cache3_nsp3_hid_1739_20230828	nsp3_SARS2:MVC039-H10:P222987	nsp3_SARS2	.0125 µM	25 mM HEPES pH 7.0, 20 mM NaCl, 0.05% BSA, 0.05% Tween-20		90	RT		100	2182	5042	2310.72	1486	3243	2182.37	2486.38	115.33	7.4	2255.81	112.04	3.42	0.79	0.88	21.55	20.13	22.55	9.26	No	22.25	9.78	No
1695	CACHE3HI_1695_62	265.316	CN(Cc1ccc2ccccc2c1)C(n1ccnc1)=O	HTRF	primary screen	AR000183a	cache3_nsp3_hid_1739_20230828	nsp3_SARS2:MVC039-H10:P222987	nsp3_SARS2	.0125 µM	25 mM HEPES pH 7.0, 20 mM NaCl, 0.05% BSA, 0.05% Tween-20		90	RT		100	1644	4362	2653.29	1245	2669	2143.78	2486.38	115.33	-7.03	2255.81	112.04	5.22	0.79	0.88	21.55	20.13	22.55	9.26	No	22.25	9.78	No
1695	CACHE3HI_1695_63	346.73	Cc1ccnc2c1NC(CN2C(c1ccc(c(c1)[Cl])[N+]([O-])=O)=O)=O	HTRF	primary screen	AR000302a	cache3_nsp3_hid_1739_20230828	nsp3_SARS2:MVC039-H10:P222987	nsp3_SARS2	.0125 µM	25 mM HEPES pH 7.0, 20 mM NaCl, 0.05% BSA, 0.05% Tween-20		90	RT		100	1296	3072	2370.37	777	1699	2186.62	2486.38	115.33	4.89	2255.81	112.04	3.22	0.79	0.88	21.55	20.13	22.55	9.26	No	22.25	9.78	No
1695	CACHE3HI_1695_64	384.823	C(Cn1cccn1)NC(C(Nc1ccc(cc1)Oc1cccc(c1)[Cl])=O)=O	HTRF	primary screen	AR000252a	cache3_nsp3_hid_1739_20230828	nsp3_SARS2:MVC039-H10:P222987	nsp3_SARS2	.0125 µM	25 mM HEPES pH 7.0, 20 mM NaCl, 0.05% BSA, 0.05% Tween-20		90	RT		100	1879	4312	2294.84	1292	2556	1978.33	2486.38	115.33	8.07	2255.81	112.04	12.94	0.79	0.88	21.55	20.13	22.55	9.26	No	22.25	9.78	No
1695	CACHE3HI_1695_65	319.361	C(C(CSc1nnc2ccccn12)O)Oc1ccc(cc1)F	HTRF	primary screen	AR000049a	cache3_nsp3_hid_1739_20230828	nsp3_SARS2:MVC039-H10:P222987	nsp3_SARS2	.0125 µM	25 mM HEPES pH 7.0, 20 mM NaCl, 0.05% BSA, 0.05% Tween-20		90	RT		100	1994	4813	2413.74	1395	2984	2139.07	2486.38	115.33	3.06	2255.81	112.04	5.44	0.79	0.88	21.55	20.13	22.55	9.26	No	22.25	9.78	No
1695	CACHE3HI_1695_66	342.251	C1c2cn[nH]c2CN1C(CSCc1ccc(c(c1)[Cl])[Cl])=O	HTRF	primary screen	AR000181a	cache3_nsp3_hid_1739_20230828	nsp3_SARS2:MVC039-H10:P222987	nsp3_SARS2	.0125 µM	25 mM HEPES pH 7.0, 20 mM NaCl, 0.05% BSA, 0.05% Tween-20		90	RT		100	1229	1696	1379.98	816	889	1089.46	2486.38	115.33	46.66	2255.81	112.04	54.4	0.79	0.88	21.55	20.13	22.55	9.26	Yes	22.25	9.78	Yes
1695	CACHE3HI_1695_67	382.825	CCCC1=CC(=O)Oc2cc(ccc12)OS(c1c(n(C)cn1)[Cl])(=O)=O	HTRF	primary screen	AR000158a	cache3_nsp3_hid_1739_20230828	nsp3_SARS2:MVC039-H10:P222987	nsp3_SARS2	.0125 µM	25 mM HEPES pH 7.0, 20 mM NaCl, 0.05% BSA, 0.05% Tween-20		90	RT		100	1609	3957	2459.29	1234	2590	2098.87	2486.38	115.33	1.14	2255.81	112.04	7.32	0.79	0.88	21.55	20.13	22.55	9.26	No	22.25	9.78	No
1695	CACHE3HI_1695_68	336.395	CCn1ccnc1[C@H]1[C@@H](CCO1)C(N1CCc2ccc(C#N)cc12)=O	HTRF	primary screen	AR000149a	cache3_nsp3_hid_1739_20230828	nsp3_SARS2:MVC039-H10:P222987	nsp3_SARS2	.0125 µM	25 mM HEPES pH 7.0, 20 mM NaCl, 0.05% BSA, 0.05% Tween-20		90	RT		100	1797	4459	2481.36	1270	2123	1671.65	2486.38	115.33	0.21	2255.81	112.04	27.24	0.79	0.88	21.55	20.13	22.55	9.26	No	22.25	9.78	No
1695	CACHE3HI_1695_69	348.819	C1CN(CCN1C(c1c(c2ccccc2s1)[Cl])=O)c1nnn[nH]1	HTRF	primary screen	AR000026a	cache3_nsp3_hid_1739_20230828	nsp3_SARS2:MVC039-H10:P222987	nsp3_SARS2	.0125 µM	25 mM HEPES pH 7.0, 20 mM NaCl, 0.05% BSA, 0.05% Tween-20		90	RT		100	2088	4000	1915.71	1685	2879	1708.61	2486.38	115.33	24.06	2255.81	112.04	25.52	0.79	0.88	21.55	20.13	22.55	9.26	No	22.25	9.78	No
1695	CACHE3HI_1695_7	367.413	CC(C(Nc1ncccn1)=O)N1CCN(CC1)c1c(C#N)nc(C2CC2)o1	HTRF	primary screen	AR000015a	cache3_nsp3_hid_1739_20230828	nsp3_SARS2:MVC039-H10:P222987	nsp3_SARS2	.0125 µM	25 mM HEPES pH 7.0, 20 mM NaCl, 0.05% BSA, 0.05% Tween-20		90	RT		100	1641	4393	2677.03	1205	2979	2472.2	2486.38	115.33	-8.04	2255.81	112.04	-10.09	0.79	0.88	21.55	20.13	22.55	9.26	No	22.25	9.78	No
1695	CACHE3HI_1695_70	226.279	CN(C(C1CC1)=O)c1ccc2ccccc2n1	HTRF	primary screen	AR000294a	cache3_nsp3_hid_1739_20230828	nsp3_SARS2:MVC039-H10:P222987	nsp3_SARS2	.0125 µM	25 mM HEPES pH 7.0, 20 mM NaCl, 0.05% BSA, 0.05% Tween-20		90	RT		100	1624	3955	2435.35	1064	2349	2207.71	2486.38	115.33	2.15	2255.81	112.04	2.24	0.79	0.88	21.55	20.13	22.55	9.26	No	22.25	9.78	No
1695	CACHE3HI_1695_71	363.416	CS(c1cccc(c1)OC(c1ccc2c(c1)NC(CS2)=O)=O)(=O)=O	HTRF	primary screen	AR000156a	cache3_nsp3_hid_1739_20230828	nsp3_SARS2:MVC039-H10:P222987	nsp3_SARS2	.0125 µM	25 mM HEPES pH 7.0, 20 mM NaCl, 0.05% BSA, 0.05% Tween-20		90	RT		100	5631	5854	1039.6	3278	3771	1150.4	2486.38	115.33	61.01	2255.81	112.04	51.56	0.79	0.88	21.55	20.13	22.55	9.26	Yes	22.25	9.78	Yes
1695	CACHE3HI_1695_72	368.449	C1CCC(C(C1)CS(N1C[C@@H](C#N)[C@@H](C1)c1ccccc1)(=O)=O)(F)F	HTRF	primary screen	AR000185a	cache3_nsp3_hid_1739_20230828	nsp3_SARS2:MVC039-H10:P222987	nsp3_SARS2	.0125 µM	25 mM HEPES pH 7.0, 20 mM NaCl, 0.05% BSA, 0.05% Tween-20		90	RT		100	1822	4438	2435.79	1369	2882	2105.19	2486.38	115.33	2.13	2255.81	112.04	7.02	0.79	0.88	21.55	20.13	22.55	9.26	No	22.25	9.78	No
1695	CACHE3HI_1695_73	341.758	Cc1cnn(CC(C(C#N)C2NC(c3ccc(cc3N=2)[Cl])=O)=O)c1	HTRF	primary screen	AR000213a	cache3_nsp3_hid_1739_20230828	nsp3_SARS2:MVC039-H10:P222987	nsp3_SARS2	.0125 µM	25 mM HEPES pH 7.0, 20 mM NaCl, 0.05% BSA, 0.05% Tween-20		90	RT		100	2988	3940	1318.61	3834	2971	774.91	2486.38	115.33	49.25	2255.81	112.04	69.07	0.79	0.88	21.55	20.13	22.55	9.26	Yes	22.25	9.78	Yes
1695	CACHE3HI_1695_74	353.426	CCn1cc(cn1)[C@H]1[C@@H](CCCO1)CNC(c1cc(C)c(C#N)cn1)=O	HTRF	primary screen	AR000226a	cache3_nsp3_hid_1739_20230828	nsp3_SARS2:MVC039-H10:P222987	nsp3_SARS2	.0125 µM	25 mM HEPES pH 7.0, 20 mM NaCl, 0.05% BSA, 0.05% Tween-20		90	RT		100	1589	3735	2350.54	1121	2374	2117.75	2486.38	115.33	5.72	2255.81	112.04	6.44	0.79	0.88	21.55	20.13	22.55	9.26	No	22.25	9.78	No
1695	CACHE3HI_1695_75	363.801	CCN1C=C(C#N)C(N(CC(COCc2ccccc2[Cl])O)C1=O)=O	HTRF	primary screen	AR000128a	cache3_nsp3_hid_1739_20230828	nsp3_SARS2:MVC039-H10:P222987	nsp3_SARS2	.0125 µM	25 mM HEPES pH 7.0, 20 mM NaCl, 0.05% BSA, 0.05% Tween-20		90	RT		100	1723	4345	2521.76	1138	2634	2314.59	2486.38	115.33	-1.49	2255.81	112.04	-2.74	0.79	0.88	21.55	20.13	22.55	9.26	No	22.25	9.78	No
1695	CACHE3HI_1695_76	245.326	CC1(C)CN(C1)C(c1cc2CCCNc2nc1)=O	HTRF	primary screen	AR000060a	cache3_nsp3_hid_1739_20230828	nsp3_SARS2:MVC039-H10:P222987	nsp3_SARS2	.0125 µM	25 mM HEPES pH 7.0, 20 mM NaCl, 0.05% BSA, 0.05% Tween-20		90	RT		100	1662	4182	2516.25	1140	2639	2314.91	2486.38	115.33	-1.25	2255.81	112.04	-2.75	0.79	0.88	21.55	20.13	22.55	9.26	No	22.25	9.78	No
1695	CACHE3HI_1695_77	395.51	CC(C(Nc1ccc(cc1)S(N1CCCC1)(=O)=O)=O)Sc1nc(C)n[nH]1	HTRF	primary screen	AR000074a	cache3_nsp3_hid_1739_20230828	nsp3_SARS2:MVC039-H10:P222987	nsp3_SARS2	.0125 µM	25 mM HEPES pH 7.0, 20 mM NaCl, 0.05% BSA, 0.05% Tween-20		90	RT		100	1621	4085	2520.05	1140	2299	2016.67	2486.38	115.33	-1.42	2255.81	112.04	11.15	0.79	0.88	21.55	20.13	22.55	9.26	No	22.25	9.78	No
1695	CACHE3HI_1695_78	368.484	C1CCc2nnc(n2CC1)SCCOc1ccc(cc1)S(N)(=O)=O	HTRF	primary screen	AR000231a	cache3_nsp3_hid_1739_20230828	nsp3_SARS2:MVC039-H10:P222987	nsp3_SARS2	.0125 µM	25 mM HEPES pH 7.0, 20 mM NaCl, 0.05% BSA, 0.05% Tween-20		90	RT		100	1781	4206	2361.6	1263	2756	2182.11	2486.38	115.33	5.26	2255.81	112.04	3.43	0.79	0.88	21.55	20.13	22.55	9.26	No	22.25	9.78	No
1695	CACHE3HI_1695_79	352.394	CC1=CC(Nc2cc(ccc12)C(N[C@H]1CCO[C@@H]1c1ccnn1C)=O)=O	HTRF	primary screen	AR000162a	cache3_nsp3_hid_1739_20230828	nsp3_SARS2:MVC039-H10:P222987	nsp3_SARS2	.0125 µM	25 mM HEPES pH 7.0, 20 mM NaCl, 0.05% BSA, 0.05% Tween-20		90	RT		100	1389	3798	2734.34	1025	2340	2282.93	2486.38	115.33	-10.45	2255.81	112.04	-1.26	0.79	0.88	21.55	20.13	22.55	9.26	No	22.25	9.78	No
1695	CACHE3HI_1695_8	345.79	C1CC1c1nc(C#N)c(N2CCN(CC2)C(c2cc(c[nH]2)[Cl])=O)o1	HTRF	primary screen	AR000288a	cache3_nsp3_hid_1739_20230828	nsp3_SARS2:MVC039-H10:P222987	nsp3_SARS2	.0125 µM	25 mM HEPES pH 7.0, 20 mM NaCl, 0.05% BSA, 0.05% Tween-20		90	RT		100	1927	4072	2113.13	1005	2216	2204.98	2486.38	115.33	15.74	2255.81	112.04	2.37	0.79	0.88	21.55	20.13	22.55	9.26	No	22.25	9.78	No
1695	CACHE3HI_1695_80	287.344	C[C@@H](C(Nc1nccs1)=O)N1Cc2ccccc2C1=O	HTRF	primary screen	AR000144a	cache3_nsp3_hid_1739_20230828	nsp3_SARS2:MVC039-H10:P222987	nsp3_SARS2	.0125 µM	25 mM HEPES pH 7.0, 20 mM NaCl, 0.05% BSA, 0.05% Tween-20		90	RT		100	1703	4348	2553.14	1190	2676	2248.74	2486.38	115.33	-2.81	2255.81	112.04	0.33	0.79	0.88	21.55	20.13	22.55	9.26	No	22.25	9.78	No
1695	CACHE3HI_1695_81	295.298	C(c1ccc(cc1)n1cccn1)OC(c1cc[n+](cc1)[O-])=O	HTRF	primary screen	AR001701a	cache3_nsp3_hid_1739_20230828	nsp3_SARS2:MVC039-H10:P222987	nsp3_SARS2	.0125 µM	25 mM HEPES pH 7.0, 20 mM NaCl, 0.05% BSA, 0.05% Tween-20		90	RT		100	587	1687	2873.94	723	1952	2699.86	2416.64	106.24	-19.79	2554.93	116.03	-3.61	0.79	0.89	22.74	22.49	18.92	4.31	No	17.76	5.83	No
1695	CACHE3HI_1695_82	259.309	Cc1ccc(C)c(COC(CCc2nnc[nH]2)=O)c1	HTRF	primary screen	AR001682a	cache3_nsp3_hid_1739_20230828	nsp3_SARS2:MVC039-H10:P222987	nsp3_SARS2	.0125 µM	25 mM HEPES pH 7.0, 20 mM NaCl, 0.05% BSA, 0.05% Tween-20		90	RT		100	1593	4096	2571.25	1922	4910	2554.63	2416.64	106.24	-6.69	2554.93	116.03	2.2	0.79	0.89	22.74	22.49	18.92	4.31	No	17.76	5.83	No
1695	CACHE3HI_1695_83	381.435	CCn1cc(cc1C(O)=O)S(Nc1ccc2c(c1)SCC(N2)=O)(=O)=O	HTRF	primary screen	AR000254a	cache3_nsp3_hid_1739_20230828	nsp3_SARS2:MVC039-H10:P222987	nsp3_SARS2	.0125 µM	25 mM HEPES pH 7.0, 20 mM NaCl, 0.05% BSA, 0.05% Tween-20		90	RT		100	1634	3974	2432.07	1097	2438	2222.43	2486.38	115.33	2.29	2255.81	112.04	1.55	0.79	0.88	21.55	20.13	22.55	9.26	No	22.25	9.78	No
1695	CACHE3HI_1695_84	386.843	Cc1c(ccnn1)C(NCC1(C)CN(CCO1)c1c(cc(C#N)cn1)[Cl])=O	HTRF	primary screen	AR000282a	cache3_nsp3_hid_1739_20230828	nsp3_SARS2:MVC039-H10:P222987	nsp3_SARS2	.0125 µM	25 mM HEPES pH 7.0, 20 mM NaCl, 0.05% BSA, 0.05% Tween-20		90	RT		100	1417	3688	2602.68	1008	2255	2237.1	2486.38	115.33	-4.9	2255.81	112.04	0.87	0.79	0.88	21.55	20.13	22.55	9.26	No	22.25	9.78	No
1695	CACHE3HI_1695_85	331.379	Cn1cc(C#N)c(NC(N[C@@H]2C[C@H]2c2ccc3ccccc3c2)=O)n1	HTRF	primary screen	AR000244a	cache3_nsp3_hid_1739_20230828	nsp3_SARS2:MVC039-H10:P222987	nsp3_SARS2	.0125 µM	25 mM HEPES pH 7.0, 20 mM NaCl, 0.05% BSA, 0.05% Tween-20		90	RT		100	1539	3737	2428.2	1090	2376	2179.82	2486.38	115.33	2.45	2255.81	112.04	3.54	0.79	0.88	21.55	20.13	22.55	9.26	No	22.25	9.78	No
1695	CACHE3HI_1695_86	337.305	C1Cc2nc(cn2CC1CNC(c1cc(C#N)[nH]c1)=O)C(F)(F)F	HTRF	primary screen	AR001710a	cache3_nsp3_hid_1739_20230828	nsp3_SARS2:MVC039-H10:P222987	nsp3_SARS2	.0125 µM	25 mM HEPES pH 7.0, 20 mM NaCl, 0.05% BSA, 0.05% Tween-20		90	RT		100	1493	3639	2437.37	1703	4442	2608.34	2416.64	106.24	-0.89	2554.93	116.03	0.05	0.79	0.89	22.74	22.49	18.92	4.31	No	17.76	5.83	No
1695	CACHE3HI_1695_87	345.428	C1CCN(C1)c1nc(CCNC(C(Nc2cccnc2)=O)=O)cs1	HTRF	primary screen	AR000152a	cache3_nsp3_hid_1739_20230828	nsp3_SARS2:MVC039-H10:P222987	nsp3_SARS2	.0125 µM	25 mM HEPES pH 7.0, 20 mM NaCl, 0.05% BSA, 0.05% Tween-20		90	RT		100	1485	3073	2069.36	1143	2459	2151.36	2486.38	115.33	17.58	2255.81	112.04	4.87	0.79	0.88	21.55	20.13	22.55	9.26	No	22.25	9.78	No
1695	CACHE3HI_1695_88	297.318	C1c2ccc(cc2NC(N1)=O)C(N1CC(C1)n1ccnc1)=O	HTRF	primary screen	AR000027a	cache3_nsp3_hid_1739_20230828	nsp3_SARS2:MVC039-H10:P222987	nsp3_SARS2	.0125 µM	25 mM HEPES pH 7.0, 20 mM NaCl, 0.05% BSA, 0.05% Tween-20		90	RT		100	1756	4518	2572.89	1269	2443	1925.14	2486.38	115.33	-3.64	2255.81	112.04	15.42	0.79	0.88	21.55	20.13	22.55	9.26	No	22.25	9.78	No
1695	CACHE3HI_1695_89	353.447	CCCN(Cc1ccccc1)C(c1ccc2C(NC(=Nc2c1)S)=O)=O	HTRF	primary screen	AR000189a	cache3_nsp3_hid_1739_20230828	nsp3_SARS2:MVC039-H10:P222987	nsp3_SARS2	.0125 µM	25 mM HEPES pH 7.0, 20 mM NaCl, 0.05% BSA, 0.05% Tween-20		90	RT		100	1502	3139	2089.88	1034	2054	1986.46	2486.38	115.33	16.72	2255.81	112.04	12.56	0.79	0.88	21.55	20.13	22.55	9.26	No	22.25	9.78	No
1695	CACHE3HI_1695_90	384.505	CCn1c(C2CC2)nnc1SC(C)C(c1ccc2c(CCN2C(C)=O)c1)=O	HTRF	primary screen	AR001692a	cache3_nsp3_hid_1739_20230828	nsp3_SARS2:MVC039-H10:P222987	nsp3_SARS2	.0125 µM	25 mM HEPES pH 7.0, 20 mM NaCl, 0.05% BSA, 0.05% Tween-20		90	RT		100	820	1908	2326.83	901	2267	2516.09	2416.64	106.24	3.88	2554.93	116.03	3.75	0.79	0.89	22.74	22.49	18.92	4.31	No	17.76	5.83	No
1695	CACHE3HI_1695_91	335.415	Cc1c2ccccc2c(NCCCCCc2c(C#N)c(N)[nH]n2)nn1	HTRF	primary screen	AR000266a	cache3_nsp3_hid_1739_20230828	nsp3_SARS2:MVC039-H10:P222987	nsp3_SARS2	.0125 µM	25 mM HEPES pH 7.0, 20 mM NaCl, 0.05% BSA, 0.05% Tween-20		90	RT		100	1304	2833	2172.55	1002	2248	2243.51	2486.38	115.33	13.23	2255.81	112.04	0.57	0.79	0.88	21.55	20.13	22.55	9.26	No	22.25	9.78	No
1695	CACHE3HI_1695_92	372.498	CC(C)C(C)(C#N)NC(C(C)Sc1nnnn1c1ccc(C)c(C)c1)=O	HTRF	primary screen	AR000279a	cache3_nsp3_hid_1739_20230828	nsp3_SARS2:MVC039-H10:P222987	nsp3_SARS2	.0125 µM	25 mM HEPES pH 7.0, 20 mM NaCl, 0.05% BSA, 0.05% Tween-20		90	RT		100	1780	4538	2549.44	1199	2785	2322.77	2486.38	115.33	-2.65	2255.81	112.04	-3.12	0.79	0.88	21.55	20.13	22.55	9.26	No	22.25	9.78	No
1695	CACHE3HI_1695_93	380.473	Cc1cccc(c1)n1c(C)nnc1SCC(COc1ccc(C#N)cc1)O	HTRF	primary screen	AR000309a	cache3_nsp3_hid_1739_20230828	nsp3_SARS2:MVC039-H10:P222987	nsp3_SARS2	.0125 µM	25 mM HEPES pH 7.0, 20 mM NaCl, 0.05% BSA, 0.05% Tween-20		90	RT		100	2036	4630	2274.07	1269	2675	2107.96	2486.38	115.33	8.95	2255.81	112.04	6.89	0.79	0.88	21.55	20.13	22.55	9.26	No	22.25	9.78	No
1695	CACHE3HI_1695_94	329.385	C1CN(CCN1c1ccnnc1)S(c1cccc(C#N)c1)(=O)=O	HTRF	primary screen	AR000187a	cache3_nsp3_hid_1739_20230828	nsp3_SARS2:MVC039-H10:P222987	nsp3_SARS2	.0125 µM	25 mM HEPES pH 7.0, 20 mM NaCl, 0.05% BSA, 0.05% Tween-20		90	RT		100	1189	1679	1412.11	904	1103	1220.13	2486.38	115.33	45.3	2255.81	112.04	48.31	0.79	0.88	21.55	20.13	22.55	9.26	Yes	22.25	9.78	Yes
1695	CACHE3HI_1695_95	336.726	Cc1nnc([nH]1)SCC(c1ccc(C(F)(F)F)nc1[Cl])=O	HTRF	primary screen	AR001612a	cache3_nsp3_hid_1739_20230828	nsp3_SARS2:MVC039-H10:P222987	nsp3_SARS2	.0125 µM	25 mM HEPES pH 7.0, 20 mM NaCl, 0.05% BSA, 0.05% Tween-20		90	RT		100	1611	3493	2168.22	2019	4398	2178.31	2416.64	106.24	10.75	2554.93	116.03	17.29	0.79	0.89	22.74	22.49	18.92	4.31	No	17.76	5.83	No
1695	CACHE3HI_1695_96	340.387	CC(C)c1cccc(c1)N(C)C(CCc1nc(c2nnc[nH]2)no1)=O	HTRF	primary screen	AR000204a	cache3_nsp3_hid_1739_20230828	nsp3_SARS2:MVC039-H10:P222987	nsp3_SARS2	.0125 µM	25 mM HEPES pH 7.0, 20 mM NaCl, 0.05% BSA, 0.05% Tween-20		90	RT		100	1797	4349	2420.15	1307	2773	2121.65	2486.38	115.33	2.79	2255.81	112.04	6.25	0.79	0.88	21.55	20.13	22.55	9.26	No	22.25	9.78	No
1695	CACHE3HI_1695_97	285.303	C1CN(C[C@@H]1Oc1ccncc1)C(C1=CC=CC(N1)=O)=O	HTRF	primary screen	AR000124a	cache3_nsp3_hid_1739_20230828	nsp3_SARS2:MVC039-H10:P222987	nsp3_SARS2	.0125 µM	25 mM HEPES pH 7.0, 20 mM NaCl, 0.05% BSA, 0.05% Tween-20		90	RT		100	1671	4292	2568.52	1157	2812	2430.42	2486.38	115.33	-3.46	2255.81	112.04	-8.14	0.79	0.88	21.55	20.13	22.55	9.26	No	22.25	9.78	No
1695	CACHE3HI_1695_98	361.467	CC(C(c1ccc(c(c1)OC)OC)=O)Sc1nnc2CCCCCn12	HTRF	primary screen	MR041166b	cache3_nsp3_hid_1739_20230828	nsp3_SARS2:MVC039-H10:P222987	nsp3_SARS2	.0125 µM	25 mM HEPES pH 7.0, 20 mM NaCl, 0.05% BSA, 0.05% Tween-20		90	RT		100	1410	3391	2404.97	952	2205	2316.18	2486.38	115.33	3.43	2255.81	112.04	-2.81	0.79	0.88	21.55	20.13	22.55	9.26	No	22.25	9.78	No
1695	CACHE3HI_1695_99	360.369	C(C(=O)OCc1cccc2ccccc12)N1C(c2ccccc2C(N1)=O)=O	HTRF	primary screen	AR000078a	cache3_nsp3_hid_1739_20230828	nsp3_SARS2:MVC039-H10:P222987	nsp3_SARS2	.0125 µM	25 mM HEPES pH 7.0, 20 mM NaCl, 0.05% BSA, 0.05% Tween-20		90	RT		100	2530	5532	2186.56	1836	3339	1818.63	2486.38	115.33	12.64	2255.81	112.04	20.39	0.79	0.88	21.55	20.13	22.55	9.26	No	22.25	9.78	No
1696	CACHE3HI_1696_1	300.431	CCc1c[nH]c2c1c(ncn2)N(CC)CCc1cccs1	HTRF	primary screen	AR001143a	cache3_nsp3_hid_1739_20230828	nsp3_SARS2:MVC039-H10:P222987	nsp3_SARS2	.0125 µM	25 mM HEPES pH 7.0, 20 mM NaCl, 0.05% BSA, 0.05% Tween-20		90	RT		100	1533	3540	2309.2	1648	3920	2378.64	2447.99	110.53	5.93	2670.35	113.05	11.4	0.85	0.88	22.14	23.62	21.55	10.35	No	21.65	10.42	No
1696	CACHE3HI_1696_10	300.793	Cc1c2c(ncnc2[nH]c1C)N(C)Cc1ccc(cc1)[Cl]	HTRF	primary screen	AR000864a	cache3_nsp3_hid_1739_20230828	nsp3_SARS2:MVC039-H10:P222987	nsp3_SARS2	.0125 µM	25 mM HEPES pH 7.0, 20 mM NaCl, 0.05% BSA, 0.05% Tween-20		90	RT		100	3346	4629	1383.44	2248	4251	1891.01	2419.55	111.3	44.88	2446.95	109.53	23.79	0.84	0.84	21.73	22.15	25.39	14.26	Yes	24.97	13.51	No
1696	CACHE3HI_1696_11	321.793	CC(C)(C(Nc1c2cn[nH]c2ncn1)=O)c1ccc(s1)[Cl]	HTRF	primary screen	AR001333a	cache3_nsp3_hid_1739_20230828	nsp3_SARS2:MVC039-H10:P222987	nsp3_SARS2	.0125 µM	25 mM HEPES pH 7.0, 20 mM NaCl, 0.05% BSA, 0.05% Tween-20		90	RT		100	1683	4057	2410.58	1581	3836	2426.31	2348.46	117.31	-2.78	2395.64	115.57	-1.34	0.85	0.85	20.01	20.72	23.32	12	No	22.5	10.75	No
1696	CACHE3HI_1696_12	302.765	CC(c1cccc(c1)O)N(C)c1c2cc([nH]c2ncn1)[Cl]	HTRF	primary screen	AR001050a	cache3_nsp3_hid_1739_20230828	nsp3_SARS2:MVC039-H10:P222987	nsp3_SARS2	.0125 µM	25 mM HEPES pH 7.0, 20 mM NaCl, 0.05% BSA, 0.05% Tween-20		90	RT		100	1502	3530	2350.2	1521	4055	2666.01	2447.99	110.53	4.18	2670.35	113.05	0.16	0.85	0.88	22.14	23.62	21.55	10.35	No	21.65	10.42	No
1696	CACHE3HI_1696_15	328.184	C(c1cc(c(s1)[Cl])[Cl])NC(c1c2c(ncn1)nc[nH]2)=O	HTRF	primary screen	AR001433a	cache3_nsp3_hid_1739_20230828	nsp3_SARS2:MVC039-H10:P222987	nsp3_SARS2	.0125 µM	25 mM HEPES pH 7.0, 20 mM NaCl, 0.05% BSA, 0.05% Tween-20		90	RT		100	1551	3085	1989.04	1495	3064	2049.5	2348.46	117.31	16.1	2395.64	115.57	15.18	0.85	0.85	20.01	20.72	23.32	12	No	22.5	10.75	No
1696	CACHE3HI_1696_16	321.222	C1CCC2(CC1)CCN2c1c2c(c[nH]c2ncn1)[Br]	HTRF	primary screen	AR001445a	cache3_nsp3_hid_1739_20230828	nsp3_SARS2:MVC039-H10:P222987	nsp3_SARS2	.0125 µM	25 mM HEPES pH 7.0, 20 mM NaCl, 0.05% BSA, 0.05% Tween-20		90	RT		100	3917	4611	1177.18	3818	4708	1233.11	2348.46	117.31	52.49	2395.64	115.57	50.98	0.85	0.85	20.01	20.72	23.32	12	Yes	22.5	10.75	Yes
1696	CACHE3HI_1696_17	344.176	C1C(CN1c1c2c(C#N)c[nH]c2ncn1)n1cc(cn1)[Br]	HTRF	primary screen	AR001092a	cache3_nsp3_hid_1739_20230828	nsp3_SARS2:MVC039-H10:P222987	nsp3_SARS2	.0125 µM	25 mM HEPES pH 7.0, 20 mM NaCl, 0.05% BSA, 0.05% Tween-20		90	RT		100	3804	4928	1295.48	3330	4960	1489.49	2447.99	110.53	49.3	2670.35	113.05	46.17	0.85	0.88	22.14	23.62	21.55	10.35	Yes	21.65	10.42	Yes
1696	CACHE3HI_1696_18	360.24	C1[C@@H](c2ccc(s2)[Br])[C@@H]1Nc1c2c(C#N)c[nH]c2ncn1	HTRF	primary screen	AR000908a	cache3_nsp3_hid_1739_20230828	nsp3_SARS2:MVC039-H10:P222987	nsp3_SARS2	.0125 µM	25 mM HEPES pH 7.0, 20 mM NaCl, 0.05% BSA, 0.05% Tween-20		90	RT		100	10698	8269	772.95	12878	8877	689.32	2419.55	111.3	71.33	2446.95	109.53	75.22	0.84	0.84	21.73	22.15	25.39	14.26	Yes	24.97	13.51	Yes
1696	CACHE3HI_1696_19	322.752	c1cc(c(c(c1)[Cl])Sc1c2c(c[nH]c2ncn1)C(N)=O)F	HTRF	primary screen	AR000551a	cache3_nsp3_hid_1739_20230828	nsp3_SARS2:MVC039-H10:P222987	nsp3_SARS2	.0125 µM	25 mM HEPES pH 7.0, 20 mM NaCl, 0.05% BSA, 0.05% Tween-20		90	RT		100	1602	3335	2081.77	1262	2347	1859.75	2462.27	113.17	16.19	2264.74	110.51	18.8	0.83	0.82	21.75	20.49	20.83	8.76	No	20.72	7.99	No
1696	CACHE3HI_1696_24	367.169	CCC(COCC(F)(F)F)Nc1c2c(c[nH]c2ncn1)[Br]	HTRF	primary screen	AR000726a	cache3_nsp3_hid_1739_20230828	nsp3_SARS2:MVC039-H10:P222987	nsp3_SARS2	.0125 µM	25 mM HEPES pH 7.0, 20 mM NaCl, 0.05% BSA, 0.05% Tween-20		90	RT		100	1551	3652	2354.61	1487	3371	2266.98	2419.55	111.3	2.81	2446.95	109.53	7.7	0.84	0.84	21.73	22.15	25.39	14.26	No	24.97	13.51	No
1696	CACHE3HI_1696_25	306.272	C(c1c[nH]c2c1c(ncn2)Sc1c(cc(cc1F)F)F)#N	HTRF	primary screen	AR000643a	cache3_nsp3_hid_1739_20230828	nsp3_SARS2:MVC039-H10:P222987	nsp3_SARS2	.0125 µM	25 mM HEPES pH 7.0, 20 mM NaCl, 0.05% BSA, 0.05% Tween-20		90	RT		100	8520	7145	838.62	4628	5757	1243.95	2419.55	111.3	68.49	2446.95	109.53	51.48	0.84	0.84	21.73	22.15	25.39	14.26	Yes	24.97	13.51	Yes
1696	CACHE3HI_1696_26	302.403	C[C@@H](c1ccc(cc1)SC)Nc1c2c(NCCO2)ncn1	HTRF	primary screen	AR001609a	cache3_nsp3_hid_1739_20230828	nsp3_SARS2:MVC039-H10:P222987	nsp3_SARS2	.0125 µM	25 mM HEPES pH 7.0, 20 mM NaCl, 0.05% BSA, 0.05% Tween-20		90	RT		100	1611	4353	2702.05	1895	5035	2656.99	2416.64	106.24	-12.35	2554.93	116.03	-1.89	0.79	0.89	22.74	22.49	18.92	4.31	No	17.76	5.83	No
1696	CACHE3HI_1696_27	312.675	CC(CCO)(C(F)(F)F)NC(c1cc(cnc1O)[Cl])=O	HTRF	primary screen	AR001010a	cache3_nsp3_hid_1739_20230828	nsp3_SARS2:MVC039-H10:P222987	nsp3_SARS2	.0125 µM	25 mM HEPES pH 7.0, 20 mM NaCl, 0.05% BSA, 0.05% Tween-20		90	RT		100	1891	3765	1991.01	2085	4566	2189.93	2447.99	110.53	19.55	2670.35	113.05	18.78	0.85	0.88	22.14	23.62	21.55	10.35	No	21.65	10.42	No
1696	CACHE3HI_1696_3	300.343	C1C(CN1c1ccncn1)NC(c1cc2c(cco2)s1)=O	HTRF	primary screen	AR001508a	cache3_nsp3_hid_1739_20230828	nsp3_SARS2:MVC039-H10:P222987	nsp3_SARS2	.0125 µM	25 mM HEPES pH 7.0, 20 mM NaCl, 0.05% BSA, 0.05% Tween-20		90	RT		100	1036	2385	2302.12	1021	2271	2224.29	2348.46	117.31	2.07	2395.64	115.57	7.51	0.85	0.85	20.01	20.72	23.32	12	No	22.5	10.75	No
1696	CACHE3HI_1696_30	304.419	CCC(NC1CCCN(C1)c1c2cc(C)sc2ncn1)=O	HTRF	primary screen	AR000927a	cache3_nsp3_hid_1739_20230828	nsp3_SARS2:MVC039-H10:P222987	nsp3_SARS2	.0125 µM	25 mM HEPES pH 7.0, 20 mM NaCl, 0.05% BSA, 0.05% Tween-20		90	RT		100	1434	3398	2369.6	1364	3101	2273.46	2419.55	111.3	2.16	2446.95	109.53	7.42	0.84	0.84	21.73	22.15	25.39	14.26	No	24.97	13.51	No
1696	CACHE3HI_1696_31	350.245	C1CC(c2ccc(s2)[Br])N(C1)c1c2c(ncn1)nc[nH]2	HTRF	primary screen	AR000634a	cache3_nsp3_hid_1739_20230828	nsp3_SARS2:MVC039-H10:P222987	nsp3_SARS2	.0125 µM	25 mM HEPES pH 7.0, 20 mM NaCl, 0.05% BSA, 0.05% Tween-20		90	RT		100	2321	4323	1862.56	1342	2773	2066.32	2462.27	113.17	25.52	2264.74	110.51	9.21	0.83	0.82	21.75	20.49	20.83	8.76	No	20.72	7.99	No
1696	CACHE3HI_1696_32	300.347	C1CN(C(CN1c1c2c(ncn1)nc[nH]2)=O)c1cccs1	HTRF	primary screen	AR001329a	cache3_nsp3_hid_1739_20230828	nsp3_SARS2:MVC039-H10:P222987	nsp3_SARS2	.0125 µM	25 mM HEPES pH 7.0, 20 mM NaCl, 0.05% BSA, 0.05% Tween-20		90	RT		100	1500	3286	2190.67	1484	3611	2433.29	2348.46	117.31	7.07	2395.64	115.57	-1.65	0.85	0.85	20.01	20.72	23.32	12	No	22.5	10.75	No
1696	CACHE3HI_1696_33	352.623	CN(Cc1ccc(cc1[Cl])[Br])c1c2cn[nH]c2ncn1	HTRF	primary screen	AR001035a	cache3_nsp3_hid_1739_20230828	nsp3_SARS2:MVC039-H10:P222987	nsp3_SARS2	.0125 µM	25 mM HEPES pH 7.0, 20 mM NaCl, 0.05% BSA, 0.05% Tween-20		90	RT		100	45516	23364	513.31	20130	12824	637.06	2447.99	110.53	82.76	2670.35	113.05	79.5	0.85	0.88	22.14	23.62	21.55	10.35	Yes	21.65	10.42	Yes
1696	CACHE3HI_1696_34	353.245	C(CO)N(Cc1ccc(s1)[Br])c1c2cc[nH]c2ncn1	HTRF	primary screen	AR000533a	cache3_nsp3_hid_1739_20230828	nsp3_SARS2:MVC039-H10:P222987	nsp3_SARS2	.0125 µM	25 mM HEPES pH 7.0, 20 mM NaCl, 0.05% BSA, 0.05% Tween-20		90	RT		100	1545	3570	2310.68	1291	2623	2031.76	2462.27	113.17	6.45	2264.74	110.51	10.81	0.83	0.82	21.75	20.49	20.83	8.76	No	20.72	7.99	No
1696	CACHE3HI_1696_35	391.052	C(COC(c1c(N)ncc(n1)[Br])=O)c1cc(cc(c1)[Cl])[Cl]	HTRF	primary screen	AR000470a	cache3_nsp3_hid_1739_20230828	nsp3_SARS2:MVC039-H10:P222987	nsp3_SARS2	.0125 µM	25 mM HEPES pH 7.0, 20 mM NaCl, 0.05% BSA, 0.05% Tween-20		90	RT		100	45728	41377	904.85	25901	23738	916.49	2462.27	113.17	66.29	2264.74	110.51	62.58	0.83	0.82	21.75	20.49	20.83	8.76	Yes	20.72	7.99	Yes
1696	CACHE3HI_1696_36	306.395	CSCC(N1CCCN(CC1)c1c2c(ncn1)[nH]cn2)=O	HTRF	primary screen	AR001551a	cache3_nsp3_hid_1739_20230828	nsp3_SARS2:MVC039-H10:P222987	nsp3_SARS2	.0125 µM	25 mM HEPES pH 7.0, 20 mM NaCl, 0.05% BSA, 0.05% Tween-20		90	RT		100	1715	3957	2307.29	1499	3638	2426.95	2348.46	117.31	1.84	2395.64	115.57	-1.37	0.85	0.85	20.01	20.72	23.32	12	No	22.5	10.75	No
1696	CACHE3HI_1696_37	324.734	CC1(C)CN(CC(C)(C(F)(F)F)O1)c1c(c(N)ncn1)[Cl]	HTRF	primary screen	AR001227a	cache3_nsp3_hid_1739_20230828	nsp3_SARS2:MVC039-H10:P222987	nsp3_SARS2	.0125 µM	25 mM HEPES pH 7.0, 20 mM NaCl, 0.05% BSA, 0.05% Tween-20		90	RT		100	1528	3691	2415.58	1747	4554	2606.75	2447.99	110.53	1.38	2670.35	113.05	2.48	0.85	0.88	22.14	23.62	21.55	10.35	No	21.65	10.42	No
1696	CACHE3HI_1696_38	305.407	CN(C)C(NC1CCCN(C1)c1c2c(ccs2)ncn1)=O	HTRF	primary screen	AR000829a	cache3_nsp3_hid_1739_20230828	nsp3_SARS2:MVC039-H10:P222987	nsp3_SARS2	.0125 µM	25 mM HEPES pH 7.0, 20 mM NaCl, 0.05% BSA, 0.05% Tween-20		90	RT		100	1468	3481	2371.25	1697	3563	2099.59	2419.55	111.3	2.09	2446.95	109.53	14.86	0.84	0.84	21.73	22.15	25.39	14.26	No	24.97	13.51	No
1696	CACHE3HI_1696_39	303.431	CC1CN(CC1(C)CO)c1c2c3CCCc3sc2ncn1	HTRF	primary screen	AR001379a	cache3_nsp3_hid_1739_20230828	nsp3_SARS2:MVC039-H10:P222987	nsp3_SARS2	.0125 µM	25 mM HEPES pH 7.0, 20 mM NaCl, 0.05% BSA, 0.05% Tween-20		90	RT		100	1383	3102	2242.95	1389	2428	1748.02	2348.46	117.31	4.72	2395.64	115.57	28.4	0.85	0.85	20.01	20.72	23.32	12	No	22.5	10.75	No
1696	CACHE3HI_1696_4	304.463	CCc1c[nH]c2c1c(NC1CCC(CC1)CSC)ncn2	HTRF	primary screen	AR000495a	cache3_nsp3_hid_1739_20230828	nsp3_SARS2:MVC039-H10:P222987	nsp3_SARS2	.0125 µM	25 mM HEPES pH 7.0, 20 mM NaCl, 0.05% BSA, 0.05% Tween-20		90	RT		100	1591	3216	2021.37	1373	2591	1887.11	2462.27	113.17	18.76	2264.74	110.51	17.52	0.83	0.82	21.75	20.49	20.83	8.76	No	20.72	7.99	No
1696	CACHE3HI_1696_40	303.391	C1CC2CN(CCC1S2)c1c2c(c[nH]c2ncn1)C(N)=O	HTRF	primary screen	AR001608a	cache3_nsp3_hid_1739_20230828	nsp3_SARS2:MVC039-H10:P222987	nsp3_SARS2	.0125 µM	25 mM HEPES pH 7.0, 20 mM NaCl, 0.05% BSA, 0.05% Tween-20		90	RT		100	1550	3929	2534.84	1880	5024	2672.34	2416.64	106.24	-5.11	2554.93	116.03	-2.51	0.79	0.89	22.74	22.49	18.92	4.31	No	17.76	5.83	No
1696	CACHE3HI_1696_44	320.403	Cc1csc(NC(CCSc2c3c(ncn2)[nH]cn3)=O)n1	HTRF	primary screen	AR001662a	cache3_nsp3_hid_1739_20230828	nsp3_SARS2:MVC039-H10:P222987	nsp3_SARS2	.0125 µM	25 mM HEPES pH 7.0, 20 mM NaCl, 0.05% BSA, 0.05% Tween-20		90	RT		100	1447	3469	2397.37	1651	3985	2413.69	2416.64	106.24	0.83	2554.93	116.03	7.85	0.79	0.89	22.74	22.49	18.92	4.31	No	17.76	5.83	No
1696	CACHE3HI_1696_45	309.37	CC1(CC(C1)NC(CCSc1c2c(ncn1)[nH]cn2)=O)F	HTRF	primary screen	AR000685a	cache3_nsp3_hid_1739_20230828	nsp3_SARS2:MVC039-H10:P222987	nsp3_SARS2	.0125 µM	25 mM HEPES pH 7.0, 20 mM NaCl, 0.05% BSA, 0.05% Tween-20		90	RT		100	1723	4357	2528.73	1709	4368	2555.88	2419.55	111.3	-4.73	2446.95	109.53	-4.66	0.84	0.84	21.73	22.15	25.39	14.26	No	24.97	13.51	No
1696	CACHE3HI_1696_46	304.419	CSC1CCC(CC1)CNC(c1c2cc[nH]c2ncn1)=O	HTRF	primary screen	AR001590a	cache3_nsp3_hid_1739_20230828	nsp3_SARS2:MVC039-H10:P222987	nsp3_SARS2	.0125 µM	25 mM HEPES pH 7.0, 20 mM NaCl, 0.05% BSA, 0.05% Tween-20		90	RT		100	1345	2667	1982.9	1231	2565	2083.67	2348.46	117.31	16.38	2395.64	115.57	13.68	0.85	0.85	20.01	20.72	23.32	12	No	22.5	10.75	No
1696	CACHE3HI_1696_49	301.272	C1CC(C(F)(F)F)OC1CCNc1c2cn[nH]c2ncn1	HTRF	primary screen	AR000530a	cache3_nsp3_hid_1739_20230828	nsp3_SARS2:MVC039-H10:P222987	nsp3_SARS2	.0125 µM	25 mM HEPES pH 7.0, 20 mM NaCl, 0.05% BSA, 0.05% Tween-20		90	RT		100	1671	4020	2405.75	1304	2901	2224.69	2462.27	113.17	2.4	2264.74	110.51	1.85	0.83	0.82	21.75	20.49	20.83	8.76	No	20.72	7.99	No
1696	CACHE3HI_1696_5	319.415	Cc1cc(cs1)NC(CCSc1c2c(ncn1)[nH]cn2)=O	HTRF	primary screen	AR000792a	cache3_nsp3_hid_1739_20230828	nsp3_SARS2:MVC039-H10:P222987	nsp3_SARS2	.0125 µM	25 mM HEPES pH 7.0, 20 mM NaCl, 0.05% BSA, 0.05% Tween-20		90	RT		100	1480	3632	2454.05	1497	3897	2603.21	2419.55	111.3	-1.49	2446.95	109.53	-6.68	0.84	0.84	21.73	22.15	25.39	14.26	No	24.97	13.51	No
1696	CACHE3HI_1696_50	305.769	C1CC2CC(NCC(C1)N2c1c2cc([nH]c2ncn1)[Cl])=O	HTRF	primary screen	AR000657a	cache3_nsp3_hid_1739_20230828	nsp3_SARS2:MVC039-H10:P222987	nsp3_SARS2	.0125 µM	25 mM HEPES pH 7.0, 20 mM NaCl, 0.05% BSA, 0.05% Tween-20		90	RT		100	1674	2031	1213.26	1717	2398	1396.62	2419.55	111.3	52.25	2446.95	109.53	44.95	0.84	0.84	21.73	22.15	25.39	14.26	Yes	24.97	13.51	Yes
1696	CACHE3HI_1696_51	306.395	CC1(CNC(CN(C)c2c3c(ncn2)nc[nH]3)=O)CSC1	HTRF	primary screen	AR001181a	cache3_nsp3_hid_1739_20230828	nsp3_SARS2:MVC039-H10:P222987	nsp3_SARS2	.0125 µM	25 mM HEPES pH 7.0, 20 mM NaCl, 0.05% BSA, 0.05% Tween-20		90	RT		100	1894	4518	2385.43	1861	4907	2636.75	2447.99	110.53	2.67	2670.35	113.05	1.31	0.85	0.88	22.14	23.62	21.55	10.35	No	21.65	10.42	No
1696	CACHE3HI_1696_52	327.226	C1CC2(CCOCC2)CN(C1)c1c(c(N)ncn1)[Br]	HTRF	primary screen	AR000960a	cache3_nsp3_hid_1739_20230828	nsp3_SARS2:MVC039-H10:P222987	nsp3_SARS2	.0125 µM	25 mM HEPES pH 7.0, 20 mM NaCl, 0.05% BSA, 0.05% Tween-20		90	RT		100	1667	4468	2680.26	1851	5151	2782.82	2447.99	110.53	-9.93	2670.35	113.05	-4.39	0.85	0.88	22.14	23.62	21.55	10.35	No	21.65	10.42	No
1696	CACHE3HI_1696_53	303.435	CCc1c2c(ncnc2[nH]n1)N1CCSC2CCCCC12	HTRF	primary screen	AR001214a	cache3_nsp3_hid_1739_20230828	nsp3_SARS2:MVC039-H10:P222987	nsp3_SARS2	.0125 µM	25 mM HEPES pH 7.0, 20 mM NaCl, 0.05% BSA, 0.05% Tween-20		90	RT		100	3472	4911	1414.46	1641	4202	2560.63	2447.99	110.53	44.21	2670.35	113.05	4.29	0.85	0.88	22.14	23.62	21.55	10.35	Yes	21.65	10.42	No
1696	CACHE3HI_1696_54	309.41	C1C[C@]2(CN(C[C@]2(C1)CO)c1c2c(CCCS2)ncn1)F	HTRF	primary screen	AR001268a	cache3_nsp3_hid_1739_20230828	nsp3_SARS2:MVC039-H10:P222987	nsp3_SARS2	.0125 µM	25 mM HEPES pH 7.0, 20 mM NaCl, 0.05% BSA, 0.05% Tween-20		90	RT		100	1479	3422	2313.73	1556	3592	2308.48	2447.99	110.53	5.74	2670.35	113.05	14.15	0.85	0.88	22.14	23.62	21.55	10.35	No	21.65	10.42	No
1696	CACHE3HI_1696_55	300.387	CC(CCOc1ccccc1)Sc1c2c(ncn1)[nH]cn2	HTRF	primary screen	AR000581a	cache3_nsp3_hid_1739_20230828	nsp3_SARS2:MVC039-H10:P222987	nsp3_SARS2	.0125 µM	25 mM HEPES pH 7.0, 20 mM NaCl, 0.05% BSA, 0.05% Tween-20		90	RT		100	OVRFLW	35676	?????	44529	16350	367.18	2462.27	113.17	#VALUE!	2264.74	110.51	88.08	0.83	0.82	21.75	20.49	20.83	8.76	?	20.72	7.99	Yes
1696	CACHE3HI_1696_56	361.265	CCOC(C1CSCCN1Cc1c(N)ncc(n1)[Br])=O	HTRF	primary screen	AR001038a	cache3_nsp3_hid_1739_20230828	nsp3_SARS2:MVC039-H10:P222987	nsp3_SARS2	.0125 µM	25 mM HEPES pH 7.0, 20 mM NaCl, 0.05% BSA, 0.05% Tween-20		90	RT		100	1412	3636	2575.07	1555	4225	2717.04	2447.99	110.53	-5.43	2670.35	113.05	-1.82	0.85	0.88	22.14	23.62	21.55	10.35	No	21.65	10.42	No
1696	CACHE3HI_1696_57	301.272	CC1(CCN(C1)c1c2c(NCC(N2)=O)ncn1)C(F)(F)F	HTRF	primary screen	AR001172a	cache3_nsp3_hid_1739_20230828	nsp3_SARS2:MVC039-H10:P222987	nsp3_SARS2	.0125 µM	25 mM HEPES pH 7.0, 20 mM NaCl, 0.05% BSA, 0.05% Tween-20		90	RT		100	1531	3793	2477.47	1487	3849	2588.43	2447.99	110.53	-1.26	2670.35	113.05	3.2	0.85	0.88	22.14	23.62	21.55	10.35	No	21.65	10.42	No
1696	CACHE3HI_1696_58	341.209	C1C[C@@H](CO)[C@@H](CO)N(C1)c1c2cc(cn2ncn1)[Br]	HTRF	primary screen	AR000923a	cache3_nsp3_hid_1739_20230828	nsp3_SARS2:MVC039-H10:P222987	nsp3_SARS2	.0125 µM	25 mM HEPES pH 7.0, 20 mM NaCl, 0.05% BSA, 0.05% Tween-20		90	RT		100	1473	3281	2227.43	1312	2899	2209.6	2419.55	111.3	8.32	2446.95	109.53	10.15	0.84	0.84	21.73	22.15	25.39	14.26	No	24.97	13.51	No
1696	CACHE3HI_1696_59	302.325	Cc1c2c(ccnc2[nH]n1)N1CCSC(C1)C(F)(F)F	HTRF	primary screen	AR001578a	cache3_nsp3_hid_1739_20230828	nsp3_SARS2:MVC039-H10:P222987	nsp3_SARS2	.0125 µM	25 mM HEPES pH 7.0, 20 mM NaCl, 0.05% BSA, 0.05% Tween-20		90	RT		100	1357	3256	2399.41	1206	2637	2186.57	2348.46	117.31	-2.28	2395.64	115.57	9.16	0.85	0.85	20.01	20.72	23.32	12	No	22.5	10.75	No
1696	CACHE3HI_1696_6	300.328	CCc1c[nH]c2c1c(NCC(C)(C)CC(F)(F)F)ncn2	HTRF	primary screen	AR000475a	cache3_nsp3_hid_1739_20230828	nsp3_SARS2:MVC039-H10:P222987	nsp3_SARS2	.0125 µM	25 mM HEPES pH 7.0, 20 mM NaCl, 0.05% BSA, 0.05% Tween-20		90	RT		100	1751	2314	1321.53	1513	1758	1161.93	2462.27	113.17	48.56	2264.74	110.51	51.19	0.83	0.82	21.75	20.49	20.83	8.76	Yes	20.72	7.99	Yes
1696	CACHE3HI_1696_60	305.407	CSCCC(N1CCN(CC1)C1=C2C=CN=C2NC=N1)=O	HTRF	primary screen	AR000963a	cache3_nsp3_hid_1739_20230828	nsp3_SARS2:MVC039-H10:P222987	nsp3_SARS2	.0125 µM	25 mM HEPES pH 7.0, 20 mM NaCl, 0.05% BSA, 0.05% Tween-20		90	RT		100	1544	4159	2693.65	1713	4887	2852.89	2447.99	110.53	-10.5	2670.35	113.05	-7.13	0.85	0.88	22.14	23.62	21.55	10.35	No	21.65	10.42	No
1696	CACHE3HI_1696_61	365.256	C1CNc2c1c(ccn2)C(N1CCc2c(C1)sc(n2)[Br])=O	HTRF	primary screen	AR001477a	cache3_nsp3_hid_1739_20230828	nsp3_SARS2:MVC039-H10:P222987	nsp3_SARS2	.0125 µM	25 mM HEPES pH 7.0, 20 mM NaCl, 0.05% BSA, 0.05% Tween-20		90	RT		100	1805	3641	2017.18	1789	3640	2034.66	2348.46	117.31	14.84	2395.64	115.57	15.83	0.85	0.85	20.01	20.72	23.32	12	No	22.5	10.75	No
1696	CACHE3HI_1696_62	353.195	Cc1c(C(NC2CCNc3cc(ccc23)F)=O)c([nH]n1)[Br]	HTRF	primary screen	AR001064a	cache3_nsp3_hid_1739_20230828	nsp3_SARS2:MVC039-H10:P222987	nsp3_SARS2	.0125 µM	25 mM HEPES pH 7.0, 20 mM NaCl, 0.05% BSA, 0.05% Tween-20		90	RT		100	1859	4569	2457.77	1815	5048	2781.27	2447.99	110.53	-0.41	2670.35	113.05	-4.33	0.85	0.88	22.14	23.62	21.55	10.35	No	21.65	10.42	No
1696	CACHE3HI_1696_63	306.391	CC1(C)[C@H](CO)N(CCS1)C(c1c2cc[nH]c2ncn1)=O	HTRF	primary screen	AR000806a	cache3_nsp3_hid_1739_20230828	nsp3_SARS2:MVC039-H10:P222987	nsp3_SARS2	.0125 µM	25 mM HEPES pH 7.0, 20 mM NaCl, 0.05% BSA, 0.05% Tween-20		90	RT		100	1534	3430	2235.98	1643	3942	2399.27	2419.55	111.3	7.95	2446.95	109.53	2.04	0.84	0.84	21.73	22.15	25.39	14.26	No	24.97	13.51	No
1696	CACHE3HI_1696_64	357.233	C1CSCC(CO)N1C(c1c2c(c[nH]c2ncn1)[Br])=O	HTRF	primary screen	AR001221a	cache3_nsp3_hid_1739_20230828	nsp3_SARS2:MVC039-H10:P222987	nsp3_SARS2	.0125 µM	25 mM HEPES pH 7.0, 20 mM NaCl, 0.05% BSA, 0.05% Tween-20		90	RT		100	1873	4151	2216.23	1788	4506	2520.13	2447.99	110.53	9.91	2670.35	113.05	5.87	0.85	0.88	22.14	23.62	21.55	10.35	No	21.65	10.42	No
1696	CACHE3HI_1696_65	367.125	CN(CC(C(F)(F)F)O)C(c1c2c(c[nH]c2ncn1)[Br])=O	HTRF	primary screen	AR000882a	cache3_nsp3_hid_1739_20230828	nsp3_SARS2:MVC039-H10:P222987	nsp3_SARS2	.0125 µM	25 mM HEPES pH 7.0, 20 mM NaCl, 0.05% BSA, 0.05% Tween-20		90	RT		100	1512	3505	2318.12	1382	3324	2405.21	2419.55	111.3	4.39	2446.95	109.53	1.78	0.84	0.84	21.73	22.15	25.39	14.26	No	24.97	13.51	No
1696	CACHE3HI_1696_66	361.146	C1COCC(CN1C(c1c2c(c[nH]c2ncn1)[Br])=O)(F)F	HTRF	primary screen	AR000642a	cache3_nsp3_hid_1739_20230828	nsp3_SARS2:MVC039-H10:P222987	nsp3_SARS2	.0125 µM	25 mM HEPES pH 7.0, 20 mM NaCl, 0.05% BSA, 0.05% Tween-20		90	RT		100	1559	4026	2582.43	1711	4229	2471.65	2419.55	111.3	-7.05	2446.95	109.53	-1.05	0.84	0.84	21.73	22.15	25.39	14.26	No	24.97	13.51	No
1696	CACHE3HI_1696_67	323.194	Cc1c2c(NC(CCC(=C)[Br])=O)ncnc2[nH]c1C	HTRF	primary screen	AR000947a	cache3_nsp3_hid_1739_20230828	nsp3_SARS2:MVC039-H10:P222987	nsp3_SARS2	.0125 µM	25 mM HEPES pH 7.0, 20 mM NaCl, 0.05% BSA, 0.05% Tween-20		90	RT		100	1749	1861	1064.04	1723	1804	1047.01	2419.55	111.3	58.72	2446.95	109.53	59.91	0.84	0.84	21.73	22.15	25.39	14.26	Yes	24.97	13.51	Yes
1696	CACHE3HI_1696_68	302.325	Cc1cc2c(NC3CC(C(F)(F)F)SC3)ncnc2[nH]1	HTRF	primary screen	AR001070a	cache3_nsp3_hid_1739_20230828	nsp3_SARS2:MVC039-H10:P222987	nsp3_SARS2	.0125 µM	25 mM HEPES pH 7.0, 20 mM NaCl, 0.05% BSA, 0.05% Tween-20		90	RT		100	1888	4178	2212.92	1845	4437	2404.88	2447.99	110.53	10.05	2670.35	113.05	10.38	0.85	0.88	22.14	23.62	21.55	10.35	No	21.65	10.42	No
1696	CACHE3HI_1696_7	302.74	C1CN(C1c1cccc(c1)F)c1c2cc([nH]c2ncn1)[Cl]	HTRF	primary screen	AR000995a	cache3_nsp3_hid_1739_20230828	nsp3_SARS2:MVC039-H10:P222987	nsp3_SARS2	.0125 µM	25 mM HEPES pH 7.0, 20 mM NaCl, 0.05% BSA, 0.05% Tween-20		90	RT		100	1477	3915	2650.64	1634	4549	2783.97	2447.99	110.53	-8.66	2670.35	113.05	-4.44	0.85	0.88	22.14	23.62	21.55	10.35	No	21.65	10.42	No
1696	CACHE3HI_1696_70	361.19	C1CC2(CC(NC2)=O)CN(C1)c1c(c(C(F)F)ncn1)[Br]	HTRF	primary screen	AR000411a	cache3_nsp3_hid_1739_20230828	nsp3_SARS2:MVC039-H10:P222987	nsp3_SARS2	.0125 µM	25 mM HEPES pH 7.0, 20 mM NaCl, 0.05% BSA, 0.05% Tween-20		90	RT		100	1568	3837	2447.07	1282	3001	2340.87	2462.27	113.17	0.64	2264.74	110.51	-3.53	0.83	0.82	21.75	20.49	20.83	8.76	No	20.72	7.99	No
1696	CACHE3HI_1696_74	347.163	COCC1(CC(C1)(F)F)Nc1c2c(c[nH]c2ncn1)[Br]	HTRF	primary screen	AR000854a	cache3_nsp3_hid_1739_20230828	nsp3_SARS2:MVC039-H10:P222987	nsp3_SARS2	.0125 µM	25 mM HEPES pH 7.0, 20 mM NaCl, 0.05% BSA, 0.05% Tween-20		90	RT		100	1768	3318	1876.7	1518	2882	1898.55	2419.55	111.3	23.51	2446.95	109.53	23.47	0.84	0.84	21.73	22.15	25.39	14.26	No	24.97	13.51	No
1696	CACHE3HI_1696_77	341.212	C1c2ccccc2[C@H]2[C@@H]1CN2c1c2c(c[nH]c2ncn1)[Br]	HTRF	primary screen	AR001688a	cache3_nsp3_hid_1739_20230828	nsp3_SARS2:MVC039-H10:P222987	nsp3_SARS2	.0125 µM	25 mM HEPES pH 7.0, 20 mM NaCl, 0.05% BSA, 0.05% Tween-20		90	RT		100	1331	3499	2628.85	1464	3707	2532.1	2416.64	106.24	-9.18	2554.93	116.03	3.11	0.79	0.89	22.74	22.49	18.92	4.31	No	17.76	5.83	No
1696	CACHE3HI_1696_78	354.208	CC(CCN1CCOC1=O)Nc1c2c(c[nH]c2ncn1)[Br]	HTRF	primary screen	AR001390a	cache3_nsp3_hid_1739_20230828	nsp3_SARS2:MVC039-H10:P222987	nsp3_SARS2	.0125 µM	25 mM HEPES pH 7.0, 20 mM NaCl, 0.05% BSA, 0.05% Tween-20		90	RT		100	2064	1315	637.11	1917	1368	713.62	2348.46	117.31	76.7	2395.64	115.57	73.77	0.85	0.85	20.01	20.72	23.32	12	Yes	22.5	10.75	Yes
1696	CACHE3HI_1696_8	304.463	CCc1c[nH]c2c1c(ncn2)N1CCCCC(C1)SCC	HTRF	primary screen	AR001219a	cache3_nsp3_hid_1739_20230828	nsp3_SARS2:MVC039-H10:P222987	nsp3_SARS2	.0125 µM	25 mM HEPES pH 7.0, 20 mM NaCl, 0.05% BSA, 0.05% Tween-20		90	RT		100	1754	3901	2224.06	1638	4344	2652.02	2447.99	110.53	9.58	2670.35	113.05	0.71	0.85	0.88	22.14	23.62	21.55	10.35	No	21.65	10.42	No
1696	CACHE3HI_1696_81	305.378	CC(C)(CO)CSc1c2c3ccc(cc3[nH]c2ncn1)F	HTRF	primary screen	AR001645a	cache3_nsp3_hid_1739_20230828	nsp3_SARS2:MVC039-H10:P222987	nsp3_SARS2	.0125 µM	25 mM HEPES pH 7.0, 20 mM NaCl, 0.05% BSA, 0.05% Tween-20		90	RT		100	19269	10170	527.79	15543	9474	609.54	2416.64	106.24	81.75	2554.93	116.03	80.2	0.79	0.89	22.74	22.49	18.92	4.31	Yes	17.76	5.83	Yes
1696	CACHE3HI_1696_82	302.403	Cc1cc2c(ncnc2s1)N1CC2(CC2)C[C@H]1C(NC)=O	HTRF	primary screen	AR001594a	cache3_nsp3_hid_1739_20230828	nsp3_SARS2:MVC039-H10:P222987	nsp3_SARS2	.0125 µM	25 mM HEPES pH 7.0, 20 mM NaCl, 0.05% BSA, 0.05% Tween-20		90	RT		100	1407	3386	2406.54	1324	3154	2382.18	2348.46	117.31	-2.6	2395.64	115.57	0.59	0.85	0.85	20.01	20.72	23.32	12	No	22.5	10.75	No
1696	CACHE3HI_1696_83	302.231	C1[C@H]([C@@H](CN1C(c1c2cc[nH]c2ncn1)=O)C(F)(F)F)F	HTRF	primary screen	AR000572a	cache3_nsp3_hid_1739_20230828	nsp3_SARS2:MVC039-H10:P222987	nsp3_SARS2	.0125 µM	25 mM HEPES pH 7.0, 20 mM NaCl, 0.05% BSA, 0.05% Tween-20		90	RT		100	1643	3912	2381.01	1319	2847	2158.45	2462.27	113.17	3.45	2264.74	110.51	4.93	0.83	0.82	21.75	20.49	20.83	8.76	No	20.72	7.99	No
1696	CACHE3HI_1696_84	399.05	C1C(CN1c1c2c(c[nH]c2ncn1)[Br])n1ncc(n1)[Br]	HTRF	primary screen	AR000871a	cache3_nsp3_hid_1739_20230828	nsp3_SARS2:MVC039-H10:P222987	nsp3_SARS2	.0125 µM	25 mM HEPES pH 7.0, 20 mM NaCl, 0.05% BSA, 0.05% Tween-20		90	RT		100	6731	6957	1033.58	8259	7379	893.45	2419.55	111.3	60.04	2446.95	109.53	66.48	0.84	0.84	21.73	22.15	25.39	14.26	Yes	24.97	13.51	Yes
1696	CACHE3HI_1696_86	307.741	Cc1c(c2CN(CCn2n1)c1c2CCOc2nc(n1)[Cl])O	HTRF	primary screen	AR000755a	cache3_nsp3_hid_1739_20230828	nsp3_SARS2:MVC039-H10:P222987	nsp3_SARS2	.0125 µM	25 mM HEPES pH 7.0, 20 mM NaCl, 0.05% BSA, 0.05% Tween-20		90	RT		100	1746	4215	2414.09	1566	4341	2772.03	2419.55	111.3	0.23	2446.95	109.53	-13.91	0.84	0.84	21.73	22.15	25.39	14.26	No	24.97	13.51	No
1696	CACHE3HI_1696_87	322.199	CCN(Cc1ccc(c(c1)[Cl])[Cl])c1c2cn[nH]c2ncn1	HTRF	primary screen	AR000494a	cache3_nsp3_hid_1739_20230828	nsp3_SARS2:MVC039-H10:P222987	nsp3_SARS2	.0125 µM	25 mM HEPES pH 7.0, 20 mM NaCl, 0.05% BSA, 0.05% Tween-20		90	RT		100	1532	3950	2578.33	1316	3031	2303.19	2462.27	113.17	-4.94	2264.74	110.51	-1.78	0.83	0.82	21.75	20.49	20.83	8.76	No	20.72	7.99	No
1696	CACHE3HI_1696_9	349.188	CCN(Cc1ccoc1)C(c1c2c(c[nH]c2ncn1)[Br])=O	HTRF	primary screen	AR000622a	cache3_nsp3_hid_1739_20230828	nsp3_SARS2:MVC039-H10:P222987	nsp3_SARS2	.0125 µM	25 mM HEPES pH 7.0, 20 mM NaCl, 0.05% BSA, 0.05% Tween-20		90	RT		100	1613	3862	2394.3	1240	2749	2216.94	2462.27	113.17	2.89	2264.74	110.51	2.21	0.83	0.82	21.75	20.49	20.83	8.76	No	20.72	7.99	No
1697	CACHE3HI_1697_1	469.522	C(C1NC(c2c(ccs2)N=1)=O)N(Cc1ccccc1)C(c1cccc(c1)C(c1ccco1)=O)=O	HTRF	primary screen	AR000904a	cache3_nsp3_hid_1739_20230828	nsp3_SARS2:MVC039-H10:P222987	nsp3_SARS2	.0125 µM	25 mM HEPES pH 7.0, 20 mM NaCl, 0.05% BSA, 0.05% Tween-20		90	RT		100	1646	3068	1863.91	1444	2991	2071.33	2419.55	111.3	24.07	2446.95	109.53	16.07	0.84	0.84	21.73	22.15	25.39	14.26	No	24.97	13.51	No
1697	CACHE3HI_1697_10	485.931	C(C(c1cccc(c1)[Cl])NC(c1cnc(c2ccccc2)o1)=O)NC(c1ccn2c(ccn2)c1)=O	HTRF	primary screen	AR000679a	cache3_nsp3_hid_1739_20230828	nsp3_SARS2:MVC039-H10:P222987	nsp3_SARS2	.0125 µM	25 mM HEPES pH 7.0, 20 mM NaCl, 0.05% BSA, 0.05% Tween-20		90	RT		100	16086	10052	624.89	20714	12118	585.02	2419.55	111.3	77.74	2446.95	109.53	79.68	0.84	0.84	21.73	22.15	25.39	14.26	Yes	24.97	13.51	Yes
1697	CACHE3HI_1697_11	485.931	C(C(c1cccc(c1)[Cl])NC(c1cnc(c2ccccc2)o1)=O)NC(c1cccn2c1ccn2)=O	HTRF	primary screen	AR000667a	cache3_nsp3_hid_1739_20230828	nsp3_SARS2:MVC039-H10:P222987	nsp3_SARS2	.0125 µM	25 mM HEPES pH 7.0, 20 mM NaCl, 0.05% BSA, 0.05% Tween-20		90	RT		100	16400	10012	610.49	20965	12041	574.34	2419.55	111.3	78.37	2446.95	109.53	80.14	0.84	0.84	21.73	22.15	25.39	14.26	Yes	24.97	13.51	Yes
1697	CACHE3HI_1697_12	485.931	C(C(c1cccc(c1)[Cl])NC(c1cnc(c2ccccc2)o1)=O)NC(c1cccc2nccn12)=O	HTRF	primary screen	AR000906a	cache3_nsp3_hid_1739_20230828	nsp3_SARS2:MVC039-H10:P222987	nsp3_SARS2	.0125 µM	25 mM HEPES pH 7.0, 20 mM NaCl, 0.05% BSA, 0.05% Tween-20		90	RT		100	13659	8887	650.63	13815	8786	635.98	2419.55	111.3	76.63	2446.95	109.53	77.5	0.84	0.84	21.73	22.15	25.39	14.26	Yes	24.97	13.51	Yes
1697	CACHE3HI_1697_13	455.902	C1CCN(C(C1)C1(CC1)NC(C1=CC(NC(=C1)[Cl])=O)=O)C(c1cccc2c1nc(N)o2)=O	HTRF	primary screen	AR001680a	cache3_nsp3_hid_1739_20230828	nsp3_SARS2:MVC039-H10:P222987	nsp3_SARS2	.0125 µM	25 mM HEPES pH 7.0, 20 mM NaCl, 0.05% BSA, 0.05% Tween-20		90	RT		100	1462	3233	2211.35	1580	3932	2488.61	2416.64	106.24	8.88	2554.93	116.03	4.85	0.79	0.89	22.74	22.49	18.92	4.31	No	17.76	5.83	No
1697	CACHE3HI_1697_14	497.551	Cc1ccc2c(c1)cc(cn2)C(NC(CNC(c1coc2CCCC(c12)=O)=O)c1cccc(c1)OC)=O	HTRF	primary screen	AR001087a	cache3_nsp3_hid_1739_20230828	nsp3_SARS2:MVC039-H10:P222987	nsp3_SARS2	.0125 µM	25 mM HEPES pH 7.0, 20 mM NaCl, 0.05% BSA, 0.05% Tween-20		90	RT		100	6154	5870	953.85	6234	6508	1043.95	2447.99	110.53	63.92	2670.35	113.05	63.59	0.85	0.88	22.14	23.62	21.55	10.35	Yes	21.65	10.42	Yes
1697	CACHE3HI_1697_15	380.433	CN(CC1NC(c2ccccc2N=1)=O)C(c1cc(c[nH]1)c1csc(N)n1)=O	HTRF	primary screen	AR001158a	cache3_nsp3_hid_1739_20230828	nsp3_SARS2:MVC039-H10:P222987	nsp3_SARS2	.0125 µM	25 mM HEPES pH 7.0, 20 mM NaCl, 0.05% BSA, 0.05% Tween-20		90	RT		100	1903	3689	1938.52	2276	4502	1978.03	2447.99	110.53	21.79	2670.35	113.05	27.07	0.85	0.88	22.14	23.62	21.55	10.35	No	21.65	10.42	No
1697	CACHE3HI_1697_16	478.505	C1COC(N1c1ccc(c(c1)C(N(CC1NC(c2c(ccs2)N=1)=O)Cc1ccccc1)=O)F)=O	HTRF	primary screen	AR000474a	cache3_nsp3_hid_1739_20230828	nsp3_SARS2:MVC039-H10:P222987	nsp3_SARS2	.0125 µM	25 mM HEPES pH 7.0, 20 mM NaCl, 0.05% BSA, 0.05% Tween-20		90	RT		100	1739	4020	2311.67	1428	3160	2212.89	2462.27	113.17	6.41	2264.74	110.51	2.4	0.83	0.82	21.75	20.49	20.83	8.76	No	20.72	7.99	No
1697	CACHE3HI_1697_17	466.501	Cc1cccc(c1)C(CNC(c1ccnc2ccnn12)=O)NC(c1cnc(c2ccccc2)o1)=O	HTRF	primary screen	AR000602a	cache3_nsp3_hid_1739_20230828	nsp3_SARS2:MVC039-H10:P222987	nsp3_SARS2	.0125 µM	25 mM HEPES pH 7.0, 20 mM NaCl, 0.05% BSA, 0.05% Tween-20		90	RT		100	3022	3911	1294.18	2850	2840	996.49	2462.27	113.17	49.72	2264.74	110.51	58.87	0.83	0.82	21.75	20.49	20.83	8.76	Yes	20.72	7.99	Yes
1697	CACHE3HI_1697_19	485.525	C([C@@H](c1ccccc1)NC(c1cnc(c2ccccc2)o1)=O)NC(c1csc2c1C(NC=N2)=O)=O	HTRF	primary screen	AR001243a	cache3_nsp3_hid_1739_20230828	nsp3_SARS2:MVC039-H10:P222987	nsp3_SARS2	.0125 µM	25 mM HEPES pH 7.0, 20 mM NaCl, 0.05% BSA, 0.05% Tween-20		90	RT		100	26192	17104	653.02	25330	16489	650.97	2447.99	110.53	76.79	2670.35	113.05	78.96	0.85	0.88	22.14	23.62	21.55	10.35	Yes	21.65	10.42	Yes
1697	CACHE3HI_1697_2	499.373	C1CC(CN(C1)c1cnccn1)C(NCCNC(c1cnn(c2cccc(c2)[Br])n1)=O)=O	HTRF	primary screen	AR000625a	cache3_nsp3_hid_1739_20230828	nsp3_SARS2:MVC039-H10:P222987	nsp3_SARS2	.0125 µM	25 mM HEPES pH 7.0, 20 mM NaCl, 0.05% BSA, 0.05% Tween-20		90	RT		100	1896	3781	1994.2	1330	2484	1867.67	2462.27	113.17	19.92	2264.74	110.51	18.43	0.83	0.82	21.75	20.49	20.83	8.76	No	20.72	7.99	No
1697	CACHE3HI_1697_20	494.555	Cc1ccc2c(c1)cc(cn2)C(NC(CNC(c1cnn2c(C)ccnc12)=O)c1cccc(c1)OC)=O	HTRF	primary screen	AR001678a	cache3_nsp3_hid_1739_20230828	nsp3_SARS2:MVC039-H10:P222987	nsp3_SARS2	.0125 µM	25 mM HEPES pH 7.0, 20 mM NaCl, 0.05% BSA, 0.05% Tween-20		90	RT		100	19047	10563	554.58	18449	10951	593.58	2416.64	106.24	80.59	2554.93	116.03	80.84	0.79	0.89	22.74	22.49	18.92	4.31	Yes	17.76	5.83	Yes
1697	CACHE3HI_1697_21	463.469	C1C(CC1(CNC(c1cn2cccc(c2n1)F)=O)O)CNC(c1cnc(c2ccccc2)o1)=O	HTRF	primary screen	AR000455a	cache3_nsp3_hid_1739_20230828	nsp3_SARS2:MVC039-H10:P222987	nsp3_SARS2	.0125 µM	25 mM HEPES pH 7.0, 20 mM NaCl, 0.05% BSA, 0.05% Tween-20		90	RT		100	1500	3748	2498.67	1244	2984	2398.71	2462.27	113.17	-1.54	2264.74	110.51	-6.21	0.83	0.82	21.75	20.49	20.83	8.76	No	20.72	7.99	No
1697	CACHE3HI_1697_22	380.4	CC(C)(C)OC(c1ccc(cn1)C(=O)OCC1=Cc2ccccc2C(N1)=O)=O	HTRF	primary screen	AR001544a	cache3_nsp3_hid_1739_20230828	nsp3_SARS2:MVC039-H10:P222987	nsp3_SARS2	.0125 µM	25 mM HEPES pH 7.0, 20 mM NaCl, 0.05% BSA, 0.05% Tween-20		90	RT		100	4019	4639	1154.27	8998	7489	832.3	2348.46	117.31	53.52	2395.64	115.57	68.56	0.85	0.85	20.01	20.72	23.32	12	Yes	22.5	10.75	Yes
1697	CACHE3HI_1697_26	479.54	Cc1ccc2c(c1)cc(cn2)C(NC(CNC(c1ccn2c(ccn2)c1)=O)c1cccc(c1)OC)=O	HTRF	primary screen	AR001093a	cache3_nsp3_hid_1739_20230828	nsp3_SARS2:MVC039-H10:P222987	nsp3_SARS2	.0125 µM	25 mM HEPES pH 7.0, 20 mM NaCl, 0.05% BSA, 0.05% Tween-20		90	RT		100	23589	10713	454.15	24656	11357	460.62	2447.99	110.53	85.29	2670.35	113.05	86.4	0.85	0.88	22.14	23.62	21.55	10.35	Yes	21.65	10.42	Yes
1697	CACHE3HI_1697_27	492.482	CC1=CC(=CN(C)C1=O)C(NCC(c1ccc(cc1F)F)NC(c1cnc(c2ccccc2)o1)=O)=O	HTRF	primary screen	AR000973a	cache3_nsp3_hid_1739_20230828	nsp3_SARS2:MVC039-H10:P222987	nsp3_SARS2	.0125 µM	25 mM HEPES pH 7.0, 20 mM NaCl, 0.05% BSA, 0.05% Tween-20		90	RT		100	1518	4032	2656.13	1488	4295	2886.43	2447.99	110.53	-8.9	2670.35	113.05	-8.44	0.85	0.88	22.14	23.62	21.55	10.35	No	21.65	10.42	No
1697	CACHE3HI_1697_28	382.376	CCOC(c1ccn(c2ccccc2NC(c2cc(C(=O)OC)[nH]c2)=O)n1)=O	HTRF	primary screen	AR000741a	cache3_nsp3_hid_1739_20230828	nsp3_SARS2:MVC039-H10:P222987	nsp3_SARS2	.0125 µM	25 mM HEPES pH 7.0, 20 mM NaCl, 0.05% BSA, 0.05% Tween-20		90	RT		100	1681	4156	2472.34	1545	3760	2433.66	2419.55	111.3	-2.28	2446.95	109.53	0.56	0.84	0.84	21.73	22.15	25.39	14.26	No	24.97	13.51	No
1697	CACHE3HI_1697_29	484.556	CC1=CC(=CN(C)C1=O)C(NCC(c1cccc(c1)OC)NC(c1cc2cc(C)ccc2nc1)=O)=O	HTRF	primary screen	AR001277a	cache3_nsp3_hid_1739_20230828	nsp3_SARS2:MVC039-H10:P222987	nsp3_SARS2	.0125 µM	25 mM HEPES pH 7.0, 20 mM NaCl, 0.05% BSA, 0.05% Tween-20		90	RT		100	1616	3156	1952.97	1771	3457	1952.01	2447.99	110.53	21.17	2670.35	113.05	28.09	0.85	0.88	22.14	23.62	21.55	10.35	No	21.65	10.42	No
1697	CACHE3HI_1697_3	482.544	Cc1ccc2c(cnn2c1C)C(NC(CNC(c1ccc2nccn2c1)=O)c1cccc(c1)OC)=O	HTRF	primary screen	AR000839a	cache3_nsp3_hid_1739_20230828	nsp3_SARS2:MVC039-H10:P222987	nsp3_SARS2	.0125 µM	25 mM HEPES pH 7.0, 20 mM NaCl, 0.05% BSA, 0.05% Tween-20		90	RT		100	3567	4560	1278.39	4888	5066	1036.42	2419.55	111.3	49.43	2446.95	109.53	60.36	0.84	0.84	21.73	22.15	25.39	14.26	Yes	24.97	13.51	Yes
1697	CACHE3HI_1697_30	476.558	COC(c1cc(C(N(CC2NC(c3c(ccs3)N=2)=O)Cc2ccccc2)=O)n2CCCCc12)=O	HTRF	primary screen	AR000543a	cache3_nsp3_hid_1739_20230828	nsp3_SARS2:MVC039-H10:P222987	nsp3_SARS2	.0125 µM	25 mM HEPES pH 7.0, 20 mM NaCl, 0.05% BSA, 0.05% Tween-20		90	RT		100	1854	3859	2081.45	1234	3060	2479.74	2462.27	113.17	16.21	2264.74	110.51	-9.98	0.83	0.82	21.75	20.49	20.83	8.76	No	20.72	7.99	No
1697	CACHE3HI_1697_31	460.494	Cc1cn2ccnc(C(NCC(C3CCOC3)NC(c3cnc(c4ccccc4)o3)=O)=O)c2n1	HTRF	primary screen	AR000653a	cache3_nsp3_hid_1739_20230828	nsp3_SARS2:MVC039-H10:P222987	nsp3_SARS2	.0125 µM	25 mM HEPES pH 7.0, 20 mM NaCl, 0.05% BSA, 0.05% Tween-20		90	RT		100	2290	2986	1303.93	2571	2905	1129.91	2419.55	111.3	48.33	2446.95	109.53	56.36	0.84	0.84	21.73	22.15	25.39	14.26	Yes	24.97	13.51	Yes
1697	CACHE3HI_1697_33	460.494	Cc1cc(C(N[C@H]2C[C@@H](CN(C2)C(c2ccn3c(ccn3)n2)=O)O)=O)c2cc(ccc2n1)OC	HTRF	primary screen	AR000783a	cache3_nsp3_hid_1739_20230828	nsp3_SARS2:MVC039-H10:P222987	nsp3_SARS2	.0125 µM	25 mM HEPES pH 7.0, 20 mM NaCl, 0.05% BSA, 0.05% Tween-20		90	RT		100	1297	2893	2230.53	1437	3179	2212.25	2419.55	111.3	8.18	2446.95	109.53	10.04	0.84	0.84	21.73	22.15	25.39	14.26	No	24.97	13.51	No
1697	CACHE3HI_1697_34	492.988	Cc1ccc2c(c1)cc(cn2)C(NC(CNC(c1cscc1C(N)=O)=O)c1cccc(c1)[Cl])=O	HTRF	primary screen	AR001048a	cache3_nsp3_hid_1739_20230828	nsp3_SARS2:MVC039-H10:P222987	nsp3_SARS2	.0125 µM	25 mM HEPES pH 7.0, 20 mM NaCl, 0.05% BSA, 0.05% Tween-20		90	RT		100	3924	4948	1260.96	4574	5481	1198.3	2447.99	110.53	50.78	2670.35	113.05	57.56	0.85	0.88	22.14	23.62	21.55	10.35	Yes	21.65	10.42	Yes
1697	CACHE3HI_1697_35	377.425	C(C1=Cc2ccccc2C(N1)=O)OC(c1ccc(cc1)c1csc(N)n1)=O	HTRF	primary screen	AR000632a	cache3_nsp3_hid_1739_20230828	nsp3_SARS2:MVC039-H10:P222987	nsp3_SARS2	.0125 µM	25 mM HEPES pH 7.0, 20 mM NaCl, 0.05% BSA, 0.05% Tween-20		90	RT		100	1963	4137	2107.49	1515	2808	1853.47	2462.27	113.17	15.1	2264.74	110.51	19.09	0.83	0.82	21.75	20.49	20.83	8.76	No	20.72	7.99	No
1697	CACHE3HI_1697_36	396.403	CC(C)(C)OC(Nc1cnc(cn1)C(=O)OCC1=Cc2ccccc2C(N1)=O)=O	HTRF	primary screen	AR000879a	cache3_nsp3_hid_1739_20230828	nsp3_SARS2:MVC039-H10:P222987	nsp3_SARS2	.0125 µM	25 mM HEPES pH 7.0, 20 mM NaCl, 0.05% BSA, 0.05% Tween-20		90	RT		100	8485	9094	1071.77	6979	7812	1119.36	2419.55	111.3	58.38	2446.95	109.53	56.82	0.84	0.84	21.73	22.15	25.39	14.26	Yes	24.97	13.51	Yes
1697	CACHE3HI_1697_37	499.962	Cc1cn2cc(ccc2n1)C(NC[C@@H](c1ccccc1)NC(c1cnn(c2ccc(cc2)[Cl])n1)=O)=O	HTRF	primary screen	AR000901a	cache3_nsp3_hid_1739_20230828	nsp3_SARS2:MVC039-H10:P222987	nsp3_SARS2	.0125 µM	25 mM HEPES pH 7.0, 20 mM NaCl, 0.05% BSA, 0.05% Tween-20		90	RT		100	86718	41657	480.37	92004	41682	453.05	2419.55	111.3	84.01	2446.95	109.53	85.33	0.84	0.84	21.73	22.15	25.39	14.26	Yes	24.97	13.51	Yes
1697	CACHE3HI_1697_39	488.454	C(C(c1ccc(cc1F)F)NC(c1cnc(c2ccccc2)o1)=O)NC(c1ccc2nncn2c1)=O	HTRF	primary screen	AR001171a	cache3_nsp3_hid_1739_20230828	nsp3_SARS2:MVC039-H10:P222987	nsp3_SARS2	.0125 µM	25 mM HEPES pH 7.0, 20 mM NaCl, 0.05% BSA, 0.05% Tween-20		90	RT		100	1318	3029	2298.18	1281	3369	2629.98	2447.99	110.53	6.4	2670.35	113.05	1.57	0.85	0.88	22.14	23.62	21.55	10.35	No	21.65	10.42	No
1697	CACHE3HI_1697_4	498.543	Cc1ccc2c(cnn2c1C)C(NC(CNC(C1=Cc2cccn2C(N1)=O)=O)c1cccc(c1)OC)=O	HTRF	primary screen	AR001116a	cache3_nsp3_hid_1739_20230828	nsp3_SARS2:MVC039-H10:P222987	nsp3_SARS2	.0125 µM	25 mM HEPES pH 7.0, 20 mM NaCl, 0.05% BSA, 0.05% Tween-20		90	RT		100	5279	4739	897.71	5084	4559	896.74	2447.99	110.53	66.32	2670.35	113.05	69.35	0.85	0.88	22.14	23.62	21.55	10.35	Yes	21.65	10.42	Yes
1697	CACHE3HI_1697_40	402.406	COc1ccccc1C1=CC=C(C(N1)=O)C(=O)OCC1=Cc2ccccc2C(N1)=O	HTRF	primary screen	AR001582a	cache3_nsp3_hid_1739_20230828	nsp3_SARS2:MVC039-H10:P222987	nsp3_SARS2	.0125 µM	25 mM HEPES pH 7.0, 20 mM NaCl, 0.05% BSA, 0.05% Tween-20		90	RT		100	668	727	1088.32	662	788	1190.33	2348.46	117.31	56.47	2395.64	115.57	52.86	0.85	0.85	20.01	20.72	23.32	12	Yes	22.5	10.75	Yes
1697	CACHE3HI_1697_41	499.958	Cn1ccc2c(ccnc12)C(NCC(c1cccc(c1)[Cl])NC(c1cnc(c2ccccc2)o1)=O)=O	HTRF	primary screen	AR001237a	cache3_nsp3_hid_1739_20230828	nsp3_SARS2:MVC039-H10:P222987	nsp3_SARS2	.0125 µM	25 mM HEPES pH 7.0, 20 mM NaCl, 0.05% BSA, 0.05% Tween-20		90	RT		100	8012	5756	718.42	6126	6056	988.57	2447.99	110.53	73.99	2670.35	113.05	65.76	0.85	0.88	22.14	23.62	21.55	10.35	Yes	21.65	10.42	Yes
1697	CACHE3HI_1697_42	456.865	C(C1=CNNC1=O)C(NC[C@@H](c1ccccc1)NC(c1cnn2ccc(c(c12)F)[Cl])=O)=O	HTRF	primary screen	AR001247a	cache3_nsp3_hid_1739_20230828	nsp3_SARS2:MVC039-H10:P222987	nsp3_SARS2	.0125 µM	25 mM HEPES pH 7.0, 20 mM NaCl, 0.05% BSA, 0.05% Tween-20		90	RT		100	1598	3755	2349.81	1428	3694	2586.84	2447.99	110.53	4.2	2670.35	113.05	3.26	0.85	0.88	22.14	23.62	21.55	10.35	No	21.65	10.42	No
1697	CACHE3HI_1697_43	493.535	COC(C(N[C@H]1C[C@@H](CN(C1)C(c1cc(cnc1)c1cccc(c1)F)=O)O)=O)c1cccc(c1)OC	HTRF	primary screen	AR001144a	cache3_nsp3_hid_1739_20230828	nsp3_SARS2:MVC039-H10:P222987	nsp3_SARS2	.0125 µM	25 mM HEPES pH 7.0, 20 mM NaCl, 0.05% BSA, 0.05% Tween-20		90	RT		100	2229	4305	1931.36	1872	4979	2659.72	2447.99	110.53	22.1	2670.35	113.05	0.41	0.85	0.88	22.14	23.62	21.55	10.35	No	21.65	10.42	No
1697	CACHE3HI_1697_44	480.528	C1CN(CC1(CNC(c1ccc2cc(c3ccccc3)[nH]c2c1)=O)O)C(c1cncc2cn[nH]c12)=O	HTRF	primary screen	AR001308a	cache3_nsp3_hid_1739_20230828	nsp3_SARS2:MVC039-H10:P222987	nsp3_SARS2	.0125 µM	25 mM HEPES pH 7.0, 20 mM NaCl, 0.05% BSA, 0.05% Tween-20		90	RT		100	2430	2997	1233.33	3588	4273	1190.91	2348.46	117.31	49.98	2395.64	115.57	52.83	0.85	0.85	20.01	20.72	23.32	12	Yes	22.5	10.75	Yes
1697	CACHE3HI_1697_45	493.563	Cc1ccc2c(c1)cc(cn2)C(NC(CNC(C1COc2ccccc2C=1)=O)c1cccc(c1)OC)=O	HTRF	primary screen	AR001191a	cache3_nsp3_hid_1739_20230828	nsp3_SARS2:MVC039-H10:P222987	nsp3_SARS2	.0125 µM	25 mM HEPES pH 7.0, 20 mM NaCl, 0.05% BSA, 0.05% Tween-20		90	RT		100	1541	3434	2228.42	1641	3944	2403.41	2447.99	110.53	9.39	2670.35	113.05	10.43	0.85	0.88	22.14	23.62	21.55	10.35	No	21.65	10.42	No
1697	CACHE3HI_1697_48	462.509	C([C@@H](c1ccccc1)NC(c1cnc(c2ccccc2)o1)=O)NC(c1ccc2cnccc2c1)=O	HTRF	primary screen	AR001192a	cache3_nsp3_hid_1739_20230828	nsp3_SARS2:MVC039-H10:P222987	nsp3_SARS2	.0125 µM	25 mM HEPES pH 7.0, 20 mM NaCl, 0.05% BSA, 0.05% Tween-20		90	RT		100	5351	5390	1007.29	6469	5982	924.72	2447.99	110.53	61.63	2670.35	113.05	68.26	0.85	0.88	22.14	23.62	21.55	10.35	Yes	21.65	10.42	Yes
1697	CACHE3HI_1697_49	419.428	Cc1cccc(C)c1NC(CNC(CN(C)C(c1ccc(c(c1F)OC)F)=O)=O)=O	HTRF	primary screen	AR000716a	cache3_nsp3_hid_1739_20230828	nsp3_SARS2:MVC039-H10:P222987	nsp3_SARS2	.0125 µM	25 mM HEPES pH 7.0, 20 mM NaCl, 0.05% BSA, 0.05% Tween-20		90	RT		100	2047	4906	2396.68	1835	4759	2593.46	2419.55	111.3	0.99	2446.95	109.53	-6.27	0.84	0.84	21.73	22.15	25.39	14.26	No	24.97	13.51	No
1697	CACHE3HI_1697_52	433.472	CC(CN(C)C(c1cccc2c1nc(N)o2)=O)N(C)C(c1ncn(c2ccccc2)n1)=O	HTRF	primary screen	AR000579a	cache3_nsp3_hid_1739_20230828	nsp3_SARS2:MVC039-H10:P222987	nsp3_SARS2	.0125 µM	25 mM HEPES pH 7.0, 20 mM NaCl, 0.05% BSA, 0.05% Tween-20		90	RT		100	1564	3890	2487.21	1306	2870	2197.55	2462.27	113.17	-1.06	2264.74	110.51	3.11	0.83	0.82	21.75	20.49	20.83	8.76	No	20.72	7.99	No
1697	CACHE3HI_1697_53	438.484	Cc1cccc(C)c1NC(CNC(CN(C)C(c1ccc2c(c1)C(NCCO2)=O)=O)=O)=O	HTRF	primary screen	AR000787a	cache3_nsp3_hid_1739_20230828	nsp3_SARS2:MVC039-H10:P222987	nsp3_SARS2	.0125 µM	25 mM HEPES pH 7.0, 20 mM NaCl, 0.05% BSA, 0.05% Tween-20		90	RT		100	1700	3885	2285.29	1790	4251	2374.86	2419.55	111.3	5.81	2446.95	109.53	3.08	0.84	0.84	21.73	22.15	25.39	14.26	No	24.97	13.51	No
1697	CACHE3HI_1697_55	476.587	CCc1csc(n1)n1cc(cn1)C(N(CC1NC(c2c(ccs2)N=1)=O)Cc1ccccc1)=O	HTRF	primary screen	AR001026a	cache3_nsp3_hid_1739_20230828	nsp3_SARS2:MVC039-H10:P222987	nsp3_SARS2	.0125 µM	25 mM HEPES pH 7.0, 20 mM NaCl, 0.05% BSA, 0.05% Tween-20		90	RT		100	5821	6529	1121.63	7092	7362	1038.07	2447.99	110.53	56.74	2670.35	113.05	63.82	0.85	0.88	22.14	23.62	21.55	10.35	Yes	21.65	10.42	Yes
1697	CACHE3HI_1697_56	473.518	COc1ccc(cc1n1cnnn1)C(N(CC1NC(c2c(ccs2)N=1)=O)Cc1ccccc1)=O	HTRF	primary screen	AR000912a	cache3_nsp3_hid_1739_20230828	nsp3_SARS2:MVC039-H10:P222987	nsp3_SARS2	.0125 µM	25 mM HEPES pH 7.0, 20 mM NaCl, 0.05% BSA, 0.05% Tween-20		90	RT		100	1480	3787	2558.78	1522	3806	2500.66	2419.55	111.3	-6.03	2446.95	109.53	-2.29	0.84	0.84	21.73	22.15	25.39	14.26	No	24.97	13.51	No
1697	CACHE3HI_1697_57	451.473	C1CCC(=CC1)C(NCC(c1ccc(cc1F)F)NC(c1cnc(c2ccccc2)o1)=O)=O	HTRF	primary screen	AR001471a	cache3_nsp3_hid_1739_20230828	nsp3_SARS2:MVC039-H10:P222987	nsp3_SARS2	.0125 µM	25 mM HEPES pH 7.0, 20 mM NaCl, 0.05% BSA, 0.05% Tween-20		90	RT		100	2239	3979	1777.13	2186	4107	1878.77	2348.46	117.31	25.6	2395.64	115.57	22.66	0.85	0.85	20.01	20.72	23.32	12	No	22.5	10.75	No
1697	CACHE3HI_1697_58	485.931	C(C(c1cccc(c1)[Cl])NC(c1cnc(c2ccccc2)o1)=O)NC(c1cccc2c1nc[nH]2)=O	HTRF	primary screen	AR001155a	cache3_nsp3_hid_1739_20230828	nsp3_SARS2:MVC039-H10:P222987	nsp3_SARS2	.0125 µM	25 mM HEPES pH 7.0, 20 mM NaCl, 0.05% BSA, 0.05% Tween-20		90	RT		100	1812	4006	2210.82	2037	4628	2271.97	2447.99	110.53	10.14	2670.35	113.05	15.57	0.85	0.88	22.14	23.62	21.55	10.35	No	21.65	10.42	No
1697	CACHE3HI_1697_59	432.48	C1CC(CC(Nc2ccccc2NC(CCN2C(c3ccccc3C(N2)=O)=O)=O)=O)C=C1	HTRF	primary screen	AR000513a	cache3_nsp3_hid_1739_20230828	nsp3_SARS2:MVC039-H10:P222987	nsp3_SARS2	.0125 µM	25 mM HEPES pH 7.0, 20 mM NaCl, 0.05% BSA, 0.05% Tween-20		90	RT		100	1392	3441	2471.98	1286	2815	2188.96	2462.27	113.17	-0.41	2264.74	110.51	3.51	0.83	0.82	21.75	20.49	20.83	8.76	No	20.72	7.99	No
1697	CACHE3HI_1697_6	497.473	COc1cccc(c1)C(CNC(c1c(ccc(c1F)N)F)=O)NC(C1COc2ccc(cc2C=1)F)=O	HTRF	primary screen	AR001209a	cache3_nsp3_hid_1739_20230828	nsp3_SARS2:MVC039-H10:P222987	nsp3_SARS2	.0125 µM	25 mM HEPES pH 7.0, 20 mM NaCl, 0.05% BSA, 0.05% Tween-20		90	RT		100	1125	2705	2404.44	1221	3226	2642.1	2447.99	110.53	1.86	2670.35	113.05	1.1	0.85	0.88	22.14	23.62	21.55	10.35	No	21.65	10.42	No
1697	CACHE3HI_1697_60	479.458	Cc1cc(ccc1F)C(NCC(c1ccc(cc1F)F)NC(c1cnc(c2ccccc2)o1)=O)=O	HTRF	primary screen	AR001456a	cache3_nsp3_hid_1739_20230828	nsp3_SARS2:MVC039-H10:P222987	nsp3_SARS2	.0125 µM	25 mM HEPES pH 7.0, 20 mM NaCl, 0.05% BSA, 0.05% Tween-20		90	RT		100	3002	4284	1427.05	2590	4361	1683.78	2348.46	117.31	41.29	2395.64	115.57	31.22	0.85	0.85	20.01	20.72	23.32	12	Yes	22.5	10.75	Yes
1697	CACHE3HI_1697_61	477.492	C1C(CC1(CNC(C1COc2ccc(cc2C=1)F)=O)O)CNC(c1cnc(c2ccccc2)o1)=O	HTRF	primary screen	AR001051a	cache3_nsp3_hid_1739_20230828	nsp3_SARS2:MVC039-H10:P222987	nsp3_SARS2	.0125 µM	25 mM HEPES pH 7.0, 20 mM NaCl, 0.05% BSA, 0.05% Tween-20		90	RT		100	974	2462	2527.72	1006	2853	2835.98	2447.99	110.53	-3.41	2670.35	113.05	-6.47	0.85	0.88	22.14	23.62	21.55	10.35	No	21.65	10.42	No
1697	CACHE3HI_1697_62	446.492	CN1C=Cn2cc(C(N(CC3NC(c4c(ccs4)N=3)=O)Cc3ccccc3)=O)nc2C1=O	HTRF	primary screen	AR000757a	cache3_nsp3_hid_1739_20230828	nsp3_SARS2:MVC039-H10:P222987	nsp3_SARS2	.0125 µM	25 mM HEPES pH 7.0, 20 mM NaCl, 0.05% BSA, 0.05% Tween-20		90	RT		100	1612	4169	2586.23	1578	3760	2382.76	2419.55	111.3	-7.22	2446.95	109.53	2.74	0.84	0.84	21.73	22.15	25.39	14.26	No	24.97	13.51	No
1697	CACHE3HI_1697_64	468.513	C(C1=CNNC1=O)C(NC[C@@H](c1ccccc1)NC(C1COc2ccc3ccccc3c2C=1)=O)=O	HTRF	primary screen	AR001275a	cache3_nsp3_hid_1739_20230828	nsp3_SARS2:MVC039-H10:P222987	nsp3_SARS2	.0125 µM	25 mM HEPES pH 7.0, 20 mM NaCl, 0.05% BSA, 0.05% Tween-20		90	RT		100	1535	3502	2281.43	1395	3534	2533.33	2447.99	110.53	7.12	2670.35	113.05	5.35	0.85	0.88	22.14	23.62	21.55	10.35	No	21.65	10.42	No
1697	CACHE3HI_1697_65	491.96	C(C(c1cccc(c1)[Cl])NC(c1cnc(c2ccccc2)o1)=O)NC(C1=CSc2nccn12)=O	HTRF	primary screen	AR001207a	cache3_nsp3_hid_1739_20230828	nsp3_SARS2:MVC039-H10:P222987	nsp3_SARS2	.0125 µM	25 mM HEPES pH 7.0, 20 mM NaCl, 0.05% BSA, 0.05% Tween-20		90	RT		100	24699	14369	581.76	28415	16271	572.62	2447.99	110.53	79.84	2670.35	113.05	82.02	0.85	0.88	22.14	23.62	21.55	10.35	Yes	21.65	10.42	Yes
1697	CACHE3HI_1697_66	487.56	Cc1ccc2c(cnn2c1C)C(NC(CNC(c1c2CCCCc2no1)=O)c1cccc(c1)OC)=O	HTRF	primary screen	AR000971a	cache3_nsp3_hid_1739_20230828	nsp3_SARS2:MVC039-H10:P222987	nsp3_SARS2	.0125 µM	25 mM HEPES pH 7.0, 20 mM NaCl, 0.05% BSA, 0.05% Tween-20		90	RT		100	14728	9744	661.6	16749	10982	655.68	2447.99	110.53	76.42	2670.35	113.05	78.78	0.85	0.88	22.14	23.62	21.55	10.35	Yes	21.65	10.42	Yes
1697	CACHE3HI_1697_67	490.922	C(C(c1cccc(c1)[Cl])NC(C1COc2ccc(cc2C=1)F)=O)NC(c1cccn2c1ccn2)=O	HTRF	primary screen	AR001151a	cache3_nsp3_hid_1739_20230828	nsp3_SARS2:MVC039-H10:P222987	nsp3_SARS2	.0125 µM	25 mM HEPES pH 7.0, 20 mM NaCl, 0.05% BSA, 0.05% Tween-20		90	RT		100	1722	3669	2130.66	1787	4467	2499.72	2447.99	110.53	13.57	2670.35	113.05	6.67	0.85	0.88	22.14	23.62	21.55	10.35	No	21.65	10.42	No
1697	CACHE3HI_1697_68	482.458	Cc1ccc(c(C(NCC(c2cccc(c2)OC)NC(c2coc3ccc(cc23)F)=O)=O)c1F)F	HTRF	primary screen	AR001417a	cache3_nsp3_hid_1739_20230828	nsp3_SARS2:MVC039-H10:P222987	nsp3_SARS2	.0125 µM	25 mM HEPES pH 7.0, 20 mM NaCl, 0.05% BSA, 0.05% Tween-20		90	RT		100	2665	4749	1781.99	2307	3963	1717.82	2348.46	117.31	25.38	2395.64	115.57	29.72	0.85	0.85	20.01	20.72	23.32	12	No	22.5	10.75	No
1697	CACHE3HI_1697_7	485.525	C(C1NC(c2c(ccs2)N=1)=O)N(Cc1ccccc1)C(c1cccc(c1)N1C(C=CC(N1)=O)=O)=O	HTRF	primary screen	AR001403a	cache3_nsp3_hid_1739_20230828	nsp3_SARS2:MVC039-H10:P222987	nsp3_SARS2	.0125 µM	25 mM HEPES pH 7.0, 20 mM NaCl, 0.05% BSA, 0.05% Tween-20		90	RT		100	1273	3221	2530.24	1185	2987	2520.68	2348.46	117.31	-8.14	2395.64	115.57	-5.48	0.85	0.85	20.01	20.72	23.32	12	No	22.5	10.75	No
1697	CACHE3HI_1697_70	434.496	COc1cccc(CC(N[C@H]2C[C@@H](CN(C2)C(c2ccnc(c2)n2cccc2)=O)O)=O)c1	HTRF	primary screen	AR001008a	cache3_nsp3_hid_1739_20230828	nsp3_SARS2:MVC039-H10:P222987	nsp3_SARS2	.0125 µM	25 mM HEPES pH 7.0, 20 mM NaCl, 0.05% BSA, 0.05% Tween-20		90	RT		100	1822	4687	2572.45	1849	5210	2817.74	2447.99	110.53	-5.32	2670.35	113.05	-5.76	0.85	0.88	22.14	23.62	21.55	10.35	No	21.65	10.42	No
1697	CACHE3HI_1697_71	488.516	CC(C(NCC(c1ccc(cc1F)F)NC(c1cc(c2ccsc2c1)O)=O)=O)N1CCNC1=O	HTRF	primary screen	AR000863a	cache3_nsp3_hid_1739_20230828	nsp3_SARS2:MVC039-H10:P222987	nsp3_SARS2	.0125 µM	25 mM HEPES pH 7.0, 20 mM NaCl, 0.05% BSA, 0.05% Tween-20		90	RT		100	1268	2826	2228.71	1531	3627	2369.04	2419.55	111.3	8.26	2446.95	109.53	3.33	0.84	0.84	21.73	22.15	25.39	14.26	No	24.97	13.51	No
1697	CACHE3HI_1697_72	478.53	C1[C@@H](CN(C[C@H]1O)C(c1cc2C(Nc3ccccc3c2s1)=O)=O)NC(c1ccnc(CO)c1)=O	HTRF	primary screen	AR001167a	cache3_nsp3_hid_1739_20230828	nsp3_SARS2:MVC039-H10:P222987	nsp3_SARS2	.0125 µM	25 mM HEPES pH 7.0, 20 mM NaCl, 0.05% BSA, 0.05% Tween-20		90	RT		100	1011	2425	2398.62	1007	2622	2603.77	2447.99	110.53	2.11	2670.35	113.05	2.6	0.85	0.88	22.14	23.62	21.55	10.35	No	21.65	10.42	No
1697	CACHE3HI_1697_74	499.489	C1CC2(CC2(C1)C(NCC(c1ccc(cc1F)F)NC(C1COc2ccc(cc2C=1)F)=O)=O)C(N)=O	HTRF	primary screen	AR001478a	cache3_nsp3_hid_1739_20230828	nsp3_SARS2:MVC039-H10:P222987	nsp3_SARS2	.0125 µM	25 mM HEPES pH 7.0, 20 mM NaCl, 0.05% BSA, 0.05% Tween-20		90	RT		100	842	2051	2435.87	819	2024	2471.31	2348.46	117.31	-3.91	2395.64	115.57	-3.31	0.85	0.85	20.01	20.72	23.32	12	No	22.5	10.75	No
1697	CACHE3HI_1697_75	423.469	Cc1cccc(C)c1NC(CNC(CN(C)C(c1ccc2CCOC(c2c1)=O)=O)=O)=O	HTRF	primary screen	AR001019a	cache3_nsp3_hid_1739_20230828	nsp3_SARS2:MVC039-H10:P222987	nsp3_SARS2	.0125 µM	25 mM HEPES pH 7.0, 20 mM NaCl, 0.05% BSA, 0.05% Tween-20		90	RT		100	2042	5064	2479.92	2027	5907	2914.16	2447.99	110.53	-1.36	2670.35	113.05	-9.53	0.85	0.88	22.14	23.62	21.55	10.35	No	21.65	10.42	No
1697	CACHE3HI_1697_76	479.537	Cc1c(C(N2C[C@H](C[C@@H](C2)O)NC(c2cc(C)nc3ccc(cc23)OC)=O)=O)nn2CCCOc12	HTRF	primary screen	AR001071a	cache3_nsp3_hid_1739_20230828	nsp3_SARS2:MVC039-H10:P222987	nsp3_SARS2	.0125 µM	25 mM HEPES pH 7.0, 20 mM NaCl, 0.05% BSA, 0.05% Tween-20		90	RT		100	2255	4288	1901.55	2425	4662	1922.47	2447.99	110.53	23.37	2670.35	113.05	29.24	0.85	0.88	22.14	23.62	21.55	10.35	No	21.65	10.42	No
1697	CACHE3HI_1697_77	499.358	Cc1nc(c2ccccc2C(NC[C@@H](C)NC(c2cnn(c2)c2ccc(c(c2)[Cl])[Cl])=O)=O)on1	HTRF	primary screen	AR001013a	cache3_nsp3_hid_1739_20230828	nsp3_SARS2:MVC039-H10:P222987	nsp3_SARS2	.0125 µM	25 mM HEPES pH 7.0, 20 mM NaCl, 0.05% BSA, 0.05% Tween-20		90	RT		100	3990	5654	1417.04	4201	6063	1443.23	2447.99	110.53	44.1	2670.35	113.05	47.98	0.85	0.88	22.14	23.62	21.55	10.35	Yes	21.65	10.42	Yes
1697	CACHE3HI_1697_78	472.932	C(C(c1cccc(c1)[Cl])NC(C1COc2ccccc2C=1)=O)NC(c1cccc2nccn12)=O	HTRF	primary screen	AR000982a	cache3_nsp3_hid_1739_20230828	nsp3_SARS2:MVC039-H10:P222987	nsp3_SARS2	.0125 µM	25 mM HEPES pH 7.0, 20 mM NaCl, 0.05% BSA, 0.05% Tween-20		90	RT		100	3714	4254	1145.4	4582	4970	1084.68	2447.99	110.53	55.72	2670.35	113.05	62	0.85	0.88	22.14	23.62	21.55	10.35	Yes	21.65	10.42	Yes
1697	CACHE3HI_1697_79	492.507	C(C(c1ccc(cc1F)F)NC(c1cc(c2ccsc2c1)O)=O)NC(c1cccn2cncc12)=O	HTRF	primary screen	AR001336a	cache3_nsp3_hid_1739_20230828	nsp3_SARS2:MVC039-H10:P222987	nsp3_SARS2	.0125 µM	25 mM HEPES pH 7.0, 20 mM NaCl, 0.05% BSA, 0.05% Tween-20		90	RT		100	1855	4026	2170.35	1814	3859	2127.34	2348.46	117.31	7.98	2395.64	115.57	11.76	0.85	0.85	20.01	20.72	23.32	12	No	22.5	10.75	No
1697	CACHE3HI_1697_8	485.544	Cc1ccc2c(c1)cc(cn2)C(NC(CNC(c1cnn2CCCOc12)=O)c1cccc(c1)OC)=O	HTRF	primary screen	AR001053a	cache3_nsp3_hid_1739_20230828	nsp3_SARS2:MVC039-H10:P222987	nsp3_SARS2	.0125 µM	25 mM HEPES pH 7.0, 20 mM NaCl, 0.05% BSA, 0.05% Tween-20		90	RT		100	1423	3701	2600.84	1450	3992	2753.1	2447.99	110.53	-6.53	2670.35	113.05	-3.23	0.85	0.88	22.14	23.62	21.55	10.35	No	21.65	10.42	No
1697	CACHE3HI_1697_80	479.964	COc1ccc(c(CC(N[C@H]2C[C@@H](CN(C2)C(c2ccnc(c2)c2ccccc2)=O)O)=O)c1)[Cl]	HTRF	primary screen	AR001039a	cache3_nsp3_hid_1739_20230828	nsp3_SARS2:MVC039-H10:P222987	nsp3_SARS2	.0125 µM	25 mM HEPES pH 7.0, 20 mM NaCl, 0.05% BSA, 0.05% Tween-20		90	RT		100	1680	4176	2485.71	1752	4757	2715.18	2447.99	110.53	-1.61	2670.35	113.05	-1.75	0.85	0.88	22.14	23.62	21.55	10.35	No	21.65	10.42	No
1697	CACHE3HI_1697_81	481.919	Cn1cnnc1c1ccccc1C(NCC(C1CC1)NC(c1cnn2ccc(c(c12)F)[Cl])=O)=O	HTRF	primary screen	AR000396a	cache3_nsp3_hid_1739_20230828	nsp3_SARS2:MVC039-H10:P222987	nsp3_SARS2	.0125 µM	25 mM HEPES pH 7.0, 20 mM NaCl, 0.05% BSA, 0.05% Tween-20		90	RT		100	1662	4410	2653.43	1422	3497	2459.21	2462.27	113.17	-8.13	2264.74	110.51	-9.02	0.83	0.82	21.75	20.49	20.83	8.76	No	20.72	7.99	No
1697	CACHE3HI_1697_9	492.561	CC(C)(C)OC(Nc1ccc(C(N(CC2NC(c3c(ccs3)N=2)=O)Cc2ccccc2)=O)nn1)=O	HTRF	primary screen	AR000990a	cache3_nsp3_hid_1739_20230828	nsp3_SARS2:MVC039-H10:P222987	nsp3_SARS2	.0125 µM	25 mM HEPES pH 7.0, 20 mM NaCl, 0.05% BSA, 0.05% Tween-20		90	RT		100	2321	4637	1997.85	2796	5107	1826.54	2447.99	110.53	19.25	2670.35	113.05	32.99	0.85	0.88	22.14	23.62	21.55	10.35	No	21.65	10.42	Yes
1700	CACHE3HI_1700_1	347.4	C(C(c1ccoc1)O)Nc1c2c(ncn1)nc(N1CCOCC1)s2	HTRF	primary screen	AR000708a	cache3_nsp3_hid_1739_20230828	nsp3_SARS2:MVC039-H10:P222987	nsp3_SARS2	.0125 µM	25 mM HEPES pH 7.0, 20 mM NaCl, 0.05% BSA, 0.05% Tween-20		90	RT		100	1665	4157	2496.7	1549	4056	2618.46	2419.55	111.3	-3.34	2446.95	109.53	-7.34	0.84	0.84	21.73	22.15	25.39	14.26	No	24.97	13.51	No
1700	CACHE3HI_1700_10	298.318	CC(CNc1cc(ncn1)N1C[C@H](C[C@H]1CC(O)=O)F)O	HTRF	primary screen	AR001453a	cache3_nsp3_hid_1739_20230828	nsp3_SARS2:MVC039-H10:P222987	nsp3_SARS2	.0125 µM	25 mM HEPES pH 7.0, 20 mM NaCl, 0.05% BSA, 0.05% Tween-20		90	RT		100	1613	3987	2471.79	1535	3786	2466.45	2348.46	117.31	-5.52	2395.64	115.57	-3.1	0.85	0.85	20.01	20.72	23.32	12	No	22.5	10.75	No
1700	CACHE3HI_1700_11	291.351	C1CC1Cc1cc(ncn1)N1CC2(C[C@@H]1CO)OCCO2	HTRF	primary screen	AR000848a	cache3_nsp3_hid_1739_20230828	nsp3_SARS2:MVC039-H10:P222987	nsp3_SARS2	.0125 µM	25 mM HEPES pH 7.0, 20 mM NaCl, 0.05% BSA, 0.05% Tween-20		90	RT		100	1474	3477	2358.89	1469	3639	2477.2	2419.55	111.3	2.62	2446.95	109.53	-1.29	0.84	0.84	21.73	22.15	25.39	14.26	No	24.97	13.51	No
1700	CACHE3HI_1700_12	357.414	C1CN(CCC1NC(Nc1ccc2cccnc2n1)=O)[C@@H]1COC[C@H]1O	HTRF	primary screen	AR001280a	cache3_nsp3_hid_1739_20230828	nsp3_SARS2:MVC039-H10:P222987	nsp3_SARS2	.0125 µM	25 mM HEPES pH 7.0, 20 mM NaCl, 0.05% BSA, 0.05% Tween-20		90	RT		100	1186	2839	2393.76	1194	3005	2516.75	2348.46	117.31	-2.03	2395.64	115.57	-5.31	0.85	0.85	20.01	20.72	23.32	12	No	22.5	10.75	No
1700	CACHE3HI_1700_14	321.406	C(C(CO)Nc1cc(ncn1)N1CCOCC1)c1cncs1	HTRF	primary screen	AR000638a	cache3_nsp3_hid_1739_20230828	nsp3_SARS2:MVC039-H10:P222987	nsp3_SARS2	.0125 µM	25 mM HEPES pH 7.0, 20 mM NaCl, 0.05% BSA, 0.05% Tween-20		90	RT		100	1551	3895	2511.28	1195	2526	2113.81	2462.27	113.17	-2.08	2264.74	110.51	7	0.83	0.82	21.75	20.49	20.83	8.76	No	20.72	7.99	No
1700	CACHE3HI_1700_15	332.448	C1CC2(CCOCC2)C(C1)(CNc1nccc(n1)N1CCCC1)O	HTRF	primary screen	AR001502a	cache3_nsp3_hid_1739_20230828	nsp3_SARS2:MVC039-H10:P222987	nsp3_SARS2	.0125 µM	25 mM HEPES pH 7.0, 20 mM NaCl, 0.05% BSA, 0.05% Tween-20		90	RT		100	1457	3329	2284.83	1468	3383	2304.5	2348.46	117.31	2.85	2395.64	115.57	3.99	0.85	0.85	20.01	20.72	23.32	12	No	22.5	10.75	No
1700	CACHE3HI_1700_16	338.408	C(C([O-])=O)[C@@H]1CN(C[C@H]1O)c1ccnc(c2ccccn2)n1.[K+;v15]	HTRF	primary screen	AR001328aKK	cache3_nsp3_hid_1739_20230828	nsp3_SARS2:MVC039-H10:P222987	nsp3_SARS2	.0125 µM	25 mM HEPES pH 7.0, 20 mM NaCl, 0.05% BSA, 0.05% Tween-20		90	RT		100	1667	3943	2365.33	1508	3643	2415.78	2348.46	117.31	-0.75	2395.64	115.57	-0.88	0.85	0.85	20.01	20.72	23.32	12	No	22.5	10.75	No
1700	CACHE3HI_1700_17	341.44	C(CNc1ccnc(n1)N1CCOCC1)c1ccc2c(c1)scn2	HTRF	primary screen	AR001134a	cache3_nsp3_hid_1739_20230828	nsp3_SARS2:MVC039-H10:P222987	nsp3_SARS2	.0125 µM	25 mM HEPES pH 7.0, 20 mM NaCl, 0.05% BSA, 0.05% Tween-20		90	RT		100	1670	4051	2425.75	1785	4852	2718.21	2447.99	110.53	0.95	2670.35	113.05	-1.87	0.85	0.88	22.14	23.62	21.55	10.35	No	21.65	10.42	No
1700	CACHE3HI_1700_18	373.457	C1CN(CCC1NC(NCCc1c[nH]c2c1cccn2)=O)[C@@H]1COC[C@H]1O	HTRF	primary screen	AR000850a	cache3_nsp3_hid_1739_20230828	nsp3_SARS2:MVC039-H10:P222987	nsp3_SARS2	.0125 µM	25 mM HEPES pH 7.0, 20 mM NaCl, 0.05% BSA, 0.05% Tween-20		90	RT		100	1576	3558	2257.61	1572	3621	2303.44	2419.55	111.3	7.01	2446.95	109.53	6.14	0.84	0.84	21.73	22.15	25.39	14.26	No	24.97	13.51	No
1700	CACHE3HI_1700_19	292.339	C1CCN(CC1)c1cc(ncn1)N1C[C@H](C[C@@H]1C(O)=O)O	HTRF	primary screen	AR001402a	cache3_nsp3_hid_1739_20230828	nsp3_SARS2:MVC039-H10:P222987	nsp3_SARS2	.0125 µM	25 mM HEPES pH 7.0, 20 mM NaCl, 0.05% BSA, 0.05% Tween-20		90	RT		100	1597	3529	2209.77	1506	3746	2487.38	2348.46	117.31	6.21	2395.64	115.57	-4.02	0.85	0.85	20.01	20.72	23.32	12	No	22.5	10.75	No
1700	CACHE3HI_1700_20	334.489	C1CC[C@@H]2[C@@H](C1)CC(CNc1cc(ncn1)N1CCSCC1)O2	HTRF	primary screen	AR001069a	cache3_nsp3_hid_1739_20230828	nsp3_SARS2:MVC039-H10:P222987	nsp3_SARS2	.0125 µM	25 mM HEPES pH 7.0, 20 mM NaCl, 0.05% BSA, 0.05% Tween-20		90	RT		100	1767	4538	2568.2	1846	5087	2755.69	2447.99	110.53	-5.14	2670.35	113.05	-3.33	0.85	0.88	22.14	23.62	21.55	10.35	No	21.65	10.42	No
1700	CACHE3HI_1700_21	312.398	C1CN(C[C@H]([C@@H]1c1ccccc1)O)c1c2c(ncn1)scn2	HTRF	primary screen	AR001285a	cache3_nsp3_hid_1739_20230828	nsp3_SARS2:MVC039-H10:P222987	nsp3_SARS2	.0125 µM	25 mM HEPES pH 7.0, 20 mM NaCl, 0.05% BSA, 0.05% Tween-20		90	RT		100	1456	3268	2244.51	1389	3168	2280.78	2348.46	117.31	4.65	2395.64	115.57	5.03	0.85	0.85	20.01	20.72	23.32	12	No	22.5	10.75	No
1700	CACHE3HI_1700_22	335.389	C1CC(=O)OC1CNc1c2c(ncn1)nc(N1CCOCC1)s2	HTRF	primary screen	AR001396a	cache3_nsp3_hid_1739_20230828	nsp3_SARS2:MVC039-H10:P222987	nsp3_SARS2	.0125 µM	25 mM HEPES pH 7.0, 20 mM NaCl, 0.05% BSA, 0.05% Tween-20		90	RT		100	1472	3627	2464	1436	3401	2368.38	2348.46	117.31	-5.17	2395.64	115.57	1.19	0.85	0.85	20.01	20.72	23.32	12	No	22.5	10.75	No
1700	CACHE3HI_1700_23	335.432	C(C#N)c1csc2c(cccc12)c1ccc(nc1)N1CC[C@H](C1)O	HTRF	primary screen	AR000767a	cache3_nsp3_hid_1739_20230828	nsp3_SARS2:MVC039-H10:P222987	nsp3_SARS2	.0125 µM	25 mM HEPES pH 7.0, 20 mM NaCl, 0.05% BSA, 0.05% Tween-20		90	RT		100	1485	2591	1744.78	1213	2571	2119.54	2419.55	111.3	29.23	2446.95	109.53	14.01	0.84	0.84	21.73	22.15	25.39	14.26	No	24.97	13.51	No
1700	CACHE3HI_1700_26	354.41	C1COC(CC1Nc1nccc(n1)N1Cc2ccccc2C1)CC(O)=O	HTRF	primary screen	AR001381a	cache3_nsp3_hid_1739_20230828	nsp3_SARS2:MVC039-H10:P222987	nsp3_SARS2	.0125 µM	25 mM HEPES pH 7.0, 20 mM NaCl, 0.05% BSA, 0.05% Tween-20		90	RT		100	1650	3685	2233.33	1567	3853	2458.84	2348.46	117.31	5.15	2395.64	115.57	-2.77	0.85	0.85	20.01	20.72	23.32	12	No	22.5	10.75	No
1700	CACHE3HI_1700_27	291.376	C1CC(C(CO)O)N(C1)c1cncc(c2cccs2)n1	HTRF	primary screen	AR000506a	cache3_nsp3_hid_1739_20230828	nsp3_SARS2:MVC039-H10:P222987	nsp3_SARS2	.0125 µM	25 mM HEPES pH 7.0, 20 mM NaCl, 0.05% BSA, 0.05% Tween-20		90	RT		100	1343	2209	1644.83	1288	1823	1415.37	2462.27	113.17	34.79	2264.74	110.51	39.42	0.83	0.82	21.75	20.49	20.83	8.76	Yes	20.72	7.99	Yes
1700	CACHE3HI_1700_28	285.391	C1CCC(CC1)CC(CNc1c2ccccc2ncn1)O	HTRF	primary screen	AR001535a	cache3_nsp3_hid_1739_20230828	nsp3_SARS2:MVC039-H10:P222987	nsp3_SARS2	.0125 µM	25 mM HEPES pH 7.0, 20 mM NaCl, 0.05% BSA, 0.05% Tween-20		90	RT		100	1472	3627	2464	1274	2736	2147.57	2348.46	117.31	-5.17	2395.64	115.57	10.88	0.85	0.85	20.01	20.72	23.32	12	No	22.5	10.75	No
1700	CACHE3HI_1700_3	368.481	C1CCC2(C1)C[C@@H]([C@@H](CN(C2)c1nccc(NCc2ccccc2)n1)O)O	HTRF	primary screen	AR000636a	cache3_nsp3_hid_1739_20230828	nsp3_SARS2:MVC039-H10:P222987	nsp3_SARS2	.0125 µM	25 mM HEPES pH 7.0, 20 mM NaCl, 0.05% BSA, 0.05% Tween-20		90	RT		100	1805	4793	2655.4	1269	2951	2325.45	2462.27	113.17	-8.22	2264.74	110.51	-2.81	0.83	0.82	21.75	20.49	20.83	8.76	No	20.72	7.99	No
1700	CACHE3HI_1700_30	331.441	C1COCCC1c1csc(c2ccc(nc2)N2CC[C@H](C2)O)n1	HTRF	primary screen	AR000899a	cache3_nsp3_hid_1739_20230828	nsp3_SARS2:MVC039-H10:P222987	nsp3_SARS2	.0125 µM	25 mM HEPES pH 7.0, 20 mM NaCl, 0.05% BSA, 0.05% Tween-20		90	RT		100	1682	2223	1321.64	1832	2222	1212.88	2419.55	111.3	47.56	2446.95	109.53	52.81	0.84	0.84	21.73	22.15	25.39	14.26	Yes	24.97	13.51	Yes
1700	CACHE3HI_1700_31	274.368	C1CCC(CC1)CC(CNc1ccn2ccnc2n1)O	HTRF	primary screen	AR001233a	cache3_nsp3_hid_1739_20230828	nsp3_SARS2:MVC039-H10:P222987	nsp3_SARS2	.0125 µM	25 mM HEPES pH 7.0, 20 mM NaCl, 0.05% BSA, 0.05% Tween-20		90	RT		100	1842	3930	2133.55	1903	4352	2286.92	2447.99	110.53	13.45	2670.35	113.05	14.99	0.85	0.88	22.14	23.62	21.55	10.35	No	21.65	10.42	No
1700	CACHE3HI_1700_32	396.455	CNc1cc(ncn1)N1C[C@@H](C[C@@H]1CNC(NCc1nc2ccccc2[nH]1)=O)O	HTRF	primary screen	AR001197a	cache3_nsp3_hid_1739_20230828	nsp3_SARS2:MVC039-H10:P222987	nsp3_SARS2	.0125 µM	25 mM HEPES pH 7.0, 20 mM NaCl, 0.05% BSA, 0.05% Tween-20		90	RT		100	1864	4612	2474.25	1675	4633	2765.97	2447.99	110.53	-1.12	2670.35	113.05	-3.73	0.85	0.88	22.14	23.62	21.55	10.35	No	21.65	10.42	No
1700	CACHE3HI_1700_33	356.426	C1CCN(C1)c1ncc(CN[C@@H](Cc2ccccc2)C(C(O)=O)O)cn1	HTRF	primary screen	AR001164a	cache3_nsp3_hid_1739_20230828	nsp3_SARS2:MVC039-H10:P222987	nsp3_SARS2	.0125 µM	25 mM HEPES pH 7.0, 20 mM NaCl, 0.05% BSA, 0.05% Tween-20		90	RT		100	1663	3974	2389.66	1739	4261	2450.26	2447.99	110.53	2.49	2670.35	113.05	8.6	0.85	0.88	22.14	23.62	21.55	10.35	No	21.65	10.42	No
1700	CACHE3HI_1700_34	325.412	C1CC2C(CCC(C1N2c1ccnc(Cc2ccccc2)n1)O)O	HTRF	primary screen	AR000869a	cache3_nsp3_hid_1739_20230828	nsp3_SARS2:MVC039-H10:P222987	nsp3_SARS2	.0125 µM	25 mM HEPES pH 7.0, 20 mM NaCl, 0.05% BSA, 0.05% Tween-20		90	RT		100	1443	3456	2395.01	1487	3931	2643.58	2419.55	111.3	1.06	2446.95	109.53	-8.41	0.84	0.84	21.73	22.15	25.39	14.26	No	24.97	13.51	No
1700	CACHE3HI_1700_35	317.349	C1COCCC12[C@@H]([C@H](CO2)Nc1cc(ncn1)n1ccnc1)O	HTRF	primary screen	AR001472a	cache3_nsp3_hid_1739_20230828	nsp3_SARS2:MVC039-H10:P222987	nsp3_SARS2	.0125 µM	25 mM HEPES pH 7.0, 20 mM NaCl, 0.05% BSA, 0.05% Tween-20		90	RT		100	1526	3725	2441.02	1549	3935	2540.35	2348.46	117.31	-4.14	2395.64	115.57	-6.34	0.85	0.85	20.01	20.72	23.32	12	No	22.5	10.75	No
1700	CACHE3HI_1700_36	358.446	C1CCN(C(C1)CO)c1cc(NCCc2cnc3COCCn23)ncn1	HTRF	primary screen	AR001117a	cache3_nsp3_hid_1739_20230828	nsp3_SARS2:MVC039-H10:P222987	nsp3_SARS2	.0125 µM	25 mM HEPES pH 7.0, 20 mM NaCl, 0.05% BSA, 0.05% Tween-20		90	RT		100	1723	3933	2282.65	1809	4479	2475.95	2447.99	110.53	7.07	2670.35	113.05	7.6	0.85	0.88	22.14	23.62	21.55	10.35	No	21.65	10.42	No
1700	CACHE3HI_1700_37	386.481	C1CC(CN(C1)c1cc(CNC(NCC2=CSc3nccn23)=O)ccn1)O	HTRF	primary screen	AR000910a	cache3_nsp3_hid_1739_20230828	nsp3_SARS2:MVC039-H10:P222987	nsp3_SARS2	.0125 µM	25 mM HEPES pH 7.0, 20 mM NaCl, 0.05% BSA, 0.05% Tween-20		90	RT		100	1822	4549	2496.71	1632	3761	2304.53	2419.55	111.3	-3.34	2446.95	109.53	6.09	0.84	0.84	21.73	22.15	25.39	14.26	No	24.97	13.51	No
1700	CACHE3HI_1700_38	378.432	C(C1CN(Cc2ccccc12)c1nc(c2ccccc2n1)NCCO)C(O)=O	HTRF	primary screen	AR001367a	cache3_nsp3_hid_1739_20230828	nsp3_SARS2:MVC039-H10:P222987	nsp3_SARS2	.0125 µM	25 mM HEPES pH 7.0, 20 mM NaCl, 0.05% BSA, 0.05% Tween-20		90	RT		100	1600	3630	2268.75	1868	3595	1924.52	2348.46	117.31	3.57	2395.64	115.57	20.66	0.85	0.85	20.01	20.72	23.32	12	No	22.5	10.75	No
1700	CACHE3HI_1700_4	318.421	C1CC2(CCC1C2)C(CNc1nccc(n1)N1CCOCC1)O	HTRF	primary screen	AR000323a	cache3_nsp3_hid_1739_20230828	nsp3_SARS2:MVC039-H10:P222987	nsp3_SARS2	.0125 µM	25 mM HEPES pH 7.0, 20 mM NaCl, 0.05% BSA, 0.05% Tween-20		90	RT		100	1548	4160	2687.34	1289	3169	2458.5	2462.27	113.17	-9.58	2264.74	110.51	-8.99	0.83	0.82	21.75	20.49	20.83	8.76	No	20.72	7.99	No
1700	CACHE3HI_1700_40	395.301	C1CN(CCC1NCc1cc2c(c[nH]c2nc1)[Br])[C@@H]1COC[C@H]1O	HTRF	primary screen	AR001360a	cache3_nsp3_hid_1739_20230828	nsp3_SARS2:MVC039-H10:P222987	nsp3_SARS2	.0125 µM	25 mM HEPES pH 7.0, 20 mM NaCl, 0.05% BSA, 0.05% Tween-20		90	RT		100	1554	3667	2359.72	1412	3675	2602.69	2348.46	117.31	-0.5	2395.64	115.57	-9.08	0.85	0.85	20.01	20.72	23.32	12	No	22.5	10.75	No
1700	CACHE3HI_1700_41	399.52	C(CC(Cc1ccccc1)Nc1c2c(ncn1)nc(N1CCOCC1)s2)CO	HTRF	primary screen	AR000569a	cache3_nsp3_hid_1739_20230828	nsp3_SARS2:MVC039-H10:P222987	nsp3_SARS2	.0125 µM	25 mM HEPES pH 7.0, 20 mM NaCl, 0.05% BSA, 0.05% Tween-20		90	RT		100	1524	3826	2510.5	1216	2616	2151.32	2462.27	113.17	-2.05	2264.74	110.51	5.26	0.83	0.82	21.75	20.49	20.83	8.76	No	20.72	7.99	No
1700	CACHE3HI_1700_42	406.486	C1CC(CN(C1)c1cc(CNC(NC(c2ccccc2)c2ccoc2)=O)ccn1)O	HTRF	primary screen	AR000833a	cache3_nsp3_hid_1739_20230828	nsp3_SARS2:MVC039-H10:P222987	nsp3_SARS2	.0125 µM	25 mM HEPES pH 7.0, 20 mM NaCl, 0.05% BSA, 0.05% Tween-20		90	RT		100	8335	6879	825.32	7492	6759	902.16	2419.55	111.3	69.06	2446.95	109.53	66.11	0.84	0.84	21.73	22.15	25.39	14.26	Yes	24.97	13.51	Yes
1700	CACHE3HI_1700_43	399.476	C(CN1CCOC1=O)CN(CCO)c1c2c(c(c3ccccc3)ns2)ncn1	HTRF	primary screen	AR000552a	cache3_nsp3_hid_1739_20230828	nsp3_SARS2:MVC039-H10:P222987	nsp3_SARS2	.0125 µM	25 mM HEPES pH 7.0, 20 mM NaCl, 0.05% BSA, 0.05% Tween-20		90	RT		100	1011	2310	2284.87	847	1742	2056.67	2462.27	113.17	7.55	2264.74	110.51	9.65	0.83	0.82	21.75	20.49	20.83	8.76	No	20.72	7.99	No
1700	CACHE3HI_1700_44	321.384	C1CN(c2ccccc12)c1cc(N[C@@H]2C[C@@H](C[C@H]2O)C#N)ncn1	HTRF	primary screen	AR001488a	cache3_nsp3_hid_1739_20230828	nsp3_SARS2:MVC039-H10:P222987	nsp3_SARS2	.0125 µM	25 mM HEPES pH 7.0, 20 mM NaCl, 0.05% BSA, 0.05% Tween-20		90	RT		100	1274	2875	2256.67	1149	2742	2386.42	2348.46	117.31	4.11	2395.64	115.57	0.4	0.85	0.85	20.01	20.72	23.32	12	No	22.5	10.75	No
1700	CACHE3HI_1700_45	359.451	C1CC(CN(C1)c1ncc(cn1)c1cc(cs1)[C@@H]1C[C@H]1CC(O)=O)O	HTRF	primary screen	AR000512a	cache3_nsp3_hid_1739_20230828	nsp3_SARS2:MVC039-H10:P222987	nsp3_SARS2	.0125 µM	25 mM HEPES pH 7.0, 20 mM NaCl, 0.05% BSA, 0.05% Tween-20		90	RT		100	971	2335	2404.74	903	1962	2172.76	2462.27	113.17	2.44	2264.74	110.51	4.27	0.83	0.82	21.75	20.49	20.83	8.76	No	20.72	7.99	No
1700	CACHE3HI_1700_46	356.386	C(c1c[nH]cn1)[C@@H](C(Nc1ccc2c(c1)nc([nH]2)N1CCOCC1)=O)O	HTRF	primary screen	AR001520a	cache3_nsp3_hid_1739_20230828	nsp3_SARS2:MVC039-H10:P222987	nsp3_SARS2	.0125 µM	25 mM HEPES pH 7.0, 20 mM NaCl, 0.05% BSA, 0.05% Tween-20		90	RT		100	1355	2997	2211.81	1300	3050	2346.15	2348.46	117.31	6.12	2395.64	115.57	2.17	0.85	0.85	20.01	20.72	23.32	12	No	22.5	10.75	No
1700	CACHE3HI_1700_47	366.215	C1[C@H](CO)N(CC12OCCO2)c1cnc2ccc(cc2n1)[Br]	HTRF	primary screen	AR001561a	cache3_nsp3_hid_1739_20230828	nsp3_SARS2:MVC039-H10:P222987	nsp3_SARS2	.0125 µM	25 mM HEPES pH 7.0, 20 mM NaCl, 0.05% BSA, 0.05% Tween-20		90	RT		100	792	1660	2095.96	902	1924	2133.04	2348.46	117.31	11.31	2395.64	115.57	11.51	0.85	0.85	20.01	20.72	23.32	12	No	22.5	10.75	No
1700	CACHE3HI_1700_48	304.394	C(c1ccc(nc1)N1CCOCC1)N[C@@H]1CO[C@@H]2CNC[C@H]12	HTRF	primary screen	AR001325a	cache3_nsp3_hid_1739_20230828	nsp3_SARS2:MVC039-H10:P222987	nsp3_SARS2	.0125 µM	25 mM HEPES pH 7.0, 20 mM NaCl, 0.05% BSA, 0.05% Tween-20		90	RT		100	1796	4043	2251.11	1735	3999	2304.9	2348.46	117.31	4.36	2395.64	115.57	3.98	0.85	0.85	20.01	20.72	23.32	12	No	22.5	10.75	No
1700	CACHE3HI_1700_49	304.394	C1[C@H]2C[C@H]([C@H]1C[C@H]2CNc1ccnc(n1)N1CCOCC1)O	HTRF	primary screen	AR000635a	cache3_nsp3_hid_1739_20230828	nsp3_SARS2:MVC039-H10:P222987	nsp3_SARS2	.0125 µM	25 mM HEPES pH 7.0, 20 mM NaCl, 0.05% BSA, 0.05% Tween-20		90	RT		100	1776	4100	2308.56	1328	2906	2188.25	2462.27	113.17	6.54	2264.74	110.51	3.55	0.83	0.82	21.75	20.49	20.83	8.76	No	20.72	7.99	No
1700	CACHE3HI_1700_50	357.273	C1CN(c2nc3ccc(cc3s2)[Br])[C@@H](C[C@@H]1CO)CO	HTRF	primary screen	AR000619a	cache3_nsp3_hid_1739_20230828	nsp3_SARS2:MVC039-H10:P222987	nsp3_SARS2	.0125 µM	25 mM HEPES pH 7.0, 20 mM NaCl, 0.05% BSA, 0.05% Tween-20		90	RT		100	1490	3528	2367.79	1103	2584	2342.7	2462.27	113.17	4.02	2264.74	110.51	-3.61	0.83	0.82	21.75	20.49	20.83	8.76	No	20.72	7.99	No
1700	CACHE3HI_1700_51	335.432	C(C#N)c1cc2cc(ccc2s1)c1ccc(nc1)N1CC[C@H](C1)O	HTRF	primary screen	AR000812a	cache3_nsp3_hid_1739_20230828	nsp3_SARS2:MVC039-H10:P222987	nsp3_SARS2	.0125 µM	25 mM HEPES pH 7.0, 20 mM NaCl, 0.05% BSA, 0.05% Tween-20		90	RT		100	16864	11587	687.09	15862	11355	715.86	2419.55	111.3	75.05	2446.95	109.53	74.08	0.84	0.84	21.73	22.15	25.39	14.26	Yes	24.97	13.51	Yes
1700	CACHE3HI_1700_52	324.384	C1CC(C(CNc2ccc3c(c2)nc(c2ccncc2)[nH]3)O)OC1	HTRF	primary screen	AR000861a	cache3_nsp3_hid_1739_20230828	nsp3_SARS2:MVC039-H10:P222987	nsp3_SARS2	.0125 µM	25 mM HEPES pH 7.0, 20 mM NaCl, 0.05% BSA, 0.05% Tween-20		90	RT		100	918	523	569.72	1044	575	550.77	2419.55	111.3	80.14	2446.95	109.53	81.15	0.84	0.84	21.73	22.15	25.39	14.26	Yes	24.97	13.51	Yes
1700	CACHE3HI_1700_53	310.401	C1CC12C[C@@H](CO)N(C2)c1cc(NCc2ccccc2)ncn1	HTRF	primary screen	AR000974a	cache3_nsp3_hid_1739_20230828	nsp3_SARS2:MVC039-H10:P222987	nsp3_SARS2	.0125 µM	25 mM HEPES pH 7.0, 20 mM NaCl, 0.05% BSA, 0.05% Tween-20		90	RT		100	1652	4216	2552.06	1805	5020	2781.16	2447.99	110.53	-4.45	2670.35	113.05	-4.33	0.85	0.88	22.14	23.62	21.55	10.35	No	21.65	10.42	No
1700	CACHE3HI_1700_54	288.351	C1CN(CCC12CC(CO)OC2)c1ncc2cc[nH]c2n1	HTRF	primary screen	AR000709a	cache3_nsp3_hid_1739_20230828	nsp3_SARS2:MVC039-H10:P222987	nsp3_SARS2	.0125 µM	25 mM HEPES pH 7.0, 20 mM NaCl, 0.05% BSA, 0.05% Tween-20		90	RT		100	2514	4789	1904.93	2619	4653	1776.63	2419.55	111.3	22.29	2446.95	109.53	28.68	0.84	0.84	21.73	22.15	25.39	14.26	No	24.97	13.51	No
1700	CACHE3HI_1700_55	384.524	C1CCCN(CC1)c1c2ccccc2c(NC(CC2CCCCO2)CO)nn1	HTRF	primary screen	AR000346a	cache3_nsp3_hid_1739_20230828	nsp3_SARS2:MVC039-H10:P222987	nsp3_SARS2	.0125 µM	25 mM HEPES pH 7.0, 20 mM NaCl, 0.05% BSA, 0.05% Tween-20		90	RT		100	1305	3134	2401.53	1145	2309	2016.59	2462.27	113.17	2.58	2264.74	110.51	11.51	0.83	0.82	21.75	20.49	20.83	8.76	No	20.72	7.99	No
1700	CACHE3HI_1700_56	275.356	C1CCC(CC1)CC(CNc1c2c(ncn1)nc[nH]2)O	HTRF	primary screen	AR000368a	cache3_nsp3_hid_1739_20230828	nsp3_SARS2:MVC039-H10:P222987	nsp3_SARS2	.0125 µM	25 mM HEPES pH 7.0, 20 mM NaCl, 0.05% BSA, 0.05% Tween-20		90	RT		100	1897	4723	2489.72	1535	3668	2389.58	2462.27	113.17	-1.16	2264.74	110.51	-5.79	0.83	0.82	21.75	20.49	20.83	8.76	No	20.72	7.99	No
1700	CACHE3HI_1700_57	373.457	C1CC(CN(C1)c1cc(CNC([C@@H]2C[C@@H]3CCCN3C(N2)=O)=O)ccn1)O	HTRF	primary screen	AR001376a	cache3_nsp3_hid_1739_20230828	nsp3_SARS2:MVC039-H10:P222987	nsp3_SARS2	.0125 µM	25 mM HEPES pH 7.0, 20 mM NaCl, 0.05% BSA, 0.05% Tween-20		90	RT		100	1671	3839	2297.43	1502	3720	2476.7	2348.46	117.31	2.28	2395.64	115.57	-3.55	0.85	0.85	20.01	20.72	23.32	12	No	22.5	10.75	No
1700	CACHE3HI_1700_59	288.351	C1CC1n1ccc2c(NCC[C@@H]3COC[C@H]3O)ncnc12	HTRF	primary screen	AR000321a	cache3_nsp3_hid_1739_20230828	nsp3_SARS2:MVC039-H10:P222987	nsp3_SARS2	.0125 µM	25 mM HEPES pH 7.0, 20 mM NaCl, 0.05% BSA, 0.05% Tween-20		90	RT		100	1592	4110	2581.66	1367	3272	2393.56	2462.27	113.17	-5.08	2264.74	110.51	-5.97	0.83	0.82	21.75	20.49	20.83	8.76	No	20.72	7.99	No
1700	CACHE3HI_1700_6	298.346	C(c1ccccc1)Nc1ccnc(n1)N1C[C@H]2[C@@H]([C@@H]1CO2)O	HTRF	primary screen	AR001510a	cache3_nsp3_hid_1739_20230828	nsp3_SARS2:MVC039-H10:P222987	nsp3_SARS2	.0125 µM	25 mM HEPES pH 7.0, 20 mM NaCl, 0.05% BSA, 0.05% Tween-20		90	RT		100	1402	3409	2431.53	1371	3248	2369.07	2348.46	117.31	-3.72	2395.64	115.57	1.16	0.85	0.85	20.01	20.72	23.32	12	No	22.5	10.75	No
1700	CACHE3HI_1700_60	352.438	CC(c1coc2ccccc12)Nc1cc(ncn1)N1CCCC(C1)CO	HTRF	primary screen	AR001078a	cache3_nsp3_hid_1739_20230828	nsp3_SARS2:MVC039-H10:P222987	nsp3_SARS2	.0125 µM	25 mM HEPES pH 7.0, 20 mM NaCl, 0.05% BSA, 0.05% Tween-20		90	RT		100	1604	4062	2532.42	1671	4690	2806.7	2447.99	110.53	-3.61	2670.35	113.05	-5.33	0.85	0.88	22.14	23.62	21.55	10.35	No	21.65	10.42	No
1700	CACHE3HI_1700_61	393.329	C1CCC(CC1)CN(CCO)c1c2c(cn(C3CC3)c2ncn1)[Br]	HTRF	primary screen	AR001721a	cache3_nsp3_hid_1739_20230828	nsp3_SARS2:MVC039-H10:P222987	nsp3_SARS2	.0125 µM	25 mM HEPES pH 7.0, 20 mM NaCl, 0.05% BSA, 0.05% Tween-20		90	RT		100	1290	3137	2431.78	1415	3772	2665.72	2416.64	106.24	-0.65	2554.93	116.03	-2.24	0.79	0.89	22.74	22.49	18.92	4.31	No	17.76	5.83	No
1700	CACHE3HI_1700_64	379.283	C1CC1n1cc(c2c(NCC(c3ccsc3)O)ncnc12)[Br]	HTRF	primary screen	AR001096a	cache3_nsp3_hid_1739_20230828	nsp3_SARS2:MVC039-H10:P222987	nsp3_SARS2	.0125 µM	25 mM HEPES pH 7.0, 20 mM NaCl, 0.05% BSA, 0.05% Tween-20		90	RT		100	1562	3896	2494.24	1590	4172	2623.9	2447.99	110.53	-1.97	2670.35	113.05	1.81	0.85	0.88	22.14	23.62	21.55	10.35	No	21.65	10.42	No
1700	CACHE3HI_1700_65	375.469	C1CN(CCC1NC(N[C@H]1c2ccccc2C[C@H]1CO)=O)[C@@H]1COC[C@H]1O	HTRF	primary screen	AR000717a	cache3_nsp3_hid_1739_20230828	nsp3_SARS2:MVC039-H10:P222987	nsp3_SARS2	.0125 µM	25 mM HEPES pH 7.0, 20 mM NaCl, 0.05% BSA, 0.05% Tween-20		90	RT		100	1887	4897	2595.13	1760	4760	2704.55	2419.55	111.3	-7.6	2446.95	109.53	-11.02	0.84	0.84	21.73	22.15	25.39	14.26	No	24.97	13.51	No
1700	CACHE3HI_1700_66	290.367	CCn1cnc2c(NC(CC3CCOC3)CO)nccc12	HTRF	primary screen	AR001109a	cache3_nsp3_hid_1739_20230828	nsp3_SARS2:MVC039-H10:P222987	nsp3_SARS2	.0125 µM	25 mM HEPES pH 7.0, 20 mM NaCl, 0.05% BSA, 0.05% Tween-20		90	RT		100	1756	4273	2433.37	1829	4856	2655	2447.99	110.53	0.62	2670.35	113.05	0.6	0.85	0.88	22.14	23.62	21.55	10.35	No	21.65	10.42	No
1700	CACHE3HI_1700_67	352.438	C1CCC(C1)(CCNc1cc(ncn1)N1CCc2ccccc12)C(O)=O	HTRF	primary screen	AR001616a	cache3_nsp3_hid_1739_20230828	nsp3_SARS2:MVC039-H10:P222987	nsp3_SARS2	.0125 µM	25 mM HEPES pH 7.0, 20 mM NaCl, 0.05% BSA, 0.05% Tween-20		90	RT		100	5186	3943	760.32	1865	3030	1624.67	2416.64	106.24	71.68	2554.93	116.03	39.5	0.79	0.89	22.74	22.49	18.92	4.31	Yes	17.76	5.83	Yes
1700	CACHE3HI_1700_68	274.328	C1CC1N1CCO[C@@H](CNc2c3c(ncn2)[nH]cn3)C1	HTRF	primary screen	AR000921a	cache3_nsp3_hid_1739_20230828	nsp3_SARS2:MVC039-H10:P222987	nsp3_SARS2	.0125 µM	25 mM HEPES pH 7.0, 20 mM NaCl, 0.05% BSA, 0.05% Tween-20		90	RT		100	1571	3678	2341.18	1452	3453	2378.1	2419.55	111.3	3.39	2446.95	109.53	2.94	0.84	0.84	21.73	22.15	25.39	14.26	No	24.97	13.51	No
1700	CACHE3HI_1700_7	371.437	C(c1ccccc1)[C@@H](C(C(O)=O)O)NCc1ccc(nc1)N1CCOCC1	HTRF	primary screen	AR001618a	cache3_nsp3_hid_1739_20230828	nsp3_SARS2:MVC039-H10:P222987	nsp3_SARS2	.0125 µM	25 mM HEPES pH 7.0, 20 mM NaCl, 0.05% BSA, 0.05% Tween-20		90	RT		100	1729	4334	2506.65	1957	4901	2504.34	2416.64	106.24	-3.89	2554.93	116.03	4.22	0.79	0.89	22.74	22.49	18.92	4.31	No	17.76	5.83	No
1700	CACHE3HI_1700_70	351.432	C1C(CO)COC1CNc1c2c(ncn1)nc(N1CCOCC1)s2	HTRF	primary screen	AR000939a	cache3_nsp3_hid_1739_20230828	nsp3_SARS2:MVC039-H10:P222987	nsp3_SARS2	.0125 µM	25 mM HEPES pH 7.0, 20 mM NaCl, 0.05% BSA, 0.05% Tween-20		90	RT		100	1466	3577	2439.97	1423	3333	2342.24	2419.55	111.3	-0.88	2446.95	109.53	4.48	0.84	0.84	21.73	22.15	25.39	14.26	No	24.97	13.51	No
1700	CACHE3HI_1700_72	327.384	C1CC[C@@H]2[C@@H](C1)C[C@H](CN2c1nccc(c2ccoc2)n1)C(O)=O	HTRF	primary screen	AR001295a	cache3_nsp3_hid_1739_20230828	nsp3_SARS2:MVC039-H10:P222987	nsp3_SARS2	.0125 µM	25 mM HEPES pH 7.0, 20 mM NaCl, 0.05% BSA, 0.05% Tween-20		90	RT		100	1522	2609	1714.19	1628	2648	1626.54	2348.46	117.31	28.42	2395.64	115.57	33.73	0.85	0.85	20.01	20.72	23.32	12	No	22.5	10.75	Yes
1700	CACHE3HI_1700_73	366.303	C1C[C@@H]2[C@@H]([C@@H]([C@@H]2C1)NC1CCN(CC1)c1cc(ccn1)[Br])O	HTRF	primary screen	AR001034a	cache3_nsp3_hid_1739_20230828	nsp3_SARS2:MVC039-H10:P222987	nsp3_SARS2	.0125 µM	25 mM HEPES pH 7.0, 20 mM NaCl, 0.05% BSA, 0.05% Tween-20		90	RT		100	1706	4946	2899.18	1807	5093	2818.48	2447.99	110.53	-19.3	2670.35	113.05	-5.79	0.85	0.88	22.14	23.62	21.55	10.35	No	21.65	10.42	No
1700	CACHE3HI_1700_74	318.417	C1CC2(CCC1C2)C(CNc1cccc(C2(CCOC2)O)n1)O	HTRF	primary screen	AR001165a	cache3_nsp3_hid_1739_20230828	nsp3_SARS2:MVC039-H10:P222987	nsp3_SARS2	.0125 µM	25 mM HEPES pH 7.0, 20 mM NaCl, 0.05% BSA, 0.05% Tween-20		90	RT		100	1553	3454	2224.08	1647	4007	2432.91	2447.99	110.53	9.57	2670.35	113.05	9.28	0.85	0.88	22.14	23.62	21.55	10.35	No	21.65	10.42	No
1700	CACHE3HI_1700_75	258.325	C(CC(CNc1ccc2c(nccn2)n1)O)C1CC1	HTRF	primary screen	AR000348a	cache3_nsp3_hid_1739_20230828	nsp3_SARS2:MVC039-H10:P222987	nsp3_SARS2	.0125 µM	25 mM HEPES pH 7.0, 20 mM NaCl, 0.05% BSA, 0.05% Tween-20		90	RT		100	1364	2636	1932.55	1309	2261	1727.27	2462.27	113.17	22.54	2264.74	110.51	24.94	0.83	0.82	21.75	20.49	20.83	8.76	No	20.72	7.99	No
1700	CACHE3HI_1700_76	299.378	C1CC2(CCC1C2)C(CNc1ccc(nn1)n1ccnc1)O	HTRF	primary screen	AR000517a	cache3_nsp3_hid_1739_20230828	nsp3_SARS2:MVC039-H10:P222987	nsp3_SARS2	.0125 µM	25 mM HEPES pH 7.0, 20 mM NaCl, 0.05% BSA, 0.05% Tween-20		90	RT		100	1364	3444	2524.93	1165	2851	2447.21	2462.27	113.17	-2.66	2264.74	110.51	-8.47	0.83	0.82	21.75	20.49	20.83	8.76	No	20.72	7.99	No
1700	CACHE3HI_1700_77	268.36	Cc1ccc2ccc(nc2c1)N1C[C@@H]2C[C@H](CO)[C@@H]2C1	HTRF	primary screen	AR001130a	cache3_nsp3_hid_1739_20230828	nsp3_SARS2:MVC039-H10:P222987	nsp3_SARS2	.0125 µM	25 mM HEPES pH 7.0, 20 mM NaCl, 0.05% BSA, 0.05% Tween-20		90	RT		100	1069	2685	2511.69	1188	3215	2706.23	2447.99	110.53	-2.72	2670.35	113.05	-1.4	0.85	0.88	22.14	23.62	21.55	10.35	No	21.65	10.42	No
1700	CACHE3HI_1700_78	340.383	C1CC(CN(C1)c1ncc(cn1)c1cc2CC(Cc2nc1)C(O)=O)O	HTRF	primary screen	AR000903a	cache3_nsp3_hid_1739_20230828	nsp3_SARS2:MVC039-H10:P222987	nsp3_SARS2	.0125 µM	25 mM HEPES pH 7.0, 20 mM NaCl, 0.05% BSA, 0.05% Tween-20		90	RT		100	1319	2959	2243.37	1449	3161	2181.5	2419.55	111.3	7.63	2446.95	109.53	11.36	0.84	0.84	21.73	22.15	25.39	14.26	No	24.97	13.51	No
1700	CACHE3HI_1700_79	334.37	C1CCN(C1)c1cc(NCC(C(c2ccccc2)(F)F)O)ncn1	HTRF	primary screen	AR001043a	cache3_nsp3_hid_1739_20230828	nsp3_SARS2:MVC039-H10:P222987	nsp3_SARS2	.0125 µM	25 mM HEPES pH 7.0, 20 mM NaCl, 0.05% BSA, 0.05% Tween-20		90	RT		100	1901	4647	2444.5	1827	4992	2732.35	2447.99	110.53	0.14	2670.35	113.05	-2.42	0.85	0.88	22.14	23.62	21.55	10.35	No	21.65	10.42	No
1700	CACHE3HI_1700_8	376.504	C1CN(CCC1CNCC(Cc1ccc2ccccc2c1)O)c1ccncn1	HTRF	primary screen	AR001319a	cache3_nsp3_hid_1739_20230828	nsp3_SARS2:MVC039-H10:P222987	nsp3_SARS2	.0125 µM	25 mM HEPES pH 7.0, 20 mM NaCl, 0.05% BSA, 0.05% Tween-20		90	RT		100	1407	3563	2532.34	1383	3631	2625.45	2348.46	117.31	-8.24	2395.64	115.57	-10.07	0.85	0.85	20.01	20.72	23.32	12	No	22.5	10.75	No
1700	CACHE3HI_1700_80	317.437	C1CCN(CC1)c1cc(NC[C@@H]2CN[C@H]3CCC[C@@H]3O2)ncn1	HTRF	primary screen	AR001539a	cache3_nsp3_hid_1739_20230828	nsp3_SARS2:MVC039-H10:P222987	nsp3_SARS2	.0125 µM	25 mM HEPES pH 7.0, 20 mM NaCl, 0.05% BSA, 0.05% Tween-20		90	RT		100	1321	3219	2436.79	1458	3571	2449.25	2348.46	117.31	-3.95	2395.64	115.57	-2.35	0.85	0.85	20.01	20.72	23.32	12	No	22.5	10.75	No
1700	CACHE3HI_1700_81	376.457	C1CC(CN(C1)c1cc(CNC(C[C@@H]2CN[C@@H]3COC[C@H]3O2)=O)ccn1)O	HTRF	primary screen	AR001494a	cache3_nsp3_hid_1739_20230828	nsp3_SARS2:MVC039-H10:P222987	nsp3_SARS2	.0125 µM	25 mM HEPES pH 7.0, 20 mM NaCl, 0.05% BSA, 0.05% Tween-20		90	RT		100	1631	3746	2296.75	1463	3611	2468.22	2348.46	117.31	2.31	2395.64	115.57	-3.18	0.85	0.85	20.01	20.72	23.32	12	No	22.5	10.75	No
1700	CACHE3HI_1700_82	303.406	C1CCC(CC1)c1cc(NC23CCC(C2)[C@@H]([C@@H]3O)O)ncn1	HTRF	primary screen	AR000483a	cache3_nsp3_hid_1739_20230828	nsp3_SARS2:MVC039-H10:P222987	nsp3_SARS2	.0125 µM	25 mM HEPES pH 7.0, 20 mM NaCl, 0.05% BSA, 0.05% Tween-20		90	RT		100	1708	3905	2286.3	1386	3221	2323.95	2462.27	113.17	7.49	2264.74	110.51	-2.74	0.83	0.82	21.75	20.49	20.83	8.76	No	20.72	7.99	No
1700	CACHE3HI_1700_83	281.337	C1[C@@H](CO)O[C@@H](CN1c1nc2cccnc2s1)CO	HTRF	primary screen	AR000624a	cache3_nsp3_hid_1739_20230828	nsp3_SARS2:MVC039-H10:P222987	nsp3_SARS2	.0125 µM	25 mM HEPES pH 7.0, 20 mM NaCl, 0.05% BSA, 0.05% Tween-20		90	RT		100	1454	3381	2325.31	1115	2510	2251.12	2462.27	113.17	5.83	2264.74	110.51	0.63	0.83	0.82	21.75	20.49	20.83	8.76	No	20.72	7.99	No
1700	CACHE3HI_1700_85	274.368	C1CCN(C1)c1ccnc(N[C@H]2C[C@@H](CO)[C@@H]3C[C@H]23)n1	HTRF	primary screen	AR001218a	cache3_nsp3_hid_1739_20230828	nsp3_SARS2:MVC039-H10:P222987	nsp3_SARS2	.0125 µM	25 mM HEPES pH 7.0, 20 mM NaCl, 0.05% BSA, 0.05% Tween-20		90	RT		100	1650	3953	2395.76	1568	4191	2672.83	2447.99	110.53	2.23	2670.35	113.05	-0.09	0.85	0.88	22.14	23.62	21.55	10.35	No	21.65	10.42	No
1700	CACHE3HI_1700_87	357.414	C1CN(CCC1NCc1nc2CCOCc2[nH]1)c1cc(ccn1)C(O)=O	HTRF	primary screen	AR001206a	cache3_nsp3_hid_1739_20230828	nsp3_SARS2:MVC039-H10:P222987	nsp3_SARS2	.0125 µM	25 mM HEPES pH 7.0, 20 mM NaCl, 0.05% BSA, 0.05% Tween-20		90	RT		100	1608	3782	2351.99	1830	4866	2659.02	2447.99	110.53	4.1	2670.35	113.05	0.44	0.85	0.88	22.14	23.62	21.55	10.35	No	21.65	10.42	No
1700	CACHE3HI_1700_9	331.464	C1CC[C@H]2[C@@H](C1)C[C@@H](CNc1cc(ncn1)N1CCCC1CO)N2	HTRF	primary screen	AR001534a	cache3_nsp3_hid_1739_20230828	nsp3_SARS2:MVC039-H10:P222987	nsp3_SARS2	.0125 µM	25 mM HEPES pH 7.0, 20 mM NaCl, 0.05% BSA, 0.05% Tween-20		90	RT		100	1484	3810	2567.39	1421	3636	2558.76	2348.46	117.31	-9.81	2395.64	115.57	-7.15	0.85	0.85	20.01	20.72	23.32	12	No	22.5	10.75	No
1702	CACHE3HI_1702_1	367.449	COc1ccc(cc1)NC(NCc1ccc(cc1)C(N1CCCCC1)=O)=O	HTRF	primary screen	AR000316a	cache3_nsp3_hid_1739_20230828	nsp3_SARS2:MVC039-H10:P222987	nsp3_SARS2	.0125 µM	25 mM HEPES pH 7.0, 20 mM NaCl, 0.05% BSA, 0.05% Tween-20		90	RT		100	1860	4414	2373.12	1224	2605	2128.27	2486.38	115.33	4.77	2255.81	112.04	5.94	0.79	0.88	21.55	20.13	22.55	9.26	No	22.25	9.78	No
1702	CACHE3HI_1702_10	373.478	Cc1c(cccc1O)C(N[C@@H]1CC[C@@H](CC1)NC(Cc1cnsc1)=O)=O	HTRF	primary screen	AR000678a	cache3_nsp3_hid_1739_20230828	nsp3_SARS2:MVC039-H10:P222987	nsp3_SARS2	.0125 µM	25 mM HEPES pH 7.0, 20 mM NaCl, 0.05% BSA, 0.05% Tween-20		90	RT		100	1684	4312	2560.57	1768	4657	2634.05	2419.55	111.3	-6.1	2446.95	109.53	-8	0.84	0.84	21.73	22.15	25.39	14.26	No	24.97	13.51	No
1702	CACHE3HI_1702_100	312.325	COCc1ccccc1CNC(c1ccc2c(c1)OC(N2)=O)=O	HTRF	primary screen	AR001174a	cache3_nsp3_hid_1739_20230828	nsp3_SARS2:MVC039-H10:P222987	nsp3_SARS2	.0125 µM	25 mM HEPES pH 7.0, 20 mM NaCl, 0.05% BSA, 0.05% Tween-20		90	RT		100	1747	4075	2332.57	1767	4289	2427.28	2447.99	110.53	4.93	2670.35	113.05	9.5	0.85	0.88	22.14	23.62	21.55	10.35	No	21.65	10.42	No
1702	CACHE3HI_1702_11	393.447	Cc1c(cccc1O)C(N[C@H]1CC[C@H](CC1)NC(c1ccn2ccnc2n1)=O)=O	HTRF	primary screen	AR001537a	cache3_nsp3_hid_1739_20230828	nsp3_SARS2:MVC039-H10:P222987	nsp3_SARS2	.0125 µM	25 mM HEPES pH 7.0, 20 mM NaCl, 0.05% BSA, 0.05% Tween-20		90	RT		100	3004	3218	1071.24	2945	3266	1109	2348.46	117.31	57.24	2395.64	115.57	56.43	0.85	0.85	20.01	20.72	23.32	12	Yes	22.5	10.75	Yes
1702	CACHE3HI_1702_12	365.389	Cc1c(cccc1O)C(NCc1ccc(CNC(c2cocn2)=O)cc1)=O	HTRF	primary screen	AR001232a	cache3_nsp3_hid_1739_20230828	nsp3_SARS2:MVC039-H10:P222987	nsp3_SARS2	.0125 µM	25 mM HEPES pH 7.0, 20 mM NaCl, 0.05% BSA, 0.05% Tween-20		90	RT		100	1689	4202	2487.86	1826	4833	2646.77	2447.99	110.53	-1.7	2670.35	113.05	0.92	0.85	0.88	22.14	23.62	21.55	10.35	No	21.65	10.42	No
1702	CACHE3HI_1702_14	394.475	Cc1c(cccc1O)C(N1[C@H]2CC[C@@H]1CN(C2)C(Cc1cnc(C2CC2)[nH]1)=O)=O	HTRF	primary screen	AR001407a	cache3_nsp3_hid_1739_20230828	nsp3_SARS2:MVC039-H10:P222987	nsp3_SARS2	.0125 µM	25 mM HEPES pH 7.0, 20 mM NaCl, 0.05% BSA, 0.05% Tween-20		90	RT		100	1675	4065	2426.87	1488	3762	2528.23	2348.46	117.31	-3.51	2395.64	115.57	-5.81	0.85	0.85	20.01	20.72	23.32	12	No	22.5	10.75	No
1702	CACHE3HI_1702_15	326.4	CC1COC(CN1c1cnc(cn1)C(N)=O)c1cc(C)ccc1C	HTRF	primary screen	AR000153a	cache3_nsp3_hid_1739_20230828	nsp3_SARS2:MVC039-H10:P222987	nsp3_SARS2	.0125 µM	25 mM HEPES pH 7.0, 20 mM NaCl, 0.05% BSA, 0.05% Tween-20		90	RT		100	1427	3759	2634.2	1044	2346	2247.13	2486.38	115.33	-6.23	2255.81	112.04	0.4	0.79	0.88	21.55	20.13	22.55	9.26	No	22.25	9.78	No
1702	CACHE3HI_1702_16	368.315	C1COC(CN1c1cnc(cn1)C(N)=O)c1cccc(c1)OC(F)(F)F	HTRF	primary screen	AR000303a	cache3_nsp3_hid_1739_20230828	nsp3_SARS2:MVC039-H10:P222987	nsp3_SARS2	.0125 µM	25 mM HEPES pH 7.0, 20 mM NaCl, 0.05% BSA, 0.05% Tween-20		90	RT		100	21883	11572	528.81	12087	4037	334	2486.38	115.33	82.56	2255.81	112.04	89.64	0.79	0.88	21.55	20.13	22.55	9.26	Yes	22.25	9.78	Yes
1702	CACHE3HI_1702_17	323.396	CC(C)C(C(NCc1ccc2c(c1)nc(N)o2)=O)c1ccccc1	HTRF	primary screen	AR001677a	cache3_nsp3_hid_1739_20230828	nsp3_SARS2:MVC039-H10:P222987	nsp3_SARS2	.0125 µM	25 mM HEPES pH 7.0, 20 mM NaCl, 0.05% BSA, 0.05% Tween-20		90	RT		100	1535	3680	2397.39	1790	4555	2544.69	2416.64	106.24	0.83	2554.93	116.03	2.6	0.79	0.89	22.74	22.49	18.92	4.31	No	17.76	5.83	No
1702	CACHE3HI_1702_18	336.395	CC(C)NC(Nc1ccc(CNC(c2ccc(C#N)cc2)=O)cc1)=O	HTRF	primary screen	AR000012a	cache3_nsp3_hid_1739_20230828	nsp3_SARS2:MVC039-H10:P222987	nsp3_SARS2	.0125 µM	25 mM HEPES pH 7.0, 20 mM NaCl, 0.05% BSA, 0.05% Tween-20		90	RT		100	1783	4595	2577.12	1181	2777	2351.4	2486.38	115.33	-3.82	2255.81	112.04	-4.45	0.79	0.88	21.55	20.13	22.55	9.26	No	22.25	9.78	No
1702	CACHE3HI_1702_19	344.396	C1CNC([C@H]1NC(c1ccc(NC(Nc2ccccc2)=O)s1)=O)=O	HTRF	primary screen	AR000172a	cache3_nsp3_hid_1739_20230828	nsp3_SARS2:MVC039-H10:P222987	nsp3_SARS2	.0125 µM	25 mM HEPES pH 7.0, 20 mM NaCl, 0.05% BSA, 0.05% Tween-20		90	RT		100	1191	2795	2346.77	801	1734	2164.79	2486.38	115.33	5.88	2255.81	112.04	4.24	0.79	0.88	21.55	20.13	22.55	9.26	No	22.25	9.78	No
1702	CACHE3HI_1702_20	329.331	C(C(CO)NC(c1ccc2c(c1)oc(N)n2)=O)c1ccc(cc1)F	HTRF	primary screen	AR000250a	cache3_nsp3_hid_1739_20230828	nsp3_SARS2:MVC039-H10:P222987	nsp3_SARS2	.0125 µM	25 mM HEPES pH 7.0, 20 mM NaCl, 0.05% BSA, 0.05% Tween-20		90	RT		100	1694	4146	2447.46	1115	2552	2288.79	2486.38	115.33	1.64	2255.81	112.04	-1.53	0.79	0.88	21.55	20.13	22.55	9.26	No	22.25	9.78	No
1702	CACHE3HI_1702_21	349.293	C(c1ccc2c(c1)NC(=O)O2)NC(Nc1ccccc1OC(F)F)=O	HTRF	primary screen	AR000825a	cache3_nsp3_hid_1739_20230828	nsp3_SARS2:MVC039-H10:P222987	nsp3_SARS2	.0125 µM	25 mM HEPES pH 7.0, 20 mM NaCl, 0.05% BSA, 0.05% Tween-20		90	RT		100	1900	4003	2106.84	2082	4686	2250.72	2419.55	111.3	13.54	2446.95	109.53	8.39	0.84	0.84	21.73	22.15	25.39	14.26	No	24.97	13.51	No
1702	CACHE3HI_1702_22	394.168	C(c1ccc2c(c1)NC(=O)O2)NC(c1ccccc1I)=O	HTRF	primary screen	AR000919a	cache3_nsp3_hid_1739_20230828	nsp3_SARS2:MVC039-H10:P222987	nsp3_SARS2	.0125 µM	25 mM HEPES pH 7.0, 20 mM NaCl, 0.05% BSA, 0.05% Tween-20		90	RT		100	1563	3619	2315.42	1540	3511	2279.87	2419.55	111.3	4.51	2446.95	109.53	7.15	0.84	0.84	21.73	22.15	25.39	14.26	No	24.97	13.51	No
1702	CACHE3HI_1702_23	332.363	C(C(NCC1=CNC(c2ccccc12)=O)=O)c1c2ccccc2[nH]n1	HTRF	primary screen	AR001610a	cache3_nsp3_hid_1739_20230828	nsp3_SARS2:MVC039-H10:P222987	nsp3_SARS2	.0125 µM	25 mM HEPES pH 7.0, 20 mM NaCl, 0.05% BSA, 0.05% Tween-20		90	RT		100	2260	3934	1740.71	3221	5406	1678.36	2416.64	106.24	29.25	2554.93	116.03	37.34	0.79	0.89	22.74	22.49	18.92	4.31	No	17.76	5.83	Yes
1702	CACHE3HI_1702_25	307.309	C(c1ccc2c(c1)NC(=O)O2)NC(c1cc2ccccc2[nH]1)=O	HTRF	primary screen	AR000337a	cache3_nsp3_hid_1739_20230828	nsp3_SARS2:MVC039-H10:P222987	nsp3_SARS2	.0125 µM	25 mM HEPES pH 7.0, 20 mM NaCl, 0.05% BSA, 0.05% Tween-20		90	RT		100	1373	3459	2519.3	1272	2797	2198.9	2462.27	113.17	-2.42	2264.74	110.51	3.05	0.83	0.82	21.75	20.49	20.83	8.76	No	20.72	7.99	No
1702	CACHE3HI_1702_26	302.717	C(c1ccc2c(c1)NC(=O)O2)NC(c1cccc(c1)[Cl])=O	HTRF	primary screen	AR000548a	cache3_nsp3_hid_1739_20230828	nsp3_SARS2:MVC039-H10:P222987	nsp3_SARS2	.0125 µM	25 mM HEPES pH 7.0, 20 mM NaCl, 0.05% BSA, 0.05% Tween-20		90	RT		100	3146	4473	1421.81	2068	3317	1603.97	2462.27	113.17	44.29	2264.74	110.51	30.67	0.83	0.82	21.75	20.49	20.83	8.76	Yes	20.72	7.99	Yes
1702	CACHE3HI_1702_27	318.354	C(c1ccc2c(c1)OC(N2)=O)NS(Cc1ccccc1)(=O)=O	HTRF	primary screen	AR000730a	cache3_nsp3_hid_1739_20230828	nsp3_SARS2:MVC039-H10:P222987	nsp3_SARS2	.0125 µM	25 mM HEPES pH 7.0, 20 mM NaCl, 0.05% BSA, 0.05% Tween-20		90	RT		100	2159	4563	2113.48	2271	4681	2061.21	2419.55	111.3	13.25	2446.95	109.53	16.5	0.84	0.84	21.73	22.15	25.39	14.26	No	24.97	13.51	No
1702	CACHE3HI_1702_28	310.309	CC(c1ccccc1C(NCc1ccc2c(c1)OC(N2)=O)=O)=O	HTRF	primary screen	AR001409a	cache3_nsp3_hid_1739_20230828	nsp3_SARS2:MVC039-H10:P222987	nsp3_SARS2	.0125 µM	25 mM HEPES pH 7.0, 20 mM NaCl, 0.05% BSA, 0.05% Tween-20		90	RT		100	1534	3535	2304.43	1541	3750	2433.49	2348.46	117.31	1.97	2395.64	115.57	-1.65	0.85	0.85	20.01	20.72	23.32	12	No	22.5	10.75	No
1702	CACHE3HI_1702_3	350.378	C1[C@H]2CN(C(c3ccccn3)=O)[C@H]1CN2C(c1ccc(cc1)C(N)=O)=O	HTRF	primary screen	AR001241a	cache3_nsp3_hid_1739_20230828	nsp3_SARS2:MVC039-H10:P222987	nsp3_SARS2	.0125 µM	25 mM HEPES pH 7.0, 20 mM NaCl, 0.05% BSA, 0.05% Tween-20		90	RT		100	1894	4101	2165.26	1736	4528	2608.3	2447.99	110.53	12.09	2670.35	113.05	2.42	0.85	0.88	22.14	23.62	21.55	10.35	No	21.65	10.42	No
1702	CACHE3HI_1702_30	338.323	C(C(Nc1ccc2c(c1)OC(N2)=O)=O)N1CC(Nc2ccccc12)=O	HTRF	primary screen	AR000999a	cache3_nsp3_hid_1739_20230828	nsp3_SARS2:MVC039-H10:P222987	nsp3_SARS2	.0125 µM	25 mM HEPES pH 7.0, 20 mM NaCl, 0.05% BSA, 0.05% Tween-20		90	RT		100	1621	4282	2641.58	1778	4849	2727.22	2447.99	110.53	-8.28	2670.35	113.05	-2.22	0.85	0.88	22.14	23.62	21.55	10.35	No	21.65	10.42	No
1702	CACHE3HI_1702_31	318.76	Cc1c(cccc1C(NCc1ccc(c(c1)[Cl])O)=O)C(N)=O	HTRF	primary screen	AR000609a	cache3_nsp3_hid_1739_20230828	nsp3_SARS2:MVC039-H10:P222987	nsp3_SARS2	.0125 µM	25 mM HEPES pH 7.0, 20 mM NaCl, 0.05% BSA, 0.05% Tween-20		90	RT		100	1679	3957	2356.76	1330	2842	2136.84	2462.27	113.17	4.49	2264.74	110.51	5.93	0.83	0.82	21.75	20.49	20.83	8.76	No	20.72	7.99	No
1702	CACHE3HI_1702_32	308.297	c1ccc2c(c1)C(NC(NC(c1ccc(cc1)C(N)=O)=O)=N2)=O	HTRF	primary screen	AR001569a	cache3_nsp3_hid_1739_20230828	nsp3_SARS2:MVC039-H10:P222987	nsp3_SARS2	.0125 µM	25 mM HEPES pH 7.0, 20 mM NaCl, 0.05% BSA, 0.05% Tween-20		90	RT		100	71080	24477	344.36	79164	28079	354.69	2348.46	117.31	89.82	2395.64	115.57	89.51	0.85	0.85	20.01	20.72	23.32	12	Yes	22.5	10.75	Yes
1702	CACHE3HI_1702_33	264.288	c1cc(ccc1C(N)=O)c1cc(cnc1)c1ncc[nH]1	HTRF	primary screen	AR000853a	cache3_nsp3_hid_1739_20230828	nsp3_SARS2:MVC039-H10:P222987	nsp3_SARS2	.0125 µM	25 mM HEPES pH 7.0, 20 mM NaCl, 0.05% BSA, 0.05% Tween-20		90	RT		100	2025	3301	1630.12	1934	3397	1756.46	2419.55	111.3	34.2	2446.95	109.53	29.55	0.84	0.84	21.73	22.15	25.39	14.26	Yes	24.97	13.51	No
1702	CACHE3HI_1702_34	320.348	Cc1c(cccc1O)C(Nc1cccc(c1)c1ccc(nc1)O)=O	HTRF	primary screen	AR001290a	cache3_nsp3_hid_1739_20230828	nsp3_SARS2:MVC039-H10:P222987	nsp3_SARS2	.0125 µM	25 mM HEPES pH 7.0, 20 mM NaCl, 0.05% BSA, 0.05% Tween-20		90	RT		100	1349	3326	2465.53	1321	3390	2566.24	2348.46	117.31	-5.24	2395.64	115.57	-7.48	0.85	0.85	20.01	20.72	23.32	12	No	22.5	10.75	No
1702	CACHE3HI_1702_35	338.241	c1ccc(c(c1)C(Nc1ccc2c(c1)OC(N2)=O)=O)OC(F)(F)F	HTRF	primary screen	AR000691a	cache3_nsp3_hid_1739_20230828	nsp3_SARS2:MVC039-H10:P222987	nsp3_SARS2	.0125 µM	25 mM HEPES pH 7.0, 20 mM NaCl, 0.05% BSA, 0.05% Tween-20		90	RT		100	3403	5251	1543.05	2690	5024	1867.66	2419.55	111.3	37.97	2446.95	109.53	24.79	0.84	0.84	21.73	22.15	25.39	14.26	Yes	24.97	13.51	No
1702	CACHE3HI_1702_36	322.368	Cc1c(cccc1O)C(NCc1ccc(cc1)c1nc(C)[nH]n1)=O	HTRF	primary screen	AR000809a	cache3_nsp3_hid_1739_20230828	nsp3_SARS2:MVC039-H10:P222987	nsp3_SARS2	.0125 µM	25 mM HEPES pH 7.0, 20 mM NaCl, 0.05% BSA, 0.05% Tween-20		90	RT		100	1691	3997	2363.69	1745	4349	2492.26	2419.55	111.3	2.41	2446.95	109.53	-1.93	0.84	0.84	21.73	22.15	25.39	14.26	No	24.97	13.51	No
1702	CACHE3HI_1702_37	335.266	c1ccc(c(c1)NC(Nc1ccc2c(c1)OC(N2)=O)=O)OC(F)F	HTRF	primary screen	AR000675a	cache3_nsp3_hid_1739_20230828	nsp3_SARS2:MVC039-H10:P222987	nsp3_SARS2	.0125 µM	25 mM HEPES pH 7.0, 20 mM NaCl, 0.05% BSA, 0.05% Tween-20		90	RT		100	1637	3776	2306.66	1630	4236	2598.77	2419.55	111.3	4.89	2446.95	109.53	-6.49	0.84	0.84	21.73	22.15	25.39	14.26	No	24.97	13.51	No
1702	CACHE3HI_1702_38	308.341	C1CN(CC=C1c1ccccn1)C(c1ccc(C(N)=O)nc1)=O	HTRF	primary screen	AR000928a	cache3_nsp3_hid_1739_20230828	nsp3_SARS2:MVC039-H10:P222987	nsp3_SARS2	.0125 µM	25 mM HEPES pH 7.0, 20 mM NaCl, 0.05% BSA, 0.05% Tween-20		90	RT		100	1617	3756	2322.82	1531	3554	2321.36	2419.55	111.3	4.19	2446.95	109.53	5.37	0.84	0.84	21.73	22.15	25.39	14.26	No	24.97	13.51	No
1702	CACHE3HI_1702_39	353.256	c1ccc(c(c1)NC(Nc1ccc2c(c1)OC(N2)=O)=O)OC(F)(F)F	HTRF	primary screen	AR000827a	cache3_nsp3_hid_1739_20230828	nsp3_SARS2:MVC039-H10:P222987	nsp3_SARS2	.0125 µM	25 mM HEPES pH 7.0, 20 mM NaCl, 0.05% BSA, 0.05% Tween-20		90	RT		100	2707	4333	1600.67	2900	4655	1605.17	2419.55	111.3	35.47	2446.95	109.53	36.02	0.84	0.84	21.73	22.15	25.39	14.26	Yes	24.97	13.51	Yes
1702	CACHE3HI_1702_4	319.324	c1ccnc(c1)c1cccnc1C(Nc1ccc(C(N)=O)nc1)=O	HTRF	primary screen	AR001124a	cache3_nsp3_hid_1739_20230828	nsp3_SARS2:MVC039-H10:P222987	nsp3_SARS2	.0125 µM	25 mM HEPES pH 7.0, 20 mM NaCl, 0.05% BSA, 0.05% Tween-20		90	RT		100	1429	3571	2498.95	1534	4201	2738.59	2447.99	110.53	-2.18	2670.35	113.05	-2.66	0.85	0.88	22.14	23.62	21.55	10.35	No	21.65	10.42	No
1702	CACHE3HI_1702_40	304.733	Cc1c(cccc1C(Nc1c(cccc1[Cl])O)=O)C(N)=O	HTRF	primary screen	AR001224a	cache3_nsp3_hid_1739_20230828	nsp3_SARS2:MVC039-H10:P222987	nsp3_SARS2	.0125 µM	25 mM HEPES pH 7.0, 20 mM NaCl, 0.05% BSA, 0.05% Tween-20		90	RT		100	2004	4227	2109.28	1809	4868	2690.99	2447.99	110.53	14.49	2670.35	113.05	-0.8	0.85	0.88	22.14	23.62	21.55	10.35	No	21.65	10.42	No
1702	CACHE3HI_1702_41	386.832	Cc1c(cccc1O)C(NCc1cc(cc(c1[Cl])F)S(NC)(=O)=O)=O	HTRF	primary screen	AR000473a	cache3_nsp3_hid_1739_20230828	nsp3_SARS2:MVC039-H10:P222987	nsp3_SARS2	.0125 µM	25 mM HEPES pH 7.0, 20 mM NaCl, 0.05% BSA, 0.05% Tween-20		90	RT		100	1691	4018	2376.11	1471	3307	2248.13	2462.27	113.17	3.66	2264.74	110.51	0.77	0.83	0.82	21.75	20.49	20.83	8.76	No	20.72	7.99	No
1702	CACHE3HI_1702_42	389.333	C(C1c2ccccc2C(NN=1)=O)C(NCC(c1ccccc1C(F)(F)F)=O)=O	HTRF	primary screen	AR000613a	cache3_nsp3_hid_1739_20230828	nsp3_SARS2:MVC039-H10:P222987	nsp3_SARS2	.0125 µM	25 mM HEPES pH 7.0, 20 mM NaCl, 0.05% BSA, 0.05% Tween-20		90	RT		100	1510	3759	2489.4	1222	2691	2202.13	2462.27	113.17	-1.15	2264.74	110.51	2.9	0.83	0.82	21.75	20.49	20.83	8.76	No	20.72	7.99	No
1702	CACHE3HI_1702_43	322.723	Cc1c(cccc1C(Nc1cc(c(cc1F)O)[Cl])=O)C(N)=O	HTRF	primary screen	AR001462a	cache3_nsp3_hid_1739_20230828	nsp3_SARS2:MVC039-H10:P222987	nsp3_SARS2	.0125 µM	25 mM HEPES pH 7.0, 20 mM NaCl, 0.05% BSA, 0.05% Tween-20		90	RT		100	1473	3203	2174.47	1458	3628	2488.34	2348.46	117.31	7.79	2395.64	115.57	-4.06	0.85	0.85	20.01	20.72	23.32	12	No	22.5	10.75	No
1702	CACHE3HI_1702_44	318.76	Cc1cc(c(cc1[Cl])NC(c1cccc(C(N)=O)c1C)=O)O	HTRF	primary screen	AR000759a	cache3_nsp3_hid_1739_20230828	nsp3_SARS2:MVC039-H10:P222987	nsp3_SARS2	.0125 µM	25 mM HEPES pH 7.0, 20 mM NaCl, 0.05% BSA, 0.05% Tween-20		90	RT		100	1843	4293	2329.35	1792	4153	2317.52	2419.55	111.3	3.9	2446.95	109.53	5.53	0.84	0.84	21.73	22.15	25.39	14.26	No	24.97	13.51	No
1702	CACHE3HI_1702_46	380.491	C[C@H](c1ccc(CNS(c2ccc3CCS(c3c2)(=O)=O)(=O)=O)cc1)N	HTRF	primary screen	AR000958a	cache3_nsp3_hid_1739_20230828	nsp3_SARS2:MVC039-H10:P222987	nsp3_SARS2	.0125 µM	25 mM HEPES pH 7.0, 20 mM NaCl, 0.05% BSA, 0.05% Tween-20		90	RT		100	1664	3995	2400.84	1449	3488	2407.18	2419.55	111.3	0.81	2446.95	109.53	1.7	0.84	0.84	21.73	22.15	25.39	14.26	No	24.97	13.51	No
1702	CACHE3HI_1702_47	341.411	C1C[C@H](CC[C@H]1NC(Nc1ccc(cc1)OCc1cccnc1)=O)O	HTRF	primary screen	AR000860a	cache3_nsp3_hid_1739_20230828	nsp3_SARS2:MVC039-H10:P222987	nsp3_SARS2	.0125 µM	25 mM HEPES pH 7.0, 20 mM NaCl, 0.05% BSA, 0.05% Tween-20		90	RT		100	1634	4005	2451.04	1673	4202	2511.66	2419.55	111.3	-1.36	2446.95	109.53	-2.76	0.84	0.84	21.73	22.15	25.39	14.26	No	24.97	13.51	No
1702	CACHE3HI_1702_48	358.353	c1ccc2c(c1)C(c1ccccc1O2)NC(c1ccc2c(c1)OC(N2)=O)=O	HTRF	primary screen	AR000489a	cache3_nsp3_hid_1739_20230828	nsp3_SARS2:MVC039-H10:P222987	nsp3_SARS2	.0125 µM	25 mM HEPES pH 7.0, 20 mM NaCl, 0.05% BSA, 0.05% Tween-20		90	RT		100	1624	3975	2447.66	1324	3009	2272.66	2462.27	113.17	0.62	2264.74	110.51	-0.36	0.83	0.82	21.75	20.49	20.83	8.76	No	20.72	7.99	No
1702	CACHE3HI_1702_49	338.323	C(C(Nc1ccc2c(c1)NC(=O)O2)=O)N1CC(Nc2ccccc12)=O	HTRF	primary screen	AR000802a	cache3_nsp3_hid_1739_20230828	nsp3_SARS2:MVC039-H10:P222987	nsp3_SARS2	.0125 µM	25 mM HEPES pH 7.0, 20 mM NaCl, 0.05% BSA, 0.05% Tween-20		90	RT		100	1372	3201	2333.09	1455	3355	2305.84	2419.55	111.3	3.74	2446.95	109.53	6.03	0.84	0.84	21.73	22.15	25.39	14.26	No	24.97	13.51	No
1702	CACHE3HI_1702_5	328.394	CC(NC1CCN(CC1)C(c1cc(n(C)c1)S(N)(=O)=O)=O)=O	HTRF	primary screen	AR000557a	cache3_nsp3_hid_1739_20230828	nsp3_SARS2:MVC039-H10:P222987	nsp3_SARS2	.0125 µM	25 mM HEPES pH 7.0, 20 mM NaCl, 0.05% BSA, 0.05% Tween-20		90	RT		100	1597	4220	2642.46	1245	3170	2546.19	2462.27	113.17	-7.67	2264.74	110.51	-13.06	0.83	0.82	21.75	20.49	20.83	8.76	No	20.72	7.99	No
1702	CACHE3HI_1702_50	312.333	C1CN(CCN1C(c1ccccn1)=O)c1ccc(C(N)=O)nn1	HTRF	primary screen	AR000819a	cache3_nsp3_hid_1739_20230828	nsp3_SARS2:MVC039-H10:P222987	nsp3_SARS2	.0125 µM	25 mM HEPES pH 7.0, 20 mM NaCl, 0.05% BSA, 0.05% Tween-20		90	RT		100	1449	3615	2494.82	1486	3724	2506.06	2419.55	111.3	-3.26	2446.95	109.53	-2.52	0.84	0.84	21.73	22.15	25.39	14.26	No	24.97	13.51	No
1702	CACHE3HI_1702_51	376.338	C(C(Nc1ccc(cc1)C(NCC(F)(F)F)=O)=O)c1c2ccccc2[nH]n1	HTRF	primary screen	AR001556a	cache3_nsp3_hid_1739_20230828	nsp3_SARS2:MVC039-H10:P222987	nsp3_SARS2	.0125 µM	25 mM HEPES pH 7.0, 20 mM NaCl, 0.05% BSA, 0.05% Tween-20		90	RT		100	2734	3759	1374.91	1895	3603	1901.32	2348.46	117.31	43.63	2395.64	115.57	21.68	0.85	0.85	20.01	20.72	23.32	12	Yes	22.5	10.75	No
1702	CACHE3HI_1702_52	387.429	C[C@@H](c1ccc(c(c1)F)F)NS(c1ccc2CCS(c2c1)(=O)=O)(=O)=O	HTRF	primary screen	AR000522a	cache3_nsp3_hid_1739_20230828	nsp3_SARS2:MVC039-H10:P222987	nsp3_SARS2	.0125 µM	25 mM HEPES pH 7.0, 20 mM NaCl, 0.05% BSA, 0.05% Tween-20		90	RT		100	1728	4003	2316.55	1371	2863	2088.26	2462.27	113.17	6.2	2264.74	110.51	8.19	0.83	0.82	21.75	20.49	20.83	8.76	No	20.72	7.99	No
1702	CACHE3HI_1702_53	379.503	Cc1ccc(cc1C)[C@H](C)NS(c1ccc2CCS(c2c1)(=O)=O)(=O)=O	HTRF	primary screen	AR000660a	cache3_nsp3_hid_1739_20230828	nsp3_SARS2:MVC039-H10:P222987	nsp3_SARS2	.0125 µM	25 mM HEPES pH 7.0, 20 mM NaCl, 0.05% BSA, 0.05% Tween-20		90	RT		100	1797	4432	2466.33	1744	4323	2478.78	2419.55	111.3	-2.02	2446.95	109.53	-1.36	0.84	0.84	21.73	22.15	25.39	14.26	No	24.97	13.51	No
1702	CACHE3HI_1702_54	393.486	COc1ccc(cc1)C1(CC1)NS(c1ccc2CCS(c2c1)(=O)=O)(=O)=O	HTRF	primary screen	AR000665a	cache3_nsp3_hid_1739_20230828	nsp3_SARS2:MVC039-H10:P222987	nsp3_SARS2	.0125 µM	25 mM HEPES pH 7.0, 20 mM NaCl, 0.05% BSA, 0.05% Tween-20		90	RT		100	1764	4452	2523.81	1748	4470	2557.21	2419.55	111.3	-4.51	2446.95	109.53	-4.71	0.84	0.84	21.73	22.15	25.39	14.26	No	24.97	13.51	No
1702	CACHE3HI_1702_55	371.524	CC(C)C1CCCN(CC1)S(c1ccc2CCS(c2c1)(=O)=O)(=O)=O	HTRF	primary screen	AR000464a	cache3_nsp3_hid_1739_20230828	nsp3_SARS2:MVC039-H10:P222987	nsp3_SARS2	.0125 µM	25 mM HEPES pH 7.0, 20 mM NaCl, 0.05% BSA, 0.05% Tween-20		90	RT		100	1736	4055	2335.83	1530	3301	2157.52	2462.27	113.17	5.38	2264.74	110.51	4.97	0.83	0.82	21.75	20.49	20.83	8.76	No	20.72	7.99	No
1702	CACHE3HI_1702_56	385.438	COc1ccc(CNS(c2ccc3CCS(c3c2)(=O)=O)(=O)=O)c(c1)F	HTRF	primary screen	AR000482a	cache3_nsp3_hid_1739_20230828	nsp3_SARS2:MVC039-H10:P222987	nsp3_SARS2	.0125 µM	25 mM HEPES pH 7.0, 20 mM NaCl, 0.05% BSA, 0.05% Tween-20		90	RT		100	1692	3964	2342.79	1401	3145	2244.83	2462.27	113.17	5.08	2264.74	110.51	0.92	0.83	0.82	21.75	20.49	20.83	8.76	No	20.72	7.99	No
1702	CACHE3HI_1702_57	385.551	CC(C)C1CCC(CC1)CNS(c1ccc2CCS(c2c1)(=O)=O)(=O)=O	HTRF	primary screen	AR000774a	cache3_nsp3_hid_1739_20230828	nsp3_SARS2:MVC039-H10:P222987	nsp3_SARS2	.0125 µM	25 mM HEPES pH 7.0, 20 mM NaCl, 0.05% BSA, 0.05% Tween-20		90	RT		100	1811	4091	2258.97	1894	4294	2267.16	2419.55	111.3	6.95	2446.95	109.53	7.69	0.84	0.84	21.73	22.15	25.39	14.26	No	24.97	13.51	No
1702	CACHE3HI_1702_58	375.233	Cc1c(cc(cc1[Cl])S(NNC(c1ccccc1O)=O)(=O)=O)[Cl]	HTRF	primary screen	AR001072a	cache3_nsp3_hid_1739_20230828	nsp3_SARS2:MVC039-H10:P222987	nsp3_SARS2	.0125 µM	25 mM HEPES pH 7.0, 20 mM NaCl, 0.05% BSA, 0.05% Tween-20		90	RT		100	7991	6154	770.12	7825	6678	853.42	2447.99	110.53	71.78	2670.35	113.05	71.04	0.85	0.88	22.14	23.62	21.55	10.35	Yes	21.65	10.42	Yes
1702	CACHE3HI_1702_59	379.503	CCc1ccc(cc1)[C@@H](C)NS(c1ccc2CCS(c2c1)(=O)=O)(=O)=O	HTRF	primary screen	AR000865a	cache3_nsp3_hid_1739_20230828	nsp3_SARS2:MVC039-H10:P222987	nsp3_SARS2	.0125 µM	25 mM HEPES pH 7.0, 20 mM NaCl, 0.05% BSA, 0.05% Tween-20		90	RT		100	1604	3941	2456.98	1732	4130	2384.53	2419.55	111.3	-1.62	2446.95	109.53	2.67	0.84	0.84	21.73	22.15	25.39	14.26	No	24.97	13.51	No
1702	CACHE3HI_1702_6	356.448	CC(C)CC(N[C@H]1CCN(C1)C(c1cc(n(C)c1)S(N)(=O)=O)=O)=O	HTRF	primary screen	AR001163a	cache3_nsp3_hid_1739_20230828	nsp3_SARS2:MVC039-H10:P222987	nsp3_SARS2	.0125 µM	25 mM HEPES pH 7.0, 20 mM NaCl, 0.05% BSA, 0.05% Tween-20		90	RT		100	1781	4440	2492.98	1717	4554	2652.3	2447.99	110.53	-1.92	2670.35	113.05	0.7	0.85	0.88	22.14	23.62	21.55	10.35	No	21.65	10.42	No
1702	CACHE3HI_1702_60	384.395	c1ccc(cc1)NC(c1ccc(cc1)C(NC1NC(c2ccccc2N=1)=O)=O)=O	HTRF	primary screen	AR001272a	cache3_nsp3_hid_1739_20230828	nsp3_SARS2:MVC039-H10:P222987	nsp3_SARS2	.0125 µM	25 mM HEPES pH 7.0, 20 mM NaCl, 0.05% BSA, 0.05% Tween-20		90	RT		100	21867	7801	356.75	26401	9059	343.13	2447.99	110.53	89.46	2670.35	113.05	91	0.85	0.88	22.14	23.62	21.55	10.35	Yes	21.65	10.42	Yes
1702	CACHE3HI_1702_62	310.353	Cc1c(cccc1O)C(Nc1ccc(cc1)NC(C1CC1)=O)=O	HTRF	primary screen	AR000955a	cache3_nsp3_hid_1739_20230828	nsp3_SARS2:MVC039-H10:P222987	nsp3_SARS2	.0125 µM	25 mM HEPES pH 7.0, 20 mM NaCl, 0.05% BSA, 0.05% Tween-20		90	RT		100	1528	3744	2450.26	1450	3438	2371.03	2419.55	111.3	-1.33	2446.95	109.53	3.24	0.84	0.84	21.73	22.15	25.39	14.26	No	24.97	13.51	No
1702	CACHE3HI_1702_63	314.341	Cc1c(cccc1O)C(NCc1ccc(cc1)OCC(N)=O)=O	HTRF	primary screen	AR000978a	cache3_nsp3_hid_1739_20230828	nsp3_SARS2:MVC039-H10:P222987	nsp3_SARS2	.0125 µM	25 mM HEPES pH 7.0, 20 mM NaCl, 0.05% BSA, 0.05% Tween-20		90	RT		100	1820	4549	2499.45	1841	5297	2877.24	2447.99	110.53	-2.2	2670.35	113.05	-8.09	0.85	0.88	22.14	23.62	21.55	10.35	No	21.65	10.42	No
1702	CACHE3HI_1702_64	343.383	Cc1c(cccc1O)C(Nc1ccc(cc1)NC(NCCOC)=O)=O	HTRF	primary screen	AR000738a	cache3_nsp3_hid_1739_20230828	nsp3_SARS2:MVC039-H10:P222987	nsp3_SARS2	.0125 µM	25 mM HEPES pH 7.0, 20 mM NaCl, 0.05% BSA, 0.05% Tween-20		90	RT		100	1671	4085	2444.64	1567	4023	2567.33	2419.55	111.3	-1.08	2446.95	109.53	-5.15	0.84	0.84	21.73	22.15	25.39	14.26	No	24.97	13.51	No
1702	CACHE3HI_1702_65	327.384	CC(C)NC(Nc1ccc(cc1)NC(c1cccc(c1C)O)=O)=O	HTRF	primary screen	AR000797a	cache3_nsp3_hid_1739_20230828	nsp3_SARS2:MVC039-H10:P222987	nsp3_SARS2	.0125 µM	25 mM HEPES pH 7.0, 20 mM NaCl, 0.05% BSA, 0.05% Tween-20		90	RT		100	1424	3250	2282.3	1550	3953	2550.32	2419.55	111.3	5.94	2446.95	109.53	-4.42	0.84	0.84	21.73	22.15	25.39	14.26	No	24.97	13.51	No
1702	CACHE3HI_1702_66	361.401	Cc1c(cccc1O)C(NCc1cccc(c1)C(Nc1ccncc1)=O)=O	HTRF	primary screen	AR000720a	cache3_nsp3_hid_1739_20230828	nsp3_SARS2:MVC039-H10:P222987	nsp3_SARS2	.0125 µM	25 mM HEPES pH 7.0, 20 mM NaCl, 0.05% BSA, 0.05% Tween-20		90	RT		100	1902	4239	2228.71	1791	4043	2257.4	2419.55	111.3	8.26	2446.95	109.53	8.11	0.84	0.84	21.73	22.15	25.39	14.26	No	24.97	13.51	No
1702	CACHE3HI_1702_67	383.201	c1ccc2c(ccc(c2c1)NC(c1ccc2c(c1)OC(N2)=O)=O)[Br]	HTRF	primary screen	AR000769a	cache3_nsp3_hid_1739_20230828	nsp3_SARS2:MVC039-H10:P222987	nsp3_SARS2	.0125 µM	25 mM HEPES pH 7.0, 20 mM NaCl, 0.05% BSA, 0.05% Tween-20		90	RT		100	2231	2926	1311.52	2932	3436	1171.9	2419.55	111.3	48	2446.95	109.53	54.57	0.84	0.84	21.73	22.15	25.39	14.26	Yes	24.97	13.51	Yes
1702	CACHE3HI_1702_68	387.464	C(c1ccc(cc1)C(Nc1ccccc1)=O)SC1NC(c2ccccc2N=1)=O	HTRF	primary screen	AR001545a	cache3_nsp3_hid_1739_20230828	nsp3_SARS2:MVC039-H10:P222987	nsp3_SARS2	.0125 µM	25 mM HEPES pH 7.0, 20 mM NaCl, 0.05% BSA, 0.05% Tween-20		90	RT		100	5375	4986	927.63	5059	4742	937.34	2348.46	117.31	63.68	2395.64	115.57	63.95	0.85	0.85	20.01	20.72	23.32	12	Yes	22.5	10.75	Yes
1702	CACHE3HI_1702_69	380.554	CC(NC1CCC(CC1)NCCS(c1ccc(cc1)C(C)(C)C)(=O)=O)=O	HTRF	primary screen	AR000794a	cache3_nsp3_hid_1739_20230828	nsp3_SARS2:MVC039-H10:P222987	nsp3_SARS2	.0125 µM	25 mM HEPES pH 7.0, 20 mM NaCl, 0.05% BSA, 0.05% Tween-20		90	RT		100	1692	4085	2414.3	1688	4440	2630.33	2419.55	111.3	0.22	2446.95	109.53	-7.84	0.84	0.84	21.73	22.15	25.39	14.26	No	24.97	13.51	No
1702	CACHE3HI_1702_7	363.417	Cc1c(cccc1O)C(NCc1ccc(CNC(c2ccc[nH]2)=O)cc1)=O	HTRF	primary screen	AR001589a	cache3_nsp3_hid_1739_20230828	nsp3_SARS2:MVC039-H10:P222987	nsp3_SARS2	.0125 µM	25 mM HEPES pH 7.0, 20 mM NaCl, 0.05% BSA, 0.05% Tween-20		90	RT		100	1276	2828	2216.3	1346	3030	2251.11	2348.46	117.31	5.92	2395.64	115.57	6.33	0.85	0.85	20.01	20.72	23.32	12	No	22.5	10.75	No
1702	CACHE3HI_1702_70	386.539	CC(CN1CCCCCC1)NS(c1ccc2CCS(c2c1)(=O)=O)(=O)=O	HTRF	primary screen	AR000599a	cache3_nsp3_hid_1739_20230828	nsp3_SARS2:MVC039-H10:P222987	nsp3_SARS2	.0125 µM	25 mM HEPES pH 7.0, 20 mM NaCl, 0.05% BSA, 0.05% Tween-20		90	RT		100	1546	4130	2671.41	1325	3136	2366.79	2462.27	113.17	-8.9	2264.74	110.51	-4.73	0.83	0.82	21.75	20.49	20.83	8.76	No	20.72	7.99	No
1702	CACHE3HI_1702_71	299.33	Cc1c(cccc1O)C(Nc1ccc(CNC(N)=O)cc1)=O	HTRF	primary screen	AR000600a	cache3_nsp3_hid_1739_20230828	nsp3_SARS2:MVC039-H10:P222987	nsp3_SARS2	.0125 µM	25 mM HEPES pH 7.0, 20 mM NaCl, 0.05% BSA, 0.05% Tween-20		90	RT		100	1703	3879	2277.75	1173	2725	2323.1	2462.27	113.17	7.85	2264.74	110.51	-2.7	0.83	0.82	21.75	20.49	20.83	8.76	No	20.72	7.99	No
1702	CACHE3HI_1702_72	353.256	c1ccc(c(c1)NNC(c1ccc2c(c1)OC(N2)=O)=O)OC(F)(F)F	HTRF	primary screen	AR000784a	cache3_nsp3_hid_1739_20230828	nsp3_SARS2:MVC039-H10:P222987	nsp3_SARS2	.0125 µM	25 mM HEPES pH 7.0, 20 mM NaCl, 0.05% BSA, 0.05% Tween-20		90	RT		100	1446	3670	2538.04	1540	3922	2546.75	2419.55	111.3	-5.13	2446.95	109.53	-4.27	0.84	0.84	21.73	22.15	25.39	14.26	No	24.97	13.51	No
1702	CACHE3HI_1702_73	358.485	C[C@H](CNS(c1ccc2CCS(c2c1)(=O)=O)(=O)=O)N1CCCC1	HTRF	primary screen	AR000465a	cache3_nsp3_hid_1739_20230828	nsp3_SARS2:MVC039-H10:P222987	nsp3_SARS2	.0125 µM	25 mM HEPES pH 7.0, 20 mM NaCl, 0.05% BSA, 0.05% Tween-20		90	RT		100	1725	4051	2348.41	1460	3208	2197.26	2462.27	113.17	4.84	2264.74	110.51	3.13	0.83	0.82	21.75	20.49	20.83	8.76	No	20.72	7.99	No
1702	CACHE3HI_1702_74	303.749	Cc1c(cccc1[Cl])C(Nc1ccc(cc1)NC(N)=O)=O	HTRF	primary screen	AR000885a	cache3_nsp3_hid_1739_20230828	nsp3_SARS2:MVC039-H10:P222987	nsp3_SARS2	.0125 µM	25 mM HEPES pH 7.0, 20 mM NaCl, 0.05% BSA, 0.05% Tween-20		90	RT		100	2182	3883	1779.56	1792	3999	2231.59	2419.55	111.3	27.72	2446.95	109.53	9.21	0.84	0.84	21.73	22.15	25.39	14.26	No	24.97	13.51	No
1702	CACHE3HI_1702_75	333.775	Cc1c(cccc1[Cl])C(Nc1ccc(c(c1)OC)NC(N)=O)=O	HTRF	primary screen	AR000502a	cache3_nsp3_hid_1739_20230828	nsp3_SARS2:MVC039-H10:P222987	nsp3_SARS2	.0125 µM	25 mM HEPES pH 7.0, 20 mM NaCl, 0.05% BSA, 0.05% Tween-20		90	RT		100	1424	3635	2552.67	1799	2960	1645.36	2462.27	113.17	-3.84	2264.74	110.51	28.75	0.83	0.82	21.75	20.49	20.83	8.76	No	20.72	7.99	No
1702	CACHE3HI_1702_76	299.33	CC(Nc1ccc(CNC(c2cccc(c2C)O)=O)cn1)=O	HTRF	primary screen	AR000333a	cache3_nsp3_hid_1739_20230828	nsp3_SARS2:MVC039-H10:P222987	nsp3_SARS2	.0125 µM	25 mM HEPES pH 7.0, 20 mM NaCl, 0.05% BSA, 0.05% Tween-20		90	RT		100	1660	4320	2602.41	1413	3302	2336.87	2462.27	113.17	-5.96	2264.74	110.51	-3.34	0.83	0.82	21.75	20.49	20.83	8.76	No	20.72	7.99	No
1702	CACHE3HI_1702_78	379.45	C1CC(CCC1CNS(c1ccc2CCS(c2c1)(=O)=O)(=O)=O)(F)F	HTRF	primary screen	AR000712a	cache3_nsp3_hid_1739_20230828	nsp3_SARS2:MVC039-H10:P222987	nsp3_SARS2	.0125 µM	25 mM HEPES pH 7.0, 20 mM NaCl, 0.05% BSA, 0.05% Tween-20		90	RT		100	1831	4653	2541.23	1835	4314	2350.95	2419.55	111.3	-5.27	2446.95	109.53	4.1	0.84	0.84	21.73	22.15	25.39	14.26	No	24.97	13.51	No
1702	CACHE3HI_1702_79	376.338	C(C(Nc1ccc(cc1)NC(CC(F)(F)F)=O)=O)c1c2ccccc2[nH]n1	HTRF	primary screen	AR000629a	cache3_nsp3_hid_1739_20230828	nsp3_SARS2:MVC039-H10:P222987	nsp3_SARS2	.0125 µM	25 mM HEPES pH 7.0, 20 mM NaCl, 0.05% BSA, 0.05% Tween-20		90	RT		100	1790	3665	2047.49	1239	2768	2234.06	2462.27	113.17	17.65	2264.74	110.51	1.42	0.83	0.82	21.75	20.49	20.83	8.76	No	20.72	7.99	No
1702	CACHE3HI_1702_8	368.436	C[C@@H](c1ccc(nc1)O)NS(c1ccc2CCS(c2c1)(=O)=O)(=O)=O	HTRF	primary screen	AR001166a	cache3_nsp3_hid_1739_20230828	nsp3_SARS2:MVC039-H10:P222987	nsp3_SARS2	.0125 µM	25 mM HEPES pH 7.0, 20 mM NaCl, 0.05% BSA, 0.05% Tween-20		90	RT		100	1491	3373	2262.24	1658	3896	2349.82	2447.99	110.53	7.94	2670.35	113.05	12.53	0.85	0.88	22.14	23.62	21.55	10.35	No	21.65	10.42	No
1702	CACHE3HI_1702_80	352.268	C(c1ccccc1OC(F)(F)F)NC(c1ccc2c(c1)NC(=O)O2)=O	HTRF	primary screen	AR000381a	cache3_nsp3_hid_1739_20230828	nsp3_SARS2:MVC039-H10:P222987	nsp3_SARS2	.0125 µM	25 mM HEPES pH 7.0, 20 mM NaCl, 0.05% BSA, 0.05% Tween-20		90	RT		100	1825	4988	2733.15	1529	3669	2399.61	2462.27	113.17	-11.53	2264.74	110.51	-6.26	0.83	0.82	21.75	20.49	20.83	8.76	No	20.72	7.99	No
1702	CACHE3HI_1702_81	313.269	c1ccc(c(c1)C(NNC(c1ccc2c(c1)NC(=O)O2)=O)=O)O	HTRF	primary screen	AR000363a	cache3_nsp3_hid_1739_20230828	nsp3_SARS2:MVC039-H10:P222987	nsp3_SARS2	.0125 µM	25 mM HEPES pH 7.0, 20 mM NaCl, 0.05% BSA, 0.05% Tween-20		90	RT		100	1605	4271	2661.06	1249	3127	2503.6	2462.27	113.17	-8.46	2264.74	110.51	-11.08	0.83	0.82	21.75	20.49	20.83	8.76	No	20.72	7.99	No
1702	CACHE3HI_1702_82	326.352	CC(C)Oc1ccccc1CNC(c1ccc2c(c1)NC(=O)O2)=O	HTRF	primary screen	AR000568a	cache3_nsp3_hid_1739_20230828	nsp3_SARS2:MVC039-H10:P222987	nsp3_SARS2	.0125 µM	25 mM HEPES pH 7.0, 20 mM NaCl, 0.05% BSA, 0.05% Tween-20		90	RT		100	1625	4048	2491.08	1321	2950	2233.16	2462.27	113.17	-1.22	2264.74	110.51	1.46	0.83	0.82	21.75	20.49	20.83	8.76	No	20.72	7.99	No
1702	CACHE3HI_1702_83	378.815	C(c1ccccc1c1ccc(cc1)[Cl])NC(c1ccc2c(c1)NC(=O)O2)=O	HTRF	primary screen	AR001331a	cache3_nsp3_hid_1739_20230828	nsp3_SARS2:MVC039-H10:P222987	nsp3_SARS2	.0125 µM	25 mM HEPES pH 7.0, 20 mM NaCl, 0.05% BSA, 0.05% Tween-20		90	RT		100	1559	3976	2550.35	1461	3841	2629.02	2348.46	117.31	-9.04	2395.64	115.57	-10.23	0.85	0.85	20.01	20.72	23.32	12	No	22.5	10.75	No
1702	CACHE3HI_1702_84	358.397	CC(c1ccccc1c1ccccc1)NC(c1ccc2c(c1)NC(=O)O2)=O	HTRF	primary screen	AR000962a	cache3_nsp3_hid_1739_20230828	nsp3_SARS2:MVC039-H10:P222987	nsp3_SARS2	.0125 µM	25 mM HEPES pH 7.0, 20 mM NaCl, 0.05% BSA, 0.05% Tween-20		90	RT		100	1654	4198	2538.09	1727	4873	2821.66	2447.99	110.53	-3.85	2670.35	113.05	-5.91	0.85	0.88	22.14	23.62	21.55	10.35	No	21.65	10.42	No
1702	CACHE3HI_1702_85	318.31	c1ccc(cc1)S(NC(c1ccc2c(c1)NC(=O)O2)=O)(=O)=O	HTRF	primary screen	AR001253a	cache3_nsp3_hid_1739_20230828	nsp3_SARS2:MVC039-H10:P222987	nsp3_SARS2	.0125 µM	25 mM HEPES pH 7.0, 20 mM NaCl, 0.05% BSA, 0.05% Tween-20		90	RT		100	1455	3353	2304.47	1598	4080	2553.19	2447.99	110.53	6.14	2670.35	113.05	4.58	0.85	0.88	22.14	23.62	21.55	10.35	No	21.65	10.42	No
1702	CACHE3HI_1702_86	330.343	c1ccc(cc1)c1ccccc1NC(c1ccc2c(c1)NC(=O)O2)=O	HTRF	primary screen	AR000488a	cache3_nsp3_hid_1739_20230828	nsp3_SARS2:MVC039-H10:P222987	nsp3_SARS2	.0125 µM	25 mM HEPES pH 7.0, 20 mM NaCl, 0.05% BSA, 0.05% Tween-20		90	RT		100	1568	3862	2463.01	1285	3052	2375.1	2462.27	113.17	-0.03	2264.74	110.51	-5.12	0.83	0.82	21.75	20.49	20.83	8.76	No	20.72	7.99	No
1702	CACHE3HI_1702_87	366.323	c1ccc(c(c1)c1c(cccc1F)F)NC(c1ccc2c(c1)NC(=O)O2)=O	HTRF	primary screen	AR001442a	cache3_nsp3_hid_1739_20230828	nsp3_SARS2:MVC039-H10:P222987	nsp3_SARS2	.0125 µM	25 mM HEPES pH 7.0, 20 mM NaCl, 0.05% BSA, 0.05% Tween-20		90	RT		100	1497	3260	2177.69	1362	3290	2415.57	2348.46	117.31	7.65	2395.64	115.57	-0.87	0.85	0.85	20.01	20.72	23.32	12	No	22.5	10.75	No
1702	CACHE3HI_1702_88	374.396	Cc1cccc(C)c1Oc1ccccc1NC(c1ccc2c(c1)NC(=O)O2)=O	HTRF	primary screen	AR000945a	cache3_nsp3_hid_1739_20230828	nsp3_SARS2:MVC039-H10:P222987	nsp3_SARS2	.0125 µM	25 mM HEPES pH 7.0, 20 mM NaCl, 0.05% BSA, 0.05% Tween-20		90	RT		100	1452	3283	2261.02	1406	3382	2405.41	2419.55	111.3	6.86	2446.95	109.53	1.77	0.84	0.84	21.73	22.15	25.39	14.26	No	24.97	13.51	No
1702	CACHE3HI_1702_89	358.353	c1ccc2c(c1)C(c1ccccc1O2)NC(c1ccc2c(c1)NC(=O)O2)=O	HTRF	primary screen	AR000756a	cache3_nsp3_hid_1739_20230828	nsp3_SARS2:MVC039-H10:P222987	nsp3_SARS2	.0125 µM	25 mM HEPES pH 7.0, 20 mM NaCl, 0.05% BSA, 0.05% Tween-20		90	RT		100	5434	5720	1052.63	4578	5226	1141.55	2419.55	111.3	59.21	2446.95	109.53	55.87	0.84	0.84	21.73	22.15	25.39	14.26	Yes	24.97	13.51	Yes
1702	CACHE3HI_1702_90	351.366	C(CC(Nc1ccc(cc1)NC(N)=O)=O)C1NC(c2ccccc2N=1)=O	HTRF	primary screen	AR000372a	cache3_nsp3_hid_1739_20230828	nsp3_SARS2:MVC039-H10:P222987	nsp3_SARS2	.0125 µM	25 mM HEPES pH 7.0, 20 mM NaCl, 0.05% BSA, 0.05% Tween-20		90	RT		100	2974	5119	1721.25	2017	3807	1887.46	2462.27	113.17	31.54	2264.74	110.51	17.51	0.83	0.82	21.75	20.49	20.83	8.76	Yes	20.72	7.99	No
1702	CACHE3HI_1702_91	336.351	CC(Nc1ccc(cc1)NC(CC1c2ccccc2C(NN=1)=O)=O)=O	HTRF	primary screen	AR000770a	cache3_nsp3_hid_1739_20230828	nsp3_SARS2:MVC039-H10:P222987	nsp3_SARS2	.0125 µM	25 mM HEPES pH 7.0, 20 mM NaCl, 0.05% BSA, 0.05% Tween-20		90	RT		100	12653	9677	764.8	8917	7393	829.09	2419.55	111.3	71.68	2446.95	109.53	69.24	0.84	0.84	21.73	22.15	25.39	14.26	Yes	24.97	13.51	Yes
1702	CACHE3HI_1702_92	365.437	CN(C)CC(Nc1ccc(cc1)NC(CCc1c2ccccc2[nH]n1)=O)=O	HTRF	primary screen	AR000654a	cache3_nsp3_hid_1739_20230828	nsp3_SARS2:MVC039-H10:P222987	nsp3_SARS2	.0125 µM	25 mM HEPES pH 7.0, 20 mM NaCl, 0.05% BSA, 0.05% Tween-20		90	RT		100	1680	4152	2471.43	1629	4372	2683.86	2419.55	111.3	-2.24	2446.95	109.53	-10.13	0.84	0.84	21.73	22.15	25.39	14.26	No	24.97	13.51	No
1702	CACHE3HI_1702_93	344.37	c1ccc(cc1)C(C(Nc1ccc2c(c1)OC(N2)=O)=O)c1ccccc1	HTRF	primary screen	AR001105a	cache3_nsp3_hid_1739_20230828	nsp3_SARS2:MVC039-H10:P222987	nsp3_SARS2	.0125 µM	25 mM HEPES pH 7.0, 20 mM NaCl, 0.05% BSA, 0.05% Tween-20		90	RT		100	1954	4039	2067.04	1778	4413	2482	2447.99	110.53	16.29	2670.35	113.05	7.36	0.85	0.88	22.14	23.62	21.55	10.35	No	21.65	10.42	No
1702	CACHE3HI_1702_95	375.233	Cc1ccc(C(NNS(c2cc(cc(c2)[Cl])[Cl])(=O)=O)=O)c(c1)O	HTRF	primary screen	AR000998a	cache3_nsp3_hid_1739_20230828	nsp3_SARS2:MVC039-H10:P222987	nsp3_SARS2	.0125 µM	25 mM HEPES pH 7.0, 20 mM NaCl, 0.05% BSA, 0.05% Tween-20		90	RT		100	1976	4328	2190.28	2210	5041	2281	2447.99	110.53	11.02	2670.35	113.05	15.22	0.85	0.88	22.14	23.62	21.55	10.35	No	21.65	10.42	No
1702	CACHE3HI_1702_96	351.362	C1CN(CCN1C(c1ccccc1)=O)C(c1ccc2c(c1)OC(N2)=O)=O	HTRF	primary screen	AR001566a	cache3_nsp3_hid_1739_20230828	nsp3_SARS2:MVC039-H10:P222987	nsp3_SARS2	.0125 µM	25 mM HEPES pH 7.0, 20 mM NaCl, 0.05% BSA, 0.05% Tween-20		90	RT		100	1526	3223	2112.06	1381	3023	2188.99	2348.46	117.31	10.59	2395.64	115.57	9.06	0.85	0.85	20.01	20.72	23.32	12	No	22.5	10.75	No
1702	CACHE3HI_1702_97	315.26	c1ccc(c(c1)C(NNC(c1ccc2c(c1)OC(N2)=O)=O)=O)F	HTRF	primary screen	AR001695a	cache3_nsp3_hid_1739_20230828	nsp3_SARS2:MVC039-H10:P222987	nsp3_SARS2	.0125 µM	25 mM HEPES pH 7.0, 20 mM NaCl, 0.05% BSA, 0.05% Tween-20		90	RT		100	1613	3794	2352.14	1671	4377	2619.39	2416.64	106.24	2.79	2554.93	116.03	-0.38	0.79	0.89	22.74	22.49	18.92	4.31	No	17.76	5.83	No
1702	CACHE3HI_1702_98	352.268	C(c1ccccc1OC(F)(F)F)NC(c1ccc2c(c1)OC(N2)=O)=O	HTRF	primary screen	AR001094a	cache3_nsp3_hid_1739_20230828	nsp3_SARS2:MVC039-H10:P222987	nsp3_SARS2	.0125 µM	25 mM HEPES pH 7.0, 20 mM NaCl, 0.05% BSA, 0.05% Tween-20		90	RT		100	1747	3811	2181.45	2767	4434	1602.46	2447.99	110.53	11.4	2670.35	113.05	41.75	0.85	0.88	22.14	23.62	21.55	10.35	No	21.65	10.42	Yes
1702	CACHE3HI_1702_99	318.332	C(c1cccc2ccccc12)NC(c1ccc2c(c1)OC(N2)=O)=O	HTRF	primary screen	AR000690a	cache3_nsp3_hid_1739_20230828	nsp3_SARS2:MVC039-H10:P222987	nsp3_SARS2	.0125 µM	25 mM HEPES pH 7.0, 20 mM NaCl, 0.05% BSA, 0.05% Tween-20		90	RT		100	2230	4835	2168.16	3061	6000	1960.14	2419.55	111.3	10.89	2446.95	109.53	20.83	0.84	0.84	21.73	22.15	25.39	14.26	No	24.97	13.51	No
1704	CACHE3HI_1704_1	388.424	COc1ccc(cc1)OCc1nnc(n1c1ccccc1F)SCC(N)=O	HTRF	primary screen	AR000064a	cache3_nsp3_hid_1739_20230828	nsp3_SARS2:MVC039-H10:P222987	nsp3_SARS2	.0125 µM	25 mM HEPES pH 7.0, 20 mM NaCl, 0.05% BSA, 0.05% Tween-20		90	RT		100	1854	4775	2575.51	1261	3030	2402.86	2486.38	115.33	-3.75	2255.81	112.04	-6.85	0.79	0.88	21.55	20.13	22.55	9.26	No	22.25	9.78	No
1704	CACHE3HI_1704_10	365.389	C1CC(N(C1)c1cccc(c1)C(NC1COc2ccccc2NC1=O)=O)=O	HTRF	primary screen	AR000826a	cache3_nsp3_hid_1739_20230828	nsp3_SARS2:MVC039-H10:P222987	nsp3_SARS2	.0125 µM	25 mM HEPES pH 7.0, 20 mM NaCl, 0.05% BSA, 0.05% Tween-20		90	RT		100	1629	3996	2453.04	1692	4257	2515.96	2419.55	111.3	-1.45	2446.95	109.53	-2.95	0.84	0.84	21.73	22.15	25.39	14.26	No	24.97	13.51	No
1704	CACHE3HI_1704_100	353.353	COC(Cc1ccc(cc1)NC(c1c[nH]nc1c1ccc(cc1)F)=O)=O	HTRF	primary screen	AR000509a	cache3_nsp3_hid_1739_20230828	nsp3_SARS2:MVC039-H10:P222987	nsp3_SARS2	.0125 µM	25 mM HEPES pH 7.0, 20 mM NaCl, 0.05% BSA, 0.05% Tween-20		90	RT		100	1590	3798	2388.68	1424	3235	2271.77	2462.27	113.17	3.13	2264.74	110.51	-0.32	0.83	0.82	21.75	20.49	20.83	8.76	No	20.72	7.99	No
1704	CACHE3HI_1704_101	425.916	C1CC(CNC(C(Cc2c[nH]c3ccccc23)NC(c2ccc(cc2)[Cl])=O)=O)OC1	HTRF	primary screen	AR000403a	cache3_nsp3_hid_1739_20230828	nsp3_SARS2:MVC039-H10:P222987	nsp3_SARS2	.0125 µM	25 mM HEPES pH 7.0, 20 mM NaCl, 0.05% BSA, 0.05% Tween-20		90	RT		100	1814	4638	2556.78	1412	3389	2400.14	2462.27	113.17	-4.02	2264.74	110.51	-6.28	0.83	0.82	21.75	20.49	20.83	8.76	No	20.72	7.99	No
1704	CACHE3HI_1704_11	394.427	CC(CCC(O)=O)NC(C(Cc1ccccc1)N1C(c2ccccc2C1=O)=O)=O	HTRF	primary screen	AR001023a	cache3_nsp3_hid_1739_20230828	nsp3_SARS2:MVC039-H10:P222987	nsp3_SARS2	.0125 µM	25 mM HEPES pH 7.0, 20 mM NaCl, 0.05% BSA, 0.05% Tween-20		90	RT		100	2350	4900	2085.11	1883	5260	2793.42	2447.99	110.53	15.52	2670.35	113.05	-4.81	0.85	0.88	22.14	23.62	21.55	10.35	No	21.65	10.42	No
1704	CACHE3HI_1704_12	396.399	C(CC(NC(Cc1ccc(cc1)O)C(O)=O)=O)CN1C(c2ccccc2C1=O)=O	HTRF	primary screen	AR001503a	cache3_nsp3_hid_1739_20230828	nsp3_SARS2:MVC039-H10:P222987	nsp3_SARS2	.0125 µM	25 mM HEPES pH 7.0, 20 mM NaCl, 0.05% BSA, 0.05% Tween-20		90	RT		100	1385	3340	2411.55	1403	3525	2512.47	2348.46	117.31	-2.82	2395.64	115.57	-5.12	0.85	0.85	20.01	20.72	23.32	12	No	22.5	10.75	No
1704	CACHE3HI_1704_13	337.379	C#CCCCC(N1CCc2c(C1)c(C(O)=O)nn2c1ccccc1)=O	HTRF	primary screen	AR001489a	cache3_nsp3_hid_1739_20230828	nsp3_SARS2:MVC039-H10:P222987	nsp3_SARS2	.0125 µM	25 mM HEPES pH 7.0, 20 mM NaCl, 0.05% BSA, 0.05% Tween-20		90	RT		100	1389	3332	2398.85	1338	3270	2443.95	2348.46	117.31	-2.25	2395.64	115.57	-2.11	0.85	0.85	20.01	20.72	23.32	12	No	22.5	10.75	No
1704	CACHE3HI_1704_14	379.387	COc1ccc(C(NCc2ccc(cc2)c2ccccc2C(O)=O)=O)c(c1)F	HTRF	primary screen	AR000989a	cache3_nsp3_hid_1739_20230828	nsp3_SARS2:MVC039-H10:P222987	nsp3_SARS2	.0125 µM	25 mM HEPES pH 7.0, 20 mM NaCl, 0.05% BSA, 0.05% Tween-20		90	RT		100	1897	4773	2516.08	1915	5340	2788.51	2447.99	110.53	-2.91	2670.35	113.05	-4.62	0.85	0.88	22.14	23.62	21.55	10.35	No	21.65	10.42	No
1704	CACHE3HI_1704_15	354.454	CN1CCC(CC1)C(N1CCNC([C@@H]1Cc1c[nH]c2ccccc12)=O)=O	HTRF	primary screen	AR001234a	cache3_nsp3_hid_1739_20230828	nsp3_SARS2:MVC039-H10:P222987	nsp3_SARS2	.0125 µM	25 mM HEPES pH 7.0, 20 mM NaCl, 0.05% BSA, 0.05% Tween-20		90	RT		100	1592	3934	2471.11	1828	4763	2605.58	2447.99	110.53	-0.98	2670.35	113.05	2.53	0.85	0.88	22.14	23.62	21.55	10.35	No	21.65	10.42	No
1704	CACHE3HI_1704_16	213.28	CNCc1ccc(cc1)Oc1ccccc1	HTRF	primary screen	XS040412d	cache3_nsp3_hid_1739_20230828	nsp3_SARS2:MVC039-H10:P222987	nsp3_SARS2	.0125 µM	25 mM HEPES pH 7.0, 20 mM NaCl, 0.05% BSA, 0.05% Tween-20		90	RT		100	1586	3955	2493.7	1772	4724	2665.91	2416.64	106.24	-3.33	2554.93	116.03	-2.25	0.79	0.89	22.74	22.49	18.92	4.31	No	17.76	5.83	No
1704	CACHE3HI_1704_17	343.471	CC(C)N1CCC(C1=O)NC(C1CCCN(C1)Cc1ccccc1)=O	HTRF	primary screen	AR000066a	cache3_nsp3_hid_1739_20230828	nsp3_SARS2:MVC039-H10:P222987	nsp3_SARS2	.0125 µM	25 mM HEPES pH 7.0, 20 mM NaCl, 0.05% BSA, 0.05% Tween-20		90	RT		100	1893	4942	2610.67	1182	2857	2417.09	2486.38	115.33	-5.24	2255.81	112.04	-7.52	0.79	0.88	21.55	20.13	22.55	9.26	No	22.25	9.78	No
1704	CACHE3HI_1704_18	363.391	Cc1c(C(=O)OC)c(NC(COc2ccccc2)=O)sc1C(=O)OC	HTRF	primary screen	AR000229a	cache3_nsp3_hid_1739_20230828	nsp3_SARS2:MVC039-H10:P222987	nsp3_SARS2	.0125 µM	25 mM HEPES pH 7.0, 20 mM NaCl, 0.05% BSA, 0.05% Tween-20		90	RT		100	41372	20136	486.71	35822	17327	483.7	2486.38	115.33	84.33	2255.81	112.04	82.66	0.79	0.88	21.55	20.13	22.55	9.26	Yes	22.25	9.78	Yes
1704	CACHE3HI_1704_19	405.425	C(C(c1ccc(cc1)F)NC(=O)OCC1c2ccccc2c2ccccc12)C(O)=O	HTRF	primary screen	AR001643a	cache3_nsp3_hid_1739_20230828	nsp3_SARS2:MVC039-H10:P222987	nsp3_SARS2	.0125 µM	25 mM HEPES pH 7.0, 20 mM NaCl, 0.05% BSA, 0.05% Tween-20		90	RT		100	1553	3917	2522.22	1800	4458	2476.67	2416.64	106.24	-4.56	2554.93	116.03	5.33	0.79	0.89	22.74	22.49	18.92	4.31	No	17.76	5.83	No
1704	CACHE3HI_1704_2	376.412	COc1ccc(cc1)NC(COc1ccccc1C(Nc1ccccc1)=O)=O	HTRF	primary screen	AR000234a	cache3_nsp3_hid_1739_20230828	nsp3_SARS2:MVC039-H10:P222987	nsp3_SARS2	.0125 µM	25 mM HEPES pH 7.0, 20 mM NaCl, 0.05% BSA, 0.05% Tween-20		90	RT		100	2867	4746	1655.39	1748	2790	1596.11	2486.38	115.33	35.04	2255.81	112.04	30.77	0.79	0.88	21.55	20.13	22.55	9.26	Yes	22.25	9.78	Yes
1704	CACHE3HI_1704_20	240.503	CNc1cccc(c1[Br])F.[Cl]	HTRF	primary screen	AR001625aCL	cache3_nsp3_hid_1739_20230828	nsp3_SARS2:MVC039-H10:P222987	nsp3_SARS2	.0125 µM	25 mM HEPES pH 7.0, 20 mM NaCl, 0.05% BSA, 0.05% Tween-20		90	RT		100	1623	4366	2690.08	1871	5108	2730.09	2416.64	106.24	-11.83	2554.93	116.03	-4.82	0.79	0.89	22.74	22.49	18.92	4.31	No	17.76	5.83	No
1704	CACHE3HI_1704_21	205.026	COc1ccc(cc1[Br])F	HTRF	primary screen	AR001661a	cache3_nsp3_hid_1739_20230828	nsp3_SARS2:MVC039-H10:P222987	nsp3_SARS2	.0125 µM	25 mM HEPES pH 7.0, 20 mM NaCl, 0.05% BSA, 0.05% Tween-20		90	RT		100	1480	3606	2436.49	1760	4559	2590.34	2416.64	106.24	-0.85	2554.93	116.03	0.77	0.79	0.89	22.74	22.49	18.92	4.31	No	17.76	5.83	No
1704	CACHE3HI_1704_22	419.484	CCCC(Nc1nc2ccc(cc2s1)NS(c1ccc(cc1)C(O)=O)(=O)=O)=O	HTRF	primary screen	AR000146a	cache3_nsp3_hid_1739_20230828	nsp3_SARS2:MVC039-H10:P222987	nsp3_SARS2	.0125 µM	25 mM HEPES pH 7.0, 20 mM NaCl, 0.05% BSA, 0.05% Tween-20		90	RT		100	1684	4047	2403.21	1134	2480	2186.95	2486.38	115.33	3.5	2255.81	112.04	3.21	0.79	0.88	21.55	20.13	22.55	9.26	No	22.25	9.78	No
1704	CACHE3HI_1704_23	240.503	CNc1c(cccc1[Br])F.[Cl]	HTRF	primary screen	AR001693aCL	cache3_nsp3_hid_1739_20230828	nsp3_SARS2:MVC039-H10:P222987	nsp3_SARS2	.0125 µM	25 mM HEPES pH 7.0, 20 mM NaCl, 0.05% BSA, 0.05% Tween-20		90	RT		100	1541	3650	2368.59	1621	4092	2524.37	2416.64	106.24	2.07	2554.93	116.03	3.42	0.79	0.89	22.74	22.49	18.92	4.31	No	17.76	5.83	No
1704	CACHE3HI_1704_24	348.402	Cc1c(cc(cn1)c1ccccc1)NC(c1c(cccc1OC)OC)=O	HTRF	primary screen	AR000304a	cache3_nsp3_hid_1739_20230828	nsp3_SARS2:MVC039-H10:P222987	nsp3_SARS2	.0125 µM	25 mM HEPES pH 7.0, 20 mM NaCl, 0.05% BSA, 0.05% Tween-20		90	RT		100	8761	6927	790.66	5561	3865	695.02	2486.38	115.33	71.51	2255.81	112.04	72.8	0.79	0.88	21.55	20.13	22.55	9.26	Yes	22.25	9.78	Yes
1704	CACHE3HI_1704_25	378.501	C1CC1c1nnc(n1Cc1ccccc1)SCC(NCc1ccccc1)=O	HTRF	primary screen	AR000133a	cache3_nsp3_hid_1739_20230828	nsp3_SARS2:MVC039-H10:P222987	nsp3_SARS2	.0125 µM	25 mM HEPES pH 7.0, 20 mM NaCl, 0.05% BSA, 0.05% Tween-20		90	RT		100	1799	4445	2470.82	1226	2757	2248.78	2486.38	115.33	0.65	2255.81	112.04	0.32	0.79	0.88	21.55	20.13	22.55	9.26	No	22.25	9.78	No
1704	CACHE3HI_1704_26	366.352	CNC(c1cc(ccn1)Oc1ccccc1NC(c1c(cccn1)F)=O)=O	HTRF	primary screen	AR000468a	cache3_nsp3_hid_1739_20230828	nsp3_SARS2:MVC039-H10:P222987	nsp3_SARS2	.0125 µM	25 mM HEPES pH 7.0, 20 mM NaCl, 0.05% BSA, 0.05% Tween-20		90	RT		100	1538	3937	2559.82	1314	3075	2340.18	2462.27	113.17	-4.15	2264.74	110.51	-3.5	0.83	0.82	21.75	20.49	20.83	8.76	No	20.72	7.99	No
1704	CACHE3HI_1704_27	318.804	CNC(CNC(c1cccc(c1)[Cl])c1ccccc1OC)=O	HTRF	primary screen	AR000972a	cache3_nsp3_hid_1739_20230828	nsp3_SARS2:MVC039-H10:P222987	nsp3_SARS2	.0125 µM	25 mM HEPES pH 7.0, 20 mM NaCl, 0.05% BSA, 0.05% Tween-20		90	RT		100	1735	4649	2679.54	1889	5302	2806.78	2447.99	110.53	-9.9	2670.35	113.05	-5.33	0.85	0.88	22.14	23.62	21.55	10.35	No	21.65	10.42	No
1704	CACHE3HI_1704_28	362.385	C1C(C(Nc2c(cccn2)OCc2ccccc2)=O)Oc2ccccc2O1	HTRF	primary screen	AR000450a	cache3_nsp3_hid_1739_20230828	nsp3_SARS2:MVC039-H10:P222987	nsp3_SARS2	.0125 µM	25 mM HEPES pH 7.0, 20 mM NaCl, 0.05% BSA, 0.05% Tween-20		90	RT		100	4950	3422	691.31	3825	2434	636.34	2462.27	113.17	75.38	2264.74	110.51	75.59	0.83	0.82	21.75	20.49	20.83	8.76	Yes	20.72	7.99	Yes
1704	CACHE3HI_1704_29	323.223	CNC(CNC(c1cccc(c1)[Cl])c1ccccc1[Cl])=O	HTRF	primary screen	AR000950a	cache3_nsp3_hid_1739_20230828	nsp3_SARS2:MVC039-H10:P222987	nsp3_SARS2	.0125 µM	25 mM HEPES pH 7.0, 20 mM NaCl, 0.05% BSA, 0.05% Tween-20		90	RT		100	1846	4290	2323.94	1641	3880	2364.41	2419.55	111.3	4.14	2446.95	109.53	3.53	0.84	0.84	21.73	22.15	25.39	14.26	No	24.97	13.51	No
1704	CACHE3HI_1704_3	428.41	C(c1ccccc1)NC(c1ccccc1OCC(Nc1ccccc1C(F)(F)F)=O)=O	HTRF	primary screen	AR000114a	cache3_nsp3_hid_1739_20230828	nsp3_SARS2:MVC039-H10:P222987	nsp3_SARS2	.0125 µM	25 mM HEPES pH 7.0, 20 mM NaCl, 0.05% BSA, 0.05% Tween-20		90	RT		100	3066	5360	1748.21	1988	2869	1443.16	2486.38	115.33	31.13	2255.81	112.04	37.9	0.79	0.88	21.55	20.13	22.55	9.26	Yes	22.25	9.78	Yes
1704	CACHE3HI_1704_30	368.339	C(C(Nc1ccc(cc1F)F)=O)OC(c1cccc(c2ccccc2)n1)=O	HTRF	primary screen	AR000838a	cache3_nsp3_hid_1739_20230828	nsp3_SARS2:MVC039-H10:P222987	nsp3_SARS2	.0125 µM	25 mM HEPES pH 7.0, 20 mM NaCl, 0.05% BSA, 0.05% Tween-20		90	RT		100	33118	18797	567.58	31004	17641	568.99	2419.55	111.3	80.23	2446.95	109.53	80.37	0.84	0.84	21.73	22.15	25.39	14.26	Yes	24.97	13.51	Yes
1704	CACHE3HI_1704_31	293.37	CCC(Nc1nc(C)c(s1)S(NCCO)(=O)=O)=O	HTRF	primary screen	AR000440a	cache3_nsp3_hid_1739_20230828	nsp3_SARS2:MVC039-H10:P222987	nsp3_SARS2	.0125 µM	25 mM HEPES pH 7.0, 20 mM NaCl, 0.05% BSA, 0.05% Tween-20		90	RT		100	1595	3886	2436.36	1387	3094	2230.71	2462.27	113.17	1.1	2264.74	110.51	1.57	0.83	0.82	21.75	20.49	20.83	8.76	No	20.72	7.99	No
1704	CACHE3HI_1704_32	320.352	Cc1cc(nc(NC(c2ccncc2c2ccccc2)=O)n1)OC	HTRF	primary screen	AR000682a	cache3_nsp3_hid_1739_20230828	nsp3_SARS2:MVC039-H10:P222987	nsp3_SARS2	.0125 µM	25 mM HEPES pH 7.0, 20 mM NaCl, 0.05% BSA, 0.05% Tween-20		90	RT		100	1712	4349	2540.3	1683	4167	2475.94	2419.55	111.3	-5.23	2446.95	109.53	-1.24	0.84	0.84	21.73	22.15	25.39	14.26	No	24.97	13.51	No
1704	CACHE3HI_1704_33	277.324	Cc1ccnc(CNC(N2CCC(CC2)C(O)=O)=O)c1	HTRF	primary screen	AR001385a	cache3_nsp3_hid_1739_20230828	nsp3_SARS2:MVC039-H10:P222987	nsp3_SARS2	.0125 µM	25 mM HEPES pH 7.0, 20 mM NaCl, 0.05% BSA, 0.05% Tween-20		90	RT		100	1660	4129	2487.35	1587	3762	2370.51	2348.46	117.31	-6.22	2395.64	115.57	1.1	0.85	0.85	20.01	20.72	23.32	12	No	22.5	10.75	No
1704	CACHE3HI_1704_35	353.809	COc1cc(CC(Nc2ccccc2c2cccc(c2)[Cl])=O)ncn1	HTRF	primary screen	AR001529a	cache3_nsp3_hid_1739_20230828	nsp3_SARS2:MVC039-H10:P222987	nsp3_SARS2	.0125 µM	25 mM HEPES pH 7.0, 20 mM NaCl, 0.05% BSA, 0.05% Tween-20		90	RT		100	1433	3001	2094.21	1447	3360	2322.05	2348.46	117.31	11.39	2395.64	115.57	3.22	0.85	0.85	20.01	20.72	23.32	12	No	22.5	10.75	No
1704	CACHE3HI_1704_36	309.329	Cn1cc(C(Nc2c(c3ccc(cc3)OC)nccn2)=O)nc1	HTRF	primary screen	AR000710a	cache3_nsp3_hid_1739_20230828	nsp3_SARS2:MVC039-H10:P222987	nsp3_SARS2	.0125 µM	25 mM HEPES pH 7.0, 20 mM NaCl, 0.05% BSA, 0.05% Tween-20		90	RT		100	1508	3875	2569.63	1522	3737	2455.32	2419.55	111.3	-6.5	2446.95	109.53	-0.35	0.84	0.84	21.73	22.15	25.39	14.26	No	24.97	13.51	No
1704	CACHE3HI_1704_37	325.343	Cn1c(c(cn1)c1ccccc1)NC(COc1ccc(cc1)F)=O	HTRF	primary screen	AR000370a	cache3_nsp3_hid_1739_20230828	nsp3_SARS2:MVC039-H10:P222987	nsp3_SARS2	.0125 µM	25 mM HEPES pH 7.0, 20 mM NaCl, 0.05% BSA, 0.05% Tween-20		90	RT		100	1823	4917	2697.2	1543	3702	2399.22	2462.27	113.17	-10	2264.74	110.51	-6.24	0.83	0.82	21.75	20.49	20.83	8.76	No	20.72	7.99	No
1704	CACHE3HI_1704_38	360.373	COc1cc(NC(c2ccc(cc2)c2ccccc2C#N)=O)nc(n1)OC	HTRF	primary screen	AR001652a	cache3_nsp3_hid_1739_20230828	nsp3_SARS2:MVC039-H10:P222987	nsp3_SARS2	.0125 µM	25 mM HEPES pH 7.0, 20 mM NaCl, 0.05% BSA, 0.05% Tween-20		90	RT		100	49339	20339	412.23	35745	14401	402.88	2416.64	106.24	86.75	2554.93	116.03	88.49	0.79	0.89	22.74	22.49	18.92	4.31	Yes	17.76	5.83	Yes
1704	CACHE3HI_1704_39	368.343	c1cc(cc(c1)N)C(Nc1ccc(cn1)c1cc(c(C(N)=O)c(c1)F)F)=O	HTRF	primary screen	AR001571a	cache3_nsp3_hid_1739_20230828	nsp3_SARS2:MVC039-H10:P222987	nsp3_SARS2	.0125 µM	25 mM HEPES pH 7.0, 20 mM NaCl, 0.05% BSA, 0.05% Tween-20		90	RT		100	3236	3873	1196.85	2262	3310	1463.31	2348.46	117.31	51.61	2395.64	115.57	40.89	0.85	0.85	20.01	20.72	23.32	12	Yes	22.5	10.75	Yes
1704	CACHE3HI_1704_4	285.332	Cn1c(ccn1)c1ccc(cc1)C(Nc1nncs1)=O	HTRF	primary screen	AR001498a	cache3_nsp3_hid_1739_20230828	nsp3_SARS2:MVC039-H10:P222987	nsp3_SARS2	.0125 µM	25 mM HEPES pH 7.0, 20 mM NaCl, 0.05% BSA, 0.05% Tween-20		90	RT		100	8404	6253	744.05	7515	6418	854.03	2348.46	117.31	71.9	2395.64	115.57	67.61	0.85	0.85	20.01	20.72	23.32	12	Yes	22.5	10.75	Yes
1704	CACHE3HI_1704_41	386.415	C1CC(C(N(C1)c1ccc(C#N)cc1)=O)NC(c1cc(c2ccncc2)[nH]n1)=O	HTRF	primary screen	AR000501a	cache3_nsp3_hid_1739_20230828	nsp3_SARS2:MVC039-H10:P222987	nsp3_SARS2	.0125 µM	25 mM HEPES pH 7.0, 20 mM NaCl, 0.05% BSA, 0.05% Tween-20		90	RT		100	1654	3846	2325.27	1373	3244	2362.71	2462.27	113.17	5.83	2264.74	110.51	-4.54	0.83	0.82	21.75	20.49	20.83	8.76	No	20.72	7.99	No
1704	CACHE3HI_1704_42	362.389	C1C(CN(C1=O)c1ccccc1)C(NCC(Nc1ccc(C#N)cc1)=O)=O	HTRF	primary screen	AR000417a	cache3_nsp3_hid_1739_20230828	nsp3_SARS2:MVC039-H10:P222987	nsp3_SARS2	.0125 µM	25 mM HEPES pH 7.0, 20 mM NaCl, 0.05% BSA, 0.05% Tween-20		90	RT		100	1744	4318	2475.92	1425	3436	2411.23	2462.27	113.17	-0.58	2264.74	110.51	-6.79	0.83	0.82	21.75	20.49	20.83	8.76	No	20.72	7.99	No
1704	CACHE3HI_1704_43	345.362	C(C(Nc1ccc(C#N)cc1)=O)NC(c1cc(c2ccccc2)[nH]n1)=O	HTRF	primary screen	AR001343a	cache3_nsp3_hid_1739_20230828	nsp3_SARS2:MVC039-H10:P222987	nsp3_SARS2	.0125 µM	25 mM HEPES pH 7.0, 20 mM NaCl, 0.05% BSA, 0.05% Tween-20		90	RT		100	5978	4230	707.6	6187	4613	745.6	2348.46	117.31	73.54	2395.64	115.57	72.36	0.85	0.85	20.01	20.72	23.32	12	Yes	22.5	10.75	Yes
1704	CACHE3HI_1704_44	382.47	C(C(NCC(Nc1ccc(C#N)cc1)=O)=O)c1c(c2cccs2)ncs1	HTRF	primary screen	AR000699a	cache3_nsp3_hid_1739_20230828	nsp3_SARS2:MVC039-H10:P222987	nsp3_SARS2	.0125 µM	25 mM HEPES pH 7.0, 20 mM NaCl, 0.05% BSA, 0.05% Tween-20		90	RT		100	1817	4526	2490.92	1562	4248	2719.59	2419.55	111.3	-3.09	2446.95	109.53	-11.66	0.84	0.84	21.73	22.15	25.39	14.26	No	24.97	13.51	No
1704	CACHE3HI_1704_45	338.319	COc1ccc2c(c1)C(C=C(C(Nc1cccc(c1)C(O)=O)=O)N2)=O	HTRF	primary screen	AR001487a	cache3_nsp3_hid_1739_20230828	nsp3_SARS2:MVC039-H10:P222987	nsp3_SARS2	.0125 µM	25 mM HEPES pH 7.0, 20 mM NaCl, 0.05% BSA, 0.05% Tween-20		90	RT		100	685	722	1054.02	642	988	1538.94	2348.46	117.31	58.01	2395.64	115.57	37.57	0.85	0.85	20.01	20.72	23.32	12	Yes	22.5	10.75	Yes
1704	CACHE3HI_1704_46	362.389	C1CC(N(C1)c1cccc(c1)C(NCC(Nc1ccc(C#N)cc1)=O)=O)=O	HTRF	primary screen	AR000591a	cache3_nsp3_hid_1739_20230828	nsp3_SARS2:MVC039-H10:P222987	nsp3_SARS2	.0125 µM	25 mM HEPES pH 7.0, 20 mM NaCl, 0.05% BSA, 0.05% Tween-20		90	RT		100	5655	5790	1023.87	1990	3458	1737.69	2462.27	113.17	61.23	2264.74	110.51	24.46	0.83	0.82	21.75	20.49	20.83	8.76	Yes	20.72	7.99	No
1704	CACHE3HI_1704_47	376.338	COc1cccc(C(NCc2cnn(c2)c2ccc(cc2)C(F)(F)F)=O)n1	HTRF	primary screen	AR000843a	cache3_nsp3_hid_1739_20230828	nsp3_SARS2:MVC039-H10:P222987	nsp3_SARS2	.0125 µM	25 mM HEPES pH 7.0, 20 mM NaCl, 0.05% BSA, 0.05% Tween-20		90	RT		100	1603	3559	2220.21	1405	3412	2428.47	2419.55	111.3	8.63	2446.95	109.53	0.79	0.84	0.84	21.73	22.15	25.39	14.26	No	24.97	13.51	No
1704	CACHE3HI_1704_48	294.311	CCOC(c1c2CN(CCc2[nH]n1)C(CNC(C)=O)=O)=O	HTRF	primary screen	AR000420a	cache3_nsp3_hid_1739_20230828	nsp3_SARS2:MVC039-H10:P222987	nsp3_SARS2	.0125 µM	25 mM HEPES pH 7.0, 20 mM NaCl, 0.05% BSA, 0.05% Tween-20		90	RT		100	1941	4576	2357.55	1479	3556	2404.33	2462.27	113.17	4.45	2264.74	110.51	-6.47	0.83	0.82	21.75	20.49	20.83	8.76	No	20.72	7.99	No
1704	CACHE3HI_1704_5	383.383	CC(NCc1ccc(cc1F)C(NCC#CCNC(c1cncnc1)=O)=O)=O	HTRF	primary screen	AR000735a	cache3_nsp3_hid_1739_20230828	nsp3_SARS2:MVC039-H10:P222987	nsp3_SARS2	.0125 µM	25 mM HEPES pH 7.0, 20 mM NaCl, 0.05% BSA, 0.05% Tween-20		90	RT		100	1726	4458	2582.85	1738	4460	2566.17	2419.55	111.3	-7.07	2446.95	109.53	-5.1	0.84	0.84	21.73	22.15	25.39	14.26	No	24.97	13.51	No
1704	CACHE3HI_1704_50	347.378	C(Cc1c2ccccc2[nH]n1)C(NCC(Nc1ccc(C#N)cc1)=O)=O	HTRF	primary screen	AR000909a	cache3_nsp3_hid_1739_20230828	nsp3_SARS2:MVC039-H10:P222987	nsp3_SARS2	.0125 µM	25 mM HEPES pH 7.0, 20 mM NaCl, 0.05% BSA, 0.05% Tween-20		90	RT		100	2172	4369	2011.51	1999	4218	2110.06	2419.55	111.3	17.67	2446.95	109.53	14.41	0.84	0.84	21.73	22.15	25.39	14.26	No	24.97	13.51	No
1704	CACHE3HI_1704_51	374.4	Cc1c(CC(NCC(Nc2ccc(C#N)cc2)=O)=O)nc(c2ccccc2)o1	HTRF	primary screen	AR001363a	cache3_nsp3_hid_1739_20230828	nsp3_SARS2:MVC039-H10:P222987	nsp3_SARS2	.0125 µM	25 mM HEPES pH 7.0, 20 mM NaCl, 0.05% BSA, 0.05% Tween-20		90	RT		100	4625	5402	1168	4178	4900	1172.81	2348.46	117.31	52.9	2395.64	115.57	53.63	0.85	0.85	20.01	20.72	23.32	12	Yes	22.5	10.75	Yes
1704	CACHE3HI_1704_52	375.388	COc1ccc(cc1)c1c(c[nH]n1)C(NCC(Nc1ccc(C#N)cc1)=O)=O	HTRF	primary screen	AR001306a	cache3_nsp3_hid_1739_20230828	nsp3_SARS2:MVC039-H10:P222987	nsp3_SARS2	.0125 µM	25 mM HEPES pH 7.0, 20 mM NaCl, 0.05% BSA, 0.05% Tween-20		90	RT		100	1578	4059	2572.24	1554	4024	2589.45	2348.46	117.31	-10.03	2395.64	115.57	-8.49	0.85	0.85	20.01	20.72	23.32	12	No	22.5	10.75	No
1704	CACHE3HI_1704_53	351.362	C(C(NCC(Nc1ccc(C#N)cc1)=O)=O)c1ccc2c(c1)OCCO2	HTRF	primary screen	AR000932a	cache3_nsp3_hid_1739_20230828	nsp3_SARS2:MVC039-H10:P222987	nsp3_SARS2	.0125 µM	25 mM HEPES pH 7.0, 20 mM NaCl, 0.05% BSA, 0.05% Tween-20		90	RT		100	2022	3911	1934.22	2056	3903	1898.35	2419.55	111.3	21.02	2446.95	109.53	23.48	0.84	0.84	21.73	22.15	25.39	14.26	No	24.97	13.51	No
1704	CACHE3HI_1704_54	346.35	C(C(Nc1ccc(C#N)cc1)=O)NC(c1cnnn1c1ccccc1)=O	HTRF	primary screen	AR000872a	cache3_nsp3_hid_1739_20230828	nsp3_SARS2:MVC039-H10:P222987	nsp3_SARS2	.0125 µM	25 mM HEPES pH 7.0, 20 mM NaCl, 0.05% BSA, 0.05% Tween-20		90	RT		100	1559	3747	2403.46	1905	3910	2052.49	2419.55	111.3	0.69	2446.95	109.53	16.88	0.84	0.84	21.73	22.15	25.39	14.26	No	24.97	13.51	No
1704	CACHE3HI_1704_55	424.541	CCOc1ccc(CCNC(C(c2ccccc2)N2CCCCC2=O)=O)cc1OCC	HTRF	primary screen	AR000505a	cache3_nsp3_hid_1739_20230828	nsp3_SARS2:MVC039-H10:P222987	nsp3_SARS2	.0125 µM	25 mM HEPES pH 7.0, 20 mM NaCl, 0.05% BSA, 0.05% Tween-20		90	RT		100	1740	4264	2450.58	1433	3362	2346.13	2462.27	113.17	0.49	2264.74	110.51	-3.77	0.83	0.82	21.75	20.49	20.83	8.76	No	20.72	7.99	No
1704	CACHE3HI_1704_56	382.485	CCc1c(c2ccc(cc2)OC)nc(NC(CCc2ccccc2O)=O)s1	HTRF	primary screen	AR000697a	cache3_nsp3_hid_1739_20230828	nsp3_SARS2:MVC039-H10:P222987	nsp3_SARS2	.0125 µM	25 mM HEPES pH 7.0, 20 mM NaCl, 0.05% BSA, 0.05% Tween-20		90	RT		100	1684	4330	2571.26	1594	4201	2635.51	2419.55	111.3	-6.57	2446.95	109.53	-8.06	0.84	0.84	21.73	22.15	25.39	14.26	No	24.97	13.51	No
1704	CACHE3HI_1704_57	402.494	CCc1ccccc1OCC(NC(Cc1ccccc1)C(Nc1ccccc1)=O)=O	HTRF	primary screen	AR000795a	cache3_nsp3_hid_1739_20230828	nsp3_SARS2:MVC039-H10:P222987	nsp3_SARS2	.0125 µM	25 mM HEPES pH 7.0, 20 mM NaCl, 0.05% BSA, 0.05% Tween-20		90	RT		100	1643	3793	2308.58	1696	4174	2461.09	2419.55	111.3	4.8	2446.95	109.53	-0.6	0.84	0.84	21.73	22.15	25.39	14.26	No	24.97	13.51	No
1704	CACHE3HI_1704_58	374.444	C1CC1c1cc(C(NC(Cc2ccccc2)C(Nc2ccccc2)=O)=O)n[nH]1	HTRF	primary screen	AR000427a	cache3_nsp3_hid_1739_20230828	nsp3_SARS2:MVC039-H10:P222987	nsp3_SARS2	.0125 µM	25 mM HEPES pH 7.0, 20 mM NaCl, 0.05% BSA, 0.05% Tween-20		90	RT		100	1861	4567	2454.06	1487	3390	2279.76	2462.27	113.17	0.34	2264.74	110.51	-0.69	0.83	0.82	21.75	20.49	20.83	8.76	No	20.72	7.99	No
1704	CACHE3HI_1704_59	400.544	CN(C)Cc1ccc(cc1)c1ccccc1CNC(C1CCS(CC1)(=O)=O)=O	HTRF	primary screen	AR000929a	cache3_nsp3_hid_1739_20230828	nsp3_SARS2:MVC039-H10:P222987	nsp3_SARS2	.0125 µM	25 mM HEPES pH 7.0, 20 mM NaCl, 0.05% BSA, 0.05% Tween-20		90	RT		100	1519	3693	2431.21	1584	3629	2291.04	2419.55	111.3	-0.5	2446.95	109.53	6.67	0.84	0.84	21.73	22.15	25.39	14.26	No	24.97	13.51	No
1704	CACHE3HI_1704_6	393.447	CC(C)(C)c1nnc(C(Nc2cccc(c2)NC(COc2ccccc2)=O)=O)[nH]1	HTRF	primary screen	AR001418a	cache3_nsp3_hid_1739_20230828	nsp3_SARS2:MVC039-H10:P222987	nsp3_SARS2	.0125 µM	25 mM HEPES pH 7.0, 20 mM NaCl, 0.05% BSA, 0.05% Tween-20		90	RT		100	1665	3951	2372.97	1536	3639	2369.14	2348.46	117.31	-1.09	2395.64	115.57	1.16	0.85	0.85	20.01	20.72	23.32	12	No	22.5	10.75	No
1704	CACHE3HI_1704_60	340.427	Cc1ccccc1n1c(ccn1)NC(C1CC(N(C1)C(C)(C)C)=O)=O	HTRF	primary screen	AR000531a	cache3_nsp3_hid_1739_20230828	nsp3_SARS2:MVC039-H10:P222987	nsp3_SARS2	.0125 µM	25 mM HEPES pH 7.0, 20 mM NaCl, 0.05% BSA, 0.05% Tween-20		90	RT		100	1645	4239	2576.9	1412	3019	2138.1	2462.27	113.17	-4.87	2264.74	110.51	5.87	0.83	0.82	21.75	20.49	20.83	8.76	No	20.72	7.99	No
1704	CACHE3HI_1704_61	434.462	C1CN(CC1NC(NCC(NCc1ccccc1)=O)=O)Cc1ccc(cc1)C(F)(F)F	HTRF	primary screen	AR001189a	cache3_nsp3_hid_1739_20230828	nsp3_SARS2:MVC039-H10:P222987	nsp3_SARS2	.0125 µM	25 mM HEPES pH 7.0, 20 mM NaCl, 0.05% BSA, 0.05% Tween-20		90	RT		100	1761	4390	2492.9	1631	4526	2774.99	2447.99	110.53	-1.92	2670.35	113.05	-4.09	0.85	0.88	22.14	23.62	21.55	10.35	No	21.65	10.42	No
1704	CACHE3HI_1704_62	305.337	COc1ccc(cc1c1ccccc1)C(Nc1cccnn1)=O	HTRF	primary screen	AR001497a	cache3_nsp3_hid_1739_20230828	nsp3_SARS2:MVC039-H10:P222987	nsp3_SARS2	.0125 µM	25 mM HEPES pH 7.0, 20 mM NaCl, 0.05% BSA, 0.05% Tween-20		90	RT		100	1656	3777	2280.8	1323	3256	2461.07	2348.46	117.31	3.03	2395.64	115.57	-2.86	0.85	0.85	20.01	20.72	23.32	12	No	22.5	10.75	No
1704	CACHE3HI_1704_63	338.791	CN1CCC(C1=O)NC(C=Cc1cc(c(c(c1)[Cl])OC)OC)=O	HTRF	primary screen	AR001394a	cache3_nsp3_hid_1739_20230828	nsp3_SARS2:MVC039-H10:P222987	nsp3_SARS2	.0125 µM	25 mM HEPES pH 7.0, 20 mM NaCl, 0.05% BSA, 0.05% Tween-20		90	RT		100	1252	3035	2424.12	1140	3079	2700.88	2348.46	117.31	-3.39	2395.64	115.57	-13.38	0.85	0.85	20.01	20.72	23.32	12	No	22.5	10.75	No
1704	CACHE3HI_1704_64	436.903	C(Cn1ccnc1)Cn1c2ccccc2nc1NC(CNC(c1ccc(cc1)[Cl])=O)=O	HTRF	primary screen	AR000442a	cache3_nsp3_hid_1739_20230828	nsp3_SARS2:MVC039-H10:P222987	nsp3_SARS2	.0125 µM	25 mM HEPES pH 7.0, 20 mM NaCl, 0.05% BSA, 0.05% Tween-20		90	RT		100	1424	3736	2623.6	1151	2718	2361.43	2462.27	113.17	-6.86	2264.74	110.51	-4.48	0.83	0.82	21.75	20.49	20.83	8.76	No	20.72	7.99	No
1704	CACHE3HI_1704_66	423.512	COC(c1ccoc1CSc1ccccc1C(NC1CCS(CC1)(=O)=O)=O)=O	HTRF	primary screen	AR000688a	cache3_nsp3_hid_1739_20230828	nsp3_SARS2:MVC039-H10:P222987	nsp3_SARS2	.0125 µM	25 mM HEPES pH 7.0, 20 mM NaCl, 0.05% BSA, 0.05% Tween-20		90	RT		100	1902	4659	2449.53	1754	4657	2655.07	2419.55	111.3	-1.29	2446.95	109.53	-8.9	0.84	0.84	21.73	22.15	25.39	14.26	No	24.97	13.51	No
1704	CACHE3HI_1704_67	299.37	CC(C(NCCc1ccccc1)=O)Oc1cccc(c1)OC	HTRF	primary screen	AR000479a	cache3_nsp3_hid_1739_20230828	nsp3_SARS2:MVC039-H10:P222987	nsp3_SARS2	.0125 µM	25 mM HEPES pH 7.0, 20 mM NaCl, 0.05% BSA, 0.05% Tween-20		90	RT		100	1675	3977	2374.33	1488	3329	2237.23	2462.27	113.17	3.74	2264.74	110.51	1.27	0.83	0.82	21.75	20.49	20.83	8.76	No	20.72	7.99	No
1704	CACHE3HI_1704_68	318.376	Cc1cc(cnc1)NC(c1ccccc1c1ccccc1OC)=O	HTRF	primary screen	AR000415a	cache3_nsp3_hid_1739_20230828	nsp3_SARS2:MVC039-H10:P222987	nsp3_SARS2	.0125 µM	25 mM HEPES pH 7.0, 20 mM NaCl, 0.05% BSA, 0.05% Tween-20		90	RT		100	1539	4031	2619.23	1385	3407	2459.93	2462.27	113.17	-6.68	2264.74	110.51	-9.06	0.83	0.82	21.75	20.49	20.83	8.76	No	20.72	7.99	No
1704	CACHE3HI_1704_69	240.503	CNc1cc(ccc1[Br])F.[Cl]	HTRF	primary screen	AR001187aCL	cache3_nsp3_hid_1739_20230828	nsp3_SARS2:MVC039-H10:P222987	nsp3_SARS2	.0125 µM	25 mM HEPES pH 7.0, 20 mM NaCl, 0.05% BSA, 0.05% Tween-20		90	RT		100	1993	4759	2387.86	1887	4853	2571.81	2447.99	110.53	2.57	2670.35	113.05	3.85	0.85	0.88	22.14	23.62	21.55	10.35	No	21.65	10.42	No
1704	CACHE3HI_1704_74	445.288	Cc1ccc(CC(NC(C(Nc2ccc(cc2F)[Br])=O)c2ccccc2)=O)o1	HTRF	primary screen	AR001033a	cache3_nsp3_hid_1739_20230828	nsp3_SARS2:MVC039-H10:P222987	nsp3_SARS2	.0125 µM	25 mM HEPES pH 7.0, 20 mM NaCl, 0.05% BSA, 0.05% Tween-20		90	RT		100	2570	4965	1931.91	2677	5415	2022.79	2447.99	110.53	22.07	2670.35	113.05	25.32	0.85	0.88	22.14	23.62	21.55	10.35	No	21.65	10.42	No
1704	CACHE3HI_1704_75	335.363	COc1cc(NC(COc2ccccc2c2ccccc2)=O)ncn1	HTRF	primary screen	AR000953a	cache3_nsp3_hid_1739_20230828	nsp3_SARS2:MVC039-H10:P222987	nsp3_SARS2	.0125 µM	25 mM HEPES pH 7.0, 20 mM NaCl, 0.05% BSA, 0.05% Tween-20		90	RT		100	27243	14964	549.28	32614	16724	512.79	2419.55	111.3	81.02	2446.95	109.53	82.78	0.84	0.84	21.73	22.15	25.39	14.26	Yes	24.97	13.51	Yes
1704	CACHE3HI_1704_76	436.559	CC(N1CCCCC1C(Nc1nc2ccc(cc2s1)S(N1CCCC1)(=O)=O)=O)=O	HTRF	primary screen	AR000733a	cache3_nsp3_hid_1739_20230828	nsp3_SARS2:MVC039-H10:P222987	nsp3_SARS2	.0125 µM	25 mM HEPES pH 7.0, 20 mM NaCl, 0.05% BSA, 0.05% Tween-20		90	RT		100	1368	3316	2423.98	1385	3535	2552.35	2419.55	111.3	-0.19	2446.95	109.53	-4.51	0.84	0.84	21.73	22.15	25.39	14.26	No	24.97	13.51	No
1704	CACHE3HI_1704_77	413.433	CC(C(Nc1ccc(C#N)cc1)=O)OC(c1ccc(cc1)C(Nc1ccccc1)=O)=O	HTRF	primary screen	AR001522a	cache3_nsp3_hid_1739_20230828	nsp3_SARS2:MVC039-H10:P222987	nsp3_SARS2	.0125 µM	25 mM HEPES pH 7.0, 20 mM NaCl, 0.05% BSA, 0.05% Tween-20		90	RT		100	5270	4901	929.98	4484	4696	1047.28	2348.46	117.31	63.57	2395.64	115.57	59.13	0.85	0.85	20.01	20.72	23.32	12	Yes	22.5	10.75	Yes
1704	CACHE3HI_1704_78	293.366	CC(NCCc1ccc(cc1)C(C=Cc1ccccc1)=O)=O	HTRF	primary screen	AR000891a	cache3_nsp3_hid_1739_20230828	nsp3_SARS2:MVC039-H10:P222987	nsp3_SARS2	.0125 µM	25 mM HEPES pH 7.0, 20 mM NaCl, 0.05% BSA, 0.05% Tween-20		90	RT		100	333	836	2510.51	283	759	2681.98	2419.55	111.3	-3.94	2446.95	109.53	-10.05	0.84	0.84	21.73	22.15	25.39	14.26	No	24.97	13.51	No
1704	CACHE3HI_1704_79	427.482	CC(C)Oc1ccc(cc1)S(Nc1ccc(nc1)Oc1cccc(c1)C(N)=O)(=O)=O	HTRF	primary screen	AR000807a	cache3_nsp3_hid_1739_20230828	nsp3_SARS2:MVC039-H10:P222987	nsp3_SARS2	.0125 µM	25 mM HEPES pH 7.0, 20 mM NaCl, 0.05% BSA, 0.05% Tween-20		90	RT		100	1574	3568	2266.84	1587	3884	2447.39	2419.55	111.3	6.61	2446.95	109.53	-0.01	0.84	0.84	21.73	22.15	25.39	14.26	No	24.97	13.51	No
1704	CACHE3HI_1704_80	212.23	C1CC1(C(O)=O)C(Nc1nccs1)=O	HTRF	primary screen	AR001244a	cache3_nsp3_hid_1739_20230828	nsp3_SARS2:MVC039-H10:P222987	nsp3_SARS2	.0125 µM	25 mM HEPES pH 7.0, 20 mM NaCl, 0.05% BSA, 0.05% Tween-20		90	RT		100	1525	3652	2394.75	1640	4140	2524.39	2447.99	110.53	2.27	2670.35	113.05	5.7	0.85	0.88	22.14	23.62	21.55	10.35	No	21.65	10.42	No
1704	CACHE3HI_1704_81	336.395	CC(C)(C(NCc1nc2ccccc2[nH]1)=O)NC(c1ccccc1)=O	HTRF	primary screen	AR000453a	cache3_nsp3_hid_1739_20230828	nsp3_SARS2:MVC039-H10:P222987	nsp3_SARS2	.0125 µM	25 mM HEPES pH 7.0, 20 mM NaCl, 0.05% BSA, 0.05% Tween-20		90	RT		100	1637	4096	2502.14	1408	3268	2321.02	2462.27	113.17	-1.69	2264.74	110.51	-2.61	0.83	0.82	21.75	20.49	20.83	8.76	No	20.72	7.99	No
1704	CACHE3HI_1704_82	378.45	CCCC(C(O)=O)NC(C(CCSC)N1C(c2ccccc2C1=O)=O)=O	HTRF	primary screen	AR001574a	cache3_nsp3_hid_1739_20230828	nsp3_SARS2:MVC039-H10:P222987	nsp3_SARS2	.0125 µM	25 mM HEPES pH 7.0, 20 mM NaCl, 0.05% BSA, 0.05% Tween-20		90	RT		100	1412	3501	2479.46	1378	3220	2336.72	2348.46	117.31	-5.87	2395.64	115.57	2.58	0.85	0.85	20.01	20.72	23.32	12	No	22.5	10.75	No
1704	CACHE3HI_1704_83	249.197	c1cc(ccc1NC(c1cc(co1)C(O)=O)=O)F	HTRF	primary screen	AR001434a	cache3_nsp3_hid_1739_20230828	nsp3_SARS2:MVC039-H10:P222987	nsp3_SARS2	.0125 µM	25 mM HEPES pH 7.0, 20 mM NaCl, 0.05% BSA, 0.05% Tween-20		90	RT		100	1491	3538	2372.9	1346	3343	2483.66	2348.46	117.31	-1.09	2395.64	115.57	-3.85	0.85	0.85	20.01	20.72	23.32	12	No	22.5	10.75	No
1704	CACHE3HI_1704_84	423.516	C(Cc1cncc2ccccc12)C(NC(Cc1ccccc1)C(Nc1ccccc1)=O)=O	HTRF	primary screen	AR001562a	cache3_nsp3_hid_1739_20230828	nsp3_SARS2:MVC039-H10:P222987	nsp3_SARS2	.0125 µM	25 mM HEPES pH 7.0, 20 mM NaCl, 0.05% BSA, 0.05% Tween-20		90	RT		100	1718	3322	1933.64	1549	3111	2008.39	2348.46	117.31	18.59	2395.64	115.57	16.98	0.85	0.85	20.01	20.72	23.32	12	No	22.5	10.75	No
1704	CACHE3HI_1704_86	280.305	CCOC(c1c(C)oc(NC(c2cccs2)=O)n1)=O	HTRF	primary screen	AR001483a	cache3_nsp3_hid_1739_20230828	nsp3_SARS2:MVC039-H10:P222987	nsp3_SARS2	.0125 µM	25 mM HEPES pH 7.0, 20 mM NaCl, 0.05% BSA, 0.05% Tween-20		90	RT		100	1381	3203	2319.33	1265	2760	2181.82	2348.46	117.31	1.3	2395.64	115.57	9.37	0.85	0.85	20.01	20.72	23.32	12	No	22.5	10.75	No
1704	CACHE3HI_1704_87	312.369	COC(CCCC(Nc1ccccc1Cc1ccccn1)=O)=O	HTRF	primary screen	AR001062a	cache3_nsp3_hid_1739_20230828	nsp3_SARS2:MVC039-H10:P222987	nsp3_SARS2	.0125 µM	25 mM HEPES pH 7.0, 20 mM NaCl, 0.05% BSA, 0.05% Tween-20		90	RT		100	1881	4722	2510.37	1946	5490	2821.17	2447.99	110.53	-2.66	2670.35	113.05	-5.89	0.85	0.88	22.14	23.62	21.55	10.35	No	21.65	10.42	No
1704	CACHE3HI_1704_88	347.374	CCOC(c1ccc(cc1)NC(C(Cc1ccc(C#N)cc1)C#N)=O)=O	HTRF	primary screen	AR001208a	cache3_nsp3_hid_1739_20230828	nsp3_SARS2:MVC039-H10:P222987	nsp3_SARS2	.0125 µM	25 mM HEPES pH 7.0, 20 mM NaCl, 0.05% BSA, 0.05% Tween-20		90	RT		100	1921	4167	2169.18	1881	4615	2453.48	2447.99	110.53	11.92	2670.35	113.05	8.48	0.85	0.88	22.14	23.62	21.55	10.35	No	21.65	10.42	No
1704	CACHE3HI_1704_89	449.594	CCOC(c1c2CCCCc2sc1NC(CS(CCCc1ccccc1)(=O)=O)=O)=O	HTRF	primary screen	AR000351a	cache3_nsp3_hid_1739_20230828	nsp3_SARS2:MVC039-H10:P222987	nsp3_SARS2	.0125 µM	25 mM HEPES pH 7.0, 20 mM NaCl, 0.05% BSA, 0.05% Tween-20		90	RT		100	3213	4431	1379.09	4329	4523	1044.81	2462.27	113.17	46.11	2264.74	110.51	56.62	0.83	0.82	21.75	20.49	20.83	8.76	Yes	20.72	7.99	Yes
1704	CACHE3HI_1704_9	319.364	C1[C@H](c2ccccc2)[C@@H]1C(NCC(Nc1ccc(C#N)cc1)=O)=O	HTRF	primary screen	AR000845a	cache3_nsp3_hid_1739_20230828	nsp3_SARS2:MVC039-H10:P222987	nsp3_SARS2	.0125 µM	25 mM HEPES pH 7.0, 20 mM NaCl, 0.05% BSA, 0.05% Tween-20		90	RT		100	2176	3909	1796.42	1651	3714	2249.55	2419.55	111.3	26.99	2446.95	109.53	8.44	0.84	0.84	21.73	22.15	25.39	14.26	No	24.97	13.51	No
1704	CACHE3HI_1704_90	432.476	COc1ccc(cc1)NC(c1ccccc1NC(C=Cc1cc(ccc1OC)OC)=O)=O	HTRF	primary screen	AR000745a	cache3_nsp3_hid_1739_20230828	nsp3_SARS2:MVC039-H10:P222987	nsp3_SARS2	.0125 µM	25 mM HEPES pH 7.0, 20 mM NaCl, 0.05% BSA, 0.05% Tween-20		90	RT		100	2072	4424	2135.14	2250	4605	2046.67	2419.55	111.3	12.32	2446.95	109.53	17.13	0.84	0.84	21.73	22.15	25.39	14.26	No	24.97	13.51	No
1704	CACHE3HI_1704_91	347.418	COc1ccc(cc1)c1c(NC(CCCc2ccccc2)=O)nccn1	HTRF	primary screen	AR000486a	cache3_nsp3_hid_1739_20230828	nsp3_SARS2:MVC039-H10:P222987	nsp3_SARS2	.0125 µM	25 mM HEPES pH 7.0, 20 mM NaCl, 0.05% BSA, 0.05% Tween-20		90	RT		100	1273	2757	2165.75	1160	2507	2161.21	2462.27	113.17	12.62	2264.74	110.51	4.8	0.83	0.82	21.75	20.49	20.83	8.76	No	20.72	7.99	No
1704	CACHE3HI_1704_92	401.422	C(C(C(Nc1ccccc1)=O)NC(c1ccc2c(c1)NC(=O)O2)=O)c1ccccc1	HTRF	primary screen	AR000683a	cache3_nsp3_hid_1739_20230828	nsp3_SARS2:MVC039-H10:P222987	nsp3_SARS2	.0125 µM	25 mM HEPES pH 7.0, 20 mM NaCl, 0.05% BSA, 0.05% Tween-20		90	RT		100	1859	4642	2497.04	1664	4209	2529.45	2419.55	111.3	-3.35	2446.95	109.53	-3.53	0.84	0.84	21.73	22.15	25.39	14.26	No	24.97	13.51	No
1704	CACHE3HI_1704_93	402.45	CCOC(c1ccc(cc1)C(Nc1ccc(cc1)C(NCc1ccccc1)=O)=O)=O	HTRF	primary screen	AR001577a	cache3_nsp3_hid_1739_20230828	nsp3_SARS2:MVC039-H10:P222987	nsp3_SARS2	.0125 µM	25 mM HEPES pH 7.0, 20 mM NaCl, 0.05% BSA, 0.05% Tween-20		90	RT		100	2660	3195	1201.13	2088	2531	1212.17	2348.46	117.31	51.42	2395.64	115.57	51.9	0.85	0.85	20.01	20.72	23.32	12	Yes	22.5	10.75	Yes
1704	CACHE3HI_1704_95	420.425	CC(C(Nc1ccc(C#N)cc1)=O)OC(CCc1nc(c2ccc(cc2)OC)no1)=O	HTRF	primary screen	AR001552a	cache3_nsp3_hid_1739_20230828	nsp3_SARS2:MVC039-H10:P222987	nsp3_SARS2	.0125 µM	25 mM HEPES pH 7.0, 20 mM NaCl, 0.05% BSA, 0.05% Tween-20		90	RT		100	1606	3728	2321.3	1398	3702	2648.07	2348.46	117.31	1.21	2395.64	115.57	-11.07	0.85	0.85	20.01	20.72	23.32	12	No	22.5	10.75	No
1704	CACHE3HI_1704_96	404.463	COC(c1ccc(CCNC(CSCC(Nc2ccccc2F)=O)=O)cc1)=O	HTRF	primary screen	AR001021a	cache3_nsp3_hid_1739_20230828	nsp3_SARS2:MVC039-H10:P222987	nsp3_SARS2	.0125 µM	25 mM HEPES pH 7.0, 20 mM NaCl, 0.05% BSA, 0.05% Tween-20		90	RT		100	1891	4880	2580.65	2028	5422	2673.57	2447.99	110.53	-5.67	2670.35	113.05	-0.12	0.85	0.88	22.14	23.62	21.55	10.35	No	21.65	10.42	No
1704	CACHE3HI_1704_97	402.494	C(Cc1ccccc1)CNC(COc1ccccc1C(NCc1ccccc1)=O)=O	HTRF	primary screen	AR000341a	cache3_nsp3_hid_1739_20230828	nsp3_SARS2:MVC039-H10:P222987	nsp3_SARS2	.0125 µM	25 mM HEPES pH 7.0, 20 mM NaCl, 0.05% BSA, 0.05% Tween-20		90	RT		100	1678	4485	2672.83	1372	3267	2381.2	2462.27	113.17	-8.96	2264.74	110.51	-5.4	0.83	0.82	21.75	20.49	20.83	8.76	No	20.72	7.99	No
1704	CACHE3HI_1704_98	289.306	COc1ccc(C=NOCc2ccccc2F)cc1OC	HTRF	primary screen	AR001466a	cache3_nsp3_hid_1739_20230828	nsp3_SARS2:MVC039-H10:P222987	nsp3_SARS2	.0125 µM	25 mM HEPES pH 7.0, 20 mM NaCl, 0.05% BSA, 0.05% Tween-20		90	RT		100	1336	3074	2300.9	1358	3073	2262.89	2348.46	117.31	2.13	2395.64	115.57	5.82	0.85	0.85	20.01	20.72	23.32	12	No	22.5	10.75	No
1704	CACHE3HI_1704_99	394.496	COc1ccccc1CNC(C(Cc1ccccc1)NC(c1cccs1)=O)=O	HTRF	primary screen	AR000608a	cache3_nsp3_hid_1739_20230828	nsp3_SARS2:MVC039-H10:P222987	nsp3_SARS2	.0125 µM	25 mM HEPES pH 7.0, 20 mM NaCl, 0.05% BSA, 0.05% Tween-20		90	RT		100	2667	4385	1644.17	2088	3123	1495.69	2462.27	113.17	34.82	2264.74	110.51	35.69	0.83	0.82	21.75	20.49	20.83	8.76	Yes	20.72	7.99	Yes
1705	CACHE3HI_1705_1	400.479	CC1(C)CC(C1)(C(N1CCC(CN(C)C(c2cc3cc[nH]c3nc2)=O)(C1)O)=O)O	HTRF	primary screen	AR001340a	cache3_nsp3_hid_1739_20230828	nsp3_SARS2:MVC039-H10:P222987	nsp3_SARS2	.0125 µM	25 mM HEPES pH 7.0, 20 mM NaCl, 0.05% BSA, 0.05% Tween-20		90	RT		100	1691	3870	2288.59	1680	3775	2247.02	2348.46	117.31	2.68	2395.64	115.57	6.51	0.85	0.85	20.01	20.72	23.32	12	No	22.5	10.75	No
1705	CACHE3HI_1705_10	391.435	CC[C@H](CNC(c1cc2cc[nH]c2nc1)=O)NC(c1cccc2c1nnn2C)=O	HTRF	primary screen	AR001028a	cache3_nsp3_hid_1739_20230828	nsp3_SARS2:MVC039-H10:P222987	nsp3_SARS2	.0125 µM	25 mM HEPES pH 7.0, 20 mM NaCl, 0.05% BSA, 0.05% Tween-20		90	RT		100	1661	4406	2652.62	1798	5090	2830.92	2447.99	110.53	-8.75	2670.35	113.05	-6.27	0.85	0.88	22.14	23.62	21.55	10.35	No	21.65	10.42	No
1705	CACHE3HI_1705_11	382.464	C1C[C@@H]2C[C@@H](C[C@H]1N2C(c1cc2cc[nH]c2nc1)=O)NC(C1(CCO)CC1)=O	HTRF	primary screen	AR000379a	cache3_nsp3_hid_1739_20230828	nsp3_SARS2:MVC039-H10:P222987	nsp3_SARS2	.0125 µM	25 mM HEPES pH 7.0, 20 mM NaCl, 0.05% BSA, 0.05% Tween-20		90	RT		100	1875	4674	2492.8	1551	3527	2274.02	2462.27	113.17	-1.29	2264.74	110.51	-0.43	0.83	0.82	21.75	20.49	20.83	8.76	No	20.72	7.99	No
1705	CACHE3HI_1705_13	402.495	CCC(C)(CO)C(NCC1(CCN(CC1)C(c1cc2c(C)c[nH]c2nc1)=O)O)=O	HTRF	primary screen	AR000523a	cache3_nsp3_hid_1739_20230828	nsp3_SARS2:MVC039-H10:P222987	nsp3_SARS2	.0125 µM	25 mM HEPES pH 7.0, 20 mM NaCl, 0.05% BSA, 0.05% Tween-20		90	RT		100	1664	3785	2274.64	1263	2797	2214.57	2462.27	113.17	7.98	2264.74	110.51	2.32	0.83	0.82	21.75	20.49	20.83	8.76	No	20.72	7.99	No
1705	CACHE3HI_1705_14	386.496	CC1(C)CC(C1)(C(N1CCCC2(CCN(C2)C(c2ccc(N)nc2)=O)C1)=O)O	HTRF	primary screen	AR001318a	cache3_nsp3_hid_1739_20230828	nsp3_SARS2:MVC039-H10:P222987	nsp3_SARS2	.0125 µM	25 mM HEPES pH 7.0, 20 mM NaCl, 0.05% BSA, 0.05% Tween-20		90	RT		100	1605	4009	2497.82	1547	3873	2503.56	2348.46	117.31	-6.69	2395.64	115.57	-4.73	0.85	0.85	20.01	20.72	23.32	12	No	22.5	10.75	No
1705	CACHE3HI_1705_15	367.409	CC(C)(C(N[C@@H]1CCN(C1)C(c1cc2cc[nH]c2nc1)=O)=O)c1ccno1	HTRF	primary screen	AR001225a	cache3_nsp3_hid_1739_20230828	nsp3_SARS2:MVC039-H10:P222987	nsp3_SARS2	.0125 µM	25 mM HEPES pH 7.0, 20 mM NaCl, 0.05% BSA, 0.05% Tween-20		90	RT		100	1877	4606	2453.92	1873	4757	2539.78	2447.99	110.53	-0.25	2670.35	113.05	5.1	0.85	0.88	22.14	23.62	21.55	10.35	No	21.65	10.42	No
1705	CACHE3HI_1705_16	396.369	C1CN(C[C@@H]([C@H]1NC(C1(CC1(F)F)CF)=O)O)C(c1cc2cc[nH]c2nc1)=O	HTRF	primary screen	AR001121a	cache3_nsp3_hid_1739_20230828	nsp3_SARS2:MVC039-H10:P222987	nsp3_SARS2	.0125 µM	25 mM HEPES pH 7.0, 20 mM NaCl, 0.05% BSA, 0.05% Tween-20		90	RT		100	1638	3924	2395.6	1758	4754	2704.21	2447.99	110.53	2.24	2670.35	113.05	-1.32	0.85	0.88	22.14	23.62	21.55	10.35	No	21.65	10.42	No
1705	CACHE3HI_1705_17	383.433	CC(c1nc(cs1)C(N[C@@H]1CC[C@@H]1NC(c1cc2cc[nH]c2nc1)=O)=O)=O	HTRF	primary screen	AR001713a	cache3_nsp3_hid_1739_20230828	nsp3_SARS2:MVC039-H10:P222987	nsp3_SARS2	.0125 µM	25 mM HEPES pH 7.0, 20 mM NaCl, 0.05% BSA, 0.05% Tween-20		90	RT		100	1255	2731	2176.1	1424	3747	2631.32	2416.64	106.24	10.41	2554.93	116.03	-0.86	0.79	0.89	22.74	22.49	18.92	4.31	No	17.76	5.83	No
1705	CACHE3HI_1705_18	384.48	C[C@@]1(CCN(C1)C(c1cc2cc[nH]c2nc1)=O)NC(C[C@@H]1CCCC[C@H]1O)=O	HTRF	primary screen	AR001382a	cache3_nsp3_hid_1739_20230828	nsp3_SARS2:MVC039-H10:P222987	nsp3_SARS2	.0125 µM	25 mM HEPES pH 7.0, 20 mM NaCl, 0.05% BSA, 0.05% Tween-20		90	RT		100	1713	3734	2179.8	1623	3952	2435	2348.46	117.31	7.55	2395.64	115.57	-1.72	0.85	0.85	20.01	20.72	23.32	12	No	22.5	10.75	No
1705	CACHE3HI_1705_2	389.419	Cc1c2cccc(C(NCC3CN(C3)C(c3cc4cn[nH]c4nc3)=O)=O)c2[nH]n1	HTRF	primary screen	AR001075a	cache3_nsp3_hid_1739_20230828	nsp3_SARS2:MVC039-H10:P222987	nsp3_SARS2	.0125 µM	25 mM HEPES pH 7.0, 20 mM NaCl, 0.05% BSA, 0.05% Tween-20		90	RT		100	1532	3712	2422.98	1565	3959	2529.71	2447.99	110.53	1.06	2670.35	113.05	5.49	0.85	0.88	22.14	23.62	21.55	10.35	No	21.65	10.42	No
1705	CACHE3HI_1705_20	380.408	C(Cc1nnc(C2CC2)o1)C(NC1CN(C1)C(c1cc2cc[nH]c2nc1)=O)=O	HTRF	primary screen	AR000749a	cache3_nsp3_hid_1739_20230828	nsp3_SARS2:MVC039-H10:P222987	nsp3_SARS2	.0125 µM	25 mM HEPES pH 7.0, 20 mM NaCl, 0.05% BSA, 0.05% Tween-20		90	RT		100	1759	4213	2395.11	1773	4283	2415.68	2419.55	111.3	1.05	2446.95	109.53	1.33	0.84	0.84	21.73	22.15	25.39	14.26	No	24.97	13.51	No
1705	CACHE3HI_1705_21	403.442	Cc1c[nH]c2c1cc(cn2)C(N1CC(C)(C1)NC(Cc1c2ccccc2on1)=O)=O	HTRF	primary screen	AR001303a	cache3_nsp3_hid_1739_20230828	nsp3_SARS2:MVC039-H10:P222987	nsp3_SARS2	.0125 µM	25 mM HEPES pH 7.0, 20 mM NaCl, 0.05% BSA, 0.05% Tween-20		90	RT		100	1610	3785	2350.93	1547	3801	2457.01	2348.46	117.31	-0.11	2395.64	115.57	-2.69	0.85	0.85	20.01	20.72	23.32	12	No	22.5	10.75	No
1705	CACHE3HI_1705_23	394.422	CC(C)C(C(C(N[C@H]1CCN(C1)C(c1cc2c(C)c[nH]c2nc1)=O)=O)(F)F)O	HTRF	primary screen	AR001090a	cache3_nsp3_hid_1739_20230828	nsp3_SARS2:MVC039-H10:P222987	nsp3_SARS2	.0125 µM	25 mM HEPES pH 7.0, 20 mM NaCl, 0.05% BSA, 0.05% Tween-20		90	RT		100	2134	3940	1846.3	1685	4505	2673.59	2447.99	110.53	25.74	2670.35	113.05	-0.12	0.85	0.88	22.14	23.62	21.55	10.35	No	21.65	10.42	No
1705	CACHE3HI_1705_24	343.387	CC1CC(CC(N[C@H](C)CNC(c2cc3cc[nH]c3nc2)=O)=O)ON=1	HTRF	primary screen	AR001458a	cache3_nsp3_hid_1739_20230828	nsp3_SARS2:MVC039-H10:P222987	nsp3_SARS2	.0125 µM	25 mM HEPES pH 7.0, 20 mM NaCl, 0.05% BSA, 0.05% Tween-20		90	RT		100	1840	3954	2148.91	1718	3869	2252.04	2348.46	117.31	8.94	2395.64	115.57	6.29	0.85	0.85	20.01	20.72	23.32	12	No	22.5	10.75	No
1705	CACHE3HI_1705_25	404.474	CC(C)C(CNC(c1cccc2c1ncn2C)=O)NC(c1cc2cc[nH]c2nc1)=O	HTRF	primary screen	AR000353a	cache3_nsp3_hid_1739_20230828	nsp3_SARS2:MVC039-H10:P222987	nsp3_SARS2	.0125 µM	25 mM HEPES pH 7.0, 20 mM NaCl, 0.05% BSA, 0.05% Tween-20		90	RT		100	1493	3955	2649.03	1346	3161	2348.44	2462.27	113.17	-7.95	2264.74	110.51	-3.88	0.83	0.82	21.75	20.49	20.83	8.76	No	20.72	7.99	No
1705	CACHE3HI_1705_26	350.369	C[C@H](CNC(C1CCCC1(F)F)=O)NC(c1cc2cc[nH]c2nc1)=O	HTRF	primary screen	AR001162a	cache3_nsp3_hid_1739_20230828	nsp3_SARS2:MVC039-H10:P222987	nsp3_SARS2	.0125 µM	25 mM HEPES pH 7.0, 20 mM NaCl, 0.05% BSA, 0.05% Tween-20		90	RT		100	1560	3573	2290.39	1642	3814	2322.78	2447.99	110.53	6.74	2670.35	113.05	13.59	0.85	0.88	22.14	23.62	21.55	10.35	No	21.65	10.42	No
1705	CACHE3HI_1705_27	390.465	CC(C(NC1(CC=C)CN(C1)C(c1cc2cc[nH]c2nc1)=O)=O)S(C)(=O)=O	HTRF	primary screen	AR001581a	cache3_nsp3_hid_1739_20230828	nsp3_SARS2:MVC039-H10:P222987	nsp3_SARS2	.0125 µM	25 mM HEPES pH 7.0, 20 mM NaCl, 0.05% BSA, 0.05% Tween-20		90	RT		100	1520	3297	2169.08	1568	3259	2078.44	2348.46	117.31	8.03	2395.64	115.57	13.91	0.85	0.85	20.01	20.72	23.32	12	No	22.5	10.75	No
1705	CACHE3HI_1705_28	408.437	Cc1cc(C(NC2(CC2)CNC(c2ccc(N)nc2)=O)=O)nn1c1ccccc1F	HTRF	primary screen	AR000469a	cache3_nsp3_hid_1739_20230828	nsp3_SARS2:MVC039-H10:P222987	nsp3_SARS2	.0125 µM	25 mM HEPES pH 7.0, 20 mM NaCl, 0.05% BSA, 0.05% Tween-20		90	RT		100	1650	4054	2456.97	1415	3125	2208.48	2462.27	113.17	0.22	2264.74	110.51	2.61	0.83	0.82	21.75	20.49	20.83	8.76	No	20.72	7.99	No
1705	CACHE3HI_1705_29	327.388	Cc1c(cnc(N)n1)C(N1CCC(CC1)(Cc1cccnc1)O)=O	HTRF	primary screen	AR001066a	cache3_nsp3_hid_1739_20230828	nsp3_SARS2:MVC039-H10:P222987	nsp3_SARS2	.0125 µM	25 mM HEPES pH 7.0, 20 mM NaCl, 0.05% BSA, 0.05% Tween-20		90	RT		100	1816	4557	2509.36	1859	5149	2769.77	2447.99	110.53	-2.62	2670.35	113.05	-3.88	0.85	0.88	22.14	23.62	21.55	10.35	No	21.65	10.42	No
1705	CACHE3HI_1705_3	326.36	C1CN(CCC1(Cn1ccnn1)O)C(c1cc2cc[nH]c2nc1)=O	HTRF	primary screen	AR000373a	cache3_nsp3_hid_1739_20230828	nsp3_SARS2:MVC039-H10:P222987	nsp3_SARS2	.0125 µM	25 mM HEPES pH 7.0, 20 mM NaCl, 0.05% BSA, 0.05% Tween-20		90	RT		100	1760	4875	2769.89	1496	3385	2262.7	2462.27	113.17	-13.09	2264.74	110.51	0.09	0.83	0.82	21.75	20.49	20.83	8.76	No	20.72	7.99	No
1705	CACHE3HI_1705_30	388.431	C1CC(c2cn(c3ccccc3CO)nn2)N(C1)C(c1cc2cc[nH]c2nc1)=O	HTRF	primary screen	AR000888a	cache3_nsp3_hid_1739_20230828	nsp3_SARS2:MVC039-H10:P222987	nsp3_SARS2	.0125 µM	25 mM HEPES pH 7.0, 20 mM NaCl, 0.05% BSA, 0.05% Tween-20		90	RT		100	1464	3256	2224.04	1549	3833	2474.5	2419.55	111.3	8.46	2446.95	109.53	-1.17	0.84	0.84	21.73	22.15	25.39	14.26	No	24.97	13.51	No
1705	CACHE3HI_1705_31	396.495	C1CCN(C1)C(C1(CC1)C(NCC1CCN(CC1)c1c2cc[nH]c2ncn1)=O)=O	HTRF	primary screen	AR000868a	cache3_nsp3_hid_1739_20230828	nsp3_SARS2:MVC039-H10:P222987	nsp3_SARS2	.0125 µM	25 mM HEPES pH 7.0, 20 mM NaCl, 0.05% BSA, 0.05% Tween-20		90	RT		100	1401	3491	2491.79	1512	3794	2509.26	2419.55	111.3	-3.12	2446.95	109.53	-2.66	0.84	0.84	21.73	22.15	25.39	14.26	No	24.97	13.51	No
1705	CACHE3HI_1705_32	397.435	CN(CC1(CCN(CC1)C(c1c2cc[nH]c2ncn1)=O)O)C(Cc1ccoc1)=O	HTRF	primary screen	AR001300a	cache3_nsp3_hid_1739_20230828	nsp3_SARS2:MVC039-H10:P222987	nsp3_SARS2	.0125 µM	25 mM HEPES pH 7.0, 20 mM NaCl, 0.05% BSA, 0.05% Tween-20		90	RT		100	1582	3788	2394.44	1565	3770	2408.95	2348.46	117.31	-2.06	2395.64	115.57	-0.58	0.85	0.85	20.01	20.72	23.32	12	No	22.5	10.75	No
1705	CACHE3HI_1705_33	405.48	CC1(CN(C1)C(c1cc2cc[nH]c2nc1)=O)NC(C1CCCN1S(C)(=O)=O)=O	HTRF	primary screen	AR001135a	cache3_nsp3_hid_1739_20230828	nsp3_SARS2:MVC039-H10:P222987	nsp3_SARS2	.0125 µM	25 mM HEPES pH 7.0, 20 mM NaCl, 0.05% BSA, 0.05% Tween-20		90	RT		100	1918	3974	2071.95	1837	4605	2506.81	2447.99	110.53	16.08	2670.35	113.05	6.39	0.85	0.88	22.14	23.62	21.55	10.35	No	21.65	10.42	No
1705	CACHE3HI_1705_34	405.458	C1CC1c1cccc(C(NCC2(CCN(C2)C(c2cc3cc[nH]c3nc2)=O)O)=O)n1	HTRF	primary screen	AR000933a	cache3_nsp3_hid_1739_20230828	nsp3_SARS2:MVC039-H10:P222987	nsp3_SARS2	.0125 µM	25 mM HEPES pH 7.0, 20 mM NaCl, 0.05% BSA, 0.05% Tween-20		90	RT		100	2663	4306	1616.97	1530	3698	2416.99	2419.55	111.3	34.76	2446.95	109.53	1.28	0.84	0.84	21.73	22.15	25.39	14.26	Yes	24.97	13.51	No
1705	CACHE3HI_1705_35	395.463	CCOC(c1c(C)nc(C2CCN(CC2)C(c2cnc3c(cc[nH]3)c2C)=O)[nH]1)=O	HTRF	primary screen	AR000428a	cache3_nsp3_hid_1739_20230828	nsp3_SARS2:MVC039-H10:P222987	nsp3_SARS2	.0125 µM	25 mM HEPES pH 7.0, 20 mM NaCl, 0.05% BSA, 0.05% Tween-20		90	RT		100	1727	4470	2588.3	1427	3440	2410.65	2462.27	113.17	-5.36	2264.74	110.51	-6.77	0.83	0.82	21.75	20.49	20.83	8.76	No	20.72	7.99	No
1705	CACHE3HI_1705_36	354.357	C1C[C@H]([C@@H]1NC(C1COCCC1(F)F)=O)NC(c1ccc(N)nc1)=O	HTRF	primary screen	AR001673a	cache3_nsp3_hid_1739_20230828	nsp3_SARS2:MVC039-H10:P222987	nsp3_SARS2	.0125 µM	25 mM HEPES pH 7.0, 20 mM NaCl, 0.05% BSA, 0.05% Tween-20		90	RT		100	1498	3695	2466.62	1665	3997	2400.6	2416.64	106.24	-2.16	2554.93	116.03	8.38	0.79	0.89	22.74	22.49	18.92	4.31	No	17.76	5.83	No
1705	CACHE3HI_1705_38	368.397	Cc1cc(CCC(NC2(C)CN(C2)C(c2c3cc[nH]c3ncn2)=O)=O)no1	HTRF	primary screen	AR000744a	cache3_nsp3_hid_1739_20230828	nsp3_SARS2:MVC039-H10:P222987	nsp3_SARS2	.0125 µM	25 mM HEPES pH 7.0, 20 mM NaCl, 0.05% BSA, 0.05% Tween-20		90	RT		100	1615	3557	2202.48	1549	3745	2417.69	2419.55	111.3	9.4	2446.95	109.53	1.25	0.84	0.84	21.73	22.15	25.39	14.26	No	24.97	13.51	No
1705	CACHE3HI_1705_39	374.485	CC1(C)CC(CCN(C1)C(c1ccc(N)nc1)=O)NC(C1(CCC1)CO)=O	HTRF	primary screen	AR000524a	cache3_nsp3_hid_1739_20230828	nsp3_SARS2:MVC039-H10:P222987	nsp3_SARS2	.0125 µM	25 mM HEPES pH 7.0, 20 mM NaCl, 0.05% BSA, 0.05% Tween-20		90	RT		100	1608	3853	2396.14	1305	3004	2301.92	2462.27	113.17	2.81	2264.74	110.51	-1.72	0.83	0.82	21.75	20.49	20.83	8.76	No	20.72	7.99	No
1705	CACHE3HI_1705_4	287.367	C1CC2(C1)CCN(CC2CO)c1c2cc[nH]c2nc(N)n1	HTRF	primary screen	AR000437a	cache3_nsp3_hid_1739_20230828	nsp3_SARS2:MVC039-H10:P222987	nsp3_SARS2	.0125 µM	25 mM HEPES pH 7.0, 20 mM NaCl, 0.05% BSA, 0.05% Tween-20		90	RT		100	1849	3066	1658.19	1437	2225	1548.37	2462.27	113.17	34.22	2264.74	110.51	33.25	0.83	0.82	21.75	20.49	20.83	8.76	Yes	20.72	7.99	Yes
1705	CACHE3HI_1705_40	308.363	C(C1CS(CCN1)(=O)=O)C(Nc1cc2cc[nH]c2nc1)=O	HTRF	primary screen	AR001091a	cache3_nsp3_hid_1739_20230828	nsp3_SARS2:MVC039-H10:P222987	nsp3_SARS2	.0125 µM	25 mM HEPES pH 7.0, 20 mM NaCl, 0.05% BSA, 0.05% Tween-20		90	RT		100	1628	4017	2467.45	1739	4416	2539.39	2447.99	110.53	-0.83	2670.35	113.05	5.12	0.85	0.88	22.14	23.62	21.55	10.35	No	21.65	10.42	No
1705	CACHE3HI_1705_41	244.682	C1COC[C@H]([C@@H]1Nc1cnc(c(n1)[Cl])N)O	HTRF	primary screen	AR001269a	cache3_nsp3_hid_1739_20230828	nsp3_SARS2:MVC039-H10:P222987	nsp3_SARS2	.0125 µM	25 mM HEPES pH 7.0, 20 mM NaCl, 0.05% BSA, 0.05% Tween-20		90	RT		100	1889	3118	1650.61	1911	3493	1827.84	2447.99	110.53	34.11	2670.35	113.05	32.94	0.85	0.88	22.14	23.62	21.55	10.35	Yes	21.65	10.42	Yes
1705	CACHE3HI_1705_42	328.38	Cc1cccc(NC(C2CCN(CC2)c2nc(N)nc(N)n2)=O)n1	HTRF	primary screen	AR000796a	cache3_nsp3_hid_1739_20230828	nsp3_SARS2:MVC039-H10:P222987	nsp3_SARS2	.0125 µM	25 mM HEPES pH 7.0, 20 mM NaCl, 0.05% BSA, 0.05% Tween-20		90	RT		100	1701	4160	2445.62	1695	4198	2476.7	2419.55	111.3	-1.12	2446.95	109.53	-1.27	0.84	0.84	21.73	22.15	25.39	14.26	No	24.97	13.51	No
1705	CACHE3HI_1705_43	387.484	Cc1c[nH]c2c1cc(cn2)C(N1CCC[C@H](CNC([C@H](CO)N(C)C)=O)C1)=O	HTRF	primary screen	AR000516a	cache3_nsp3_hid_1739_20230828	nsp3_SARS2:MVC039-H10:P222987	nsp3_SARS2	.0125 µM	25 mM HEPES pH 7.0, 20 mM NaCl, 0.05% BSA, 0.05% Tween-20		90	RT		100	1644	3798	2310.22	1468	3251	2214.58	2462.27	113.17	6.47	2264.74	110.51	2.32	0.83	0.82	21.75	20.49	20.83	8.76	No	20.72	7.99	No
1705	CACHE3HI_1705_44	367.413	Cc1cccc(c1)C(NCCNC(CCn1cnc2c(N)ncnc12)=O)=O	HTRF	primary screen	AR000611a	cache3_nsp3_hid_1739_20230828	nsp3_SARS2:MVC039-H10:P222987	nsp3_SARS2	.0125 µM	25 mM HEPES pH 7.0, 20 mM NaCl, 0.05% BSA, 0.05% Tween-20		90	RT		100	1685	4221	2505.05	1322	2906	2198.19	2462.27	113.17	-1.82	2264.74	110.51	3.08	0.83	0.82	21.75	20.49	20.83	8.76	No	20.72	7.99	No
1705	CACHE3HI_1705_45	402.458	Cc1c[nH]c2c1cc(cn2)C(N1CCC[C@@H]1CNC(c1cccc2ccnn12)=O)=O	HTRF	primary screen	AR000539a	cache3_nsp3_hid_1739_20230828	nsp3_SARS2:MVC039-H10:P222987	nsp3_SARS2	.0125 µM	25 mM HEPES pH 7.0, 20 mM NaCl, 0.05% BSA, 0.05% Tween-20		90	RT		100	1123	2469	2198.58	967	1783	1843.85	2462.27	113.17	11.22	2264.74	110.51	19.53	0.83	0.82	21.75	20.49	20.83	8.76	No	20.72	7.99	No
1705	CACHE3HI_1705_46	398.85	C1CC(CNC(c2cccc3ccoc23)=O)N(C1)C(c1cc(c(N)nc1)[Cl])=O	HTRF	primary screen	AR000435a	cache3_nsp3_hid_1739_20230828	nsp3_SARS2:MVC039-H10:P222987	nsp3_SARS2	.0125 µM	25 mM HEPES pH 7.0, 20 mM NaCl, 0.05% BSA, 0.05% Tween-20		90	RT		100	1592	4037	2535.8	1290	3182	2466.67	2462.27	113.17	-3.13	2264.74	110.51	-9.37	0.83	0.82	21.75	20.49	20.83	8.76	No	20.72	7.99	No
1705	CACHE3HI_1705_47	371.441	C1CC(C1)(CO)C(NCC[C@H]1CCCN1C(c1c2cc[nH]c2ncn1)=O)=O	HTRF	primary screen	AR000541a	cache3_nsp3_hid_1739_20230828	nsp3_SARS2:MVC039-H10:P222987	nsp3_SARS2	.0125 µM	25 mM HEPES pH 7.0, 20 mM NaCl, 0.05% BSA, 0.05% Tween-20		90	RT		100	1631	3886	2382.59	1347	2903	2155.16	2462.27	113.17	3.39	2264.74	110.51	5.08	0.83	0.82	21.75	20.49	20.83	8.76	No	20.72	7.99	No
1705	CACHE3HI_1705_48	365.393	COc1ccncc1C(N[C@H]1CCN(C1)C(c1cc2cc[nH]c2nc1)=O)=O	HTRF	primary screen	AR001236a	cache3_nsp3_hid_1739_20230828	nsp3_SARS2:MVC039-H10:P222987	nsp3_SARS2	.0125 µM	25 mM HEPES pH 7.0, 20 mM NaCl, 0.05% BSA, 0.05% Tween-20		90	RT		100	1575	3626	2302.22	1706	4345	2546.89	2447.99	110.53	6.23	2670.35	113.05	4.82	0.85	0.88	22.14	23.62	21.55	10.35	No	21.65	10.42	No
1705	CACHE3HI_1705_49	323.422	CCCS(NC1CCN(CC1)c1c2cc[nH]c2ncn1)(=O)=O	HTRF	primary screen	AR000592a	cache3_nsp3_hid_1739_20230828	nsp3_SARS2:MVC039-H10:P222987	nsp3_SARS2	.0125 µM	25 mM HEPES pH 7.0, 20 mM NaCl, 0.05% BSA, 0.05% Tween-20		90	RT		100	1561	3884	2488.15	1273	2861	2247.45	2462.27	113.17	-1.1	2264.74	110.51	0.8	0.83	0.82	21.75	20.49	20.83	8.76	No	20.72	7.99	No
1705	CACHE3HI_1705_5	332.389	CC(c1cccc(c1)NC(CSCc1nc(N)nc(N)n1)=O)=O	HTRF	primary screen	AR001179a	cache3_nsp3_hid_1739_20230828	nsp3_SARS2:MVC039-H10:P222987	nsp3_SARS2	.0125 µM	25 mM HEPES pH 7.0, 20 mM NaCl, 0.05% BSA, 0.05% Tween-20		90	RT		100	1738	4081	2348.1	1760	4619	2624.43	2447.99	110.53	4.27	2670.35	113.05	1.79	0.85	0.88	22.14	23.62	21.55	10.35	No	21.65	10.42	No
1705	CACHE3HI_1705_50	322.39	Cc1c[nH]c2c1cc(cn2)C(N[C@@H]1CNC[C@H]1S(C)(=O)=O)=O	HTRF	primary screen	AR000707a	cache3_nsp3_hid_1739_20230828	nsp3_SARS2:MVC039-H10:P222987	nsp3_SARS2	.0125 µM	25 mM HEPES pH 7.0, 20 mM NaCl, 0.05% BSA, 0.05% Tween-20		90	RT		100	1850	4443	2401.62	1808	4411	2439.71	2419.55	111.3	0.77	2446.95	109.53	0.31	0.84	0.84	21.73	22.15	25.39	14.26	No	24.97	13.51	No
1705	CACHE3HI_1705_51	302.338	C1CC(CNC(CCn2cnc3c(N)ncnc23)=O)C(C1)=O	HTRF	primary screen	AR000416a	cache3_nsp3_hid_1739_20230828	nsp3_SARS2:MVC039-H10:P222987	nsp3_SARS2	.0125 µM	25 mM HEPES pH 7.0, 20 mM NaCl, 0.05% BSA, 0.05% Tween-20		90	RT		100	1708	4322	2530.45	1432	3333	2327.51	2462.27	113.17	-2.9	2264.74	110.51	-2.91	0.83	0.82	21.75	20.49	20.83	8.76	No	20.72	7.99	No
1705	CACHE3HI_1705_54	359.43	CC(C)C(C)(C(N[C@@H]1CCCN(C1)C(c1c2cc[nH]c2ncn1)=O)=O)O	HTRF	primary screen	AR001365a	cache3_nsp3_hid_1739_20230828	nsp3_SARS2:MVC039-H10:P222987	nsp3_SARS2	.0125 µM	25 mM HEPES pH 7.0, 20 mM NaCl, 0.05% BSA, 0.05% Tween-20		90	RT		100	1510	3665	2427.15	1396	3431	2457.74	2348.46	117.31	-3.52	2395.64	115.57	-2.72	0.85	0.85	20.01	20.72	23.32	12	No	22.5	10.75	No
1705	CACHE3HI_1705_56	409.446	Cc1c(C(N(C)CC2(CN(C2)C(c2cc3cc[nH]c3nc2)=O)O)=O)noc1C1CC1	HTRF	primary screen	AR001302a	cache3_nsp3_hid_1739_20230828	nsp3_SARS2:MVC039-H10:P222987	nsp3_SARS2	.0125 µM	25 mM HEPES pH 7.0, 20 mM NaCl, 0.05% BSA, 0.05% Tween-20		90	RT		100	1646	3836	2330.5	1629	3962	2432.17	2348.46	117.31	0.8	2395.64	115.57	-1.6	0.85	0.85	20.01	20.72	23.32	12	No	22.5	10.75	No
1705	CACHE3HI_1705_57	310.357	C1CN(CCC12CC2(CO)C#N)C(c1cc2cc[nH]c2nc1)=O	HTRF	primary screen	AR000578a	cache3_nsp3_hid_1739_20230828	nsp3_SARS2:MVC039-H10:P222987	nsp3_SARS2	.0125 µM	25 mM HEPES pH 7.0, 20 mM NaCl, 0.05% BSA, 0.05% Tween-20		90	RT		100	1602	3794	2368.29	1322	2897	2191.38	2462.27	113.17	4	2264.74	110.51	3.4	0.83	0.82	21.75	20.49	20.83	8.76	No	20.72	7.99	No
1705	CACHE3HI_1705_58	361.405	CCN(CC1NC(c2ccccc2N=1)=O)C(c1cnc2c(cc[nH]2)c1C)=O	HTRF	primary screen	AR001044a	cache3_nsp3_hid_1739_20230828	nsp3_SARS2:MVC039-H10:P222987	nsp3_SARS2	.0125 µM	25 mM HEPES pH 7.0, 20 mM NaCl, 0.05% BSA, 0.05% Tween-20		90	RT		100	1716	4672	2722.61	1735	4817	2776.37	2447.99	110.53	-11.74	2670.35	113.05	-4.14	0.85	0.88	22.14	23.62	21.55	10.35	No	21.65	10.42	No
1705	CACHE3HI_1705_59	393.447	Cc1cncc(C(NCC(C2CCC2)NC(c2cc3cc[nH]c3nc2)=O)=O)c1O	HTRF	primary screen	AR000393a	cache3_nsp3_hid_1739_20230828	nsp3_SARS2:MVC039-H10:P222987	nsp3_SARS2	.0125 µM	25 mM HEPES pH 7.0, 20 mM NaCl, 0.05% BSA, 0.05% Tween-20		90	RT		100	1834	4626	2522.36	1550	3696	2384.52	2462.27	113.17	-2.55	2264.74	110.51	-5.55	0.83	0.82	21.75	20.49	20.83	8.76	No	20.72	7.99	No
1705	CACHE3HI_1705_6	398.463	C1CC(C1)(CC(N1CC2(C1)CN(CC2CO)C(c1cc2cc[nH]c2nc1)=O)=O)O	HTRF	primary screen	AR001126a	cache3_nsp3_hid_1739_20230828	nsp3_SARS2:MVC039-H10:P222987	nsp3_SARS2	.0125 µM	25 mM HEPES pH 7.0, 20 mM NaCl, 0.05% BSA, 0.05% Tween-20		90	RT		100	1598	3841	2403.63	3843	5008	1303.15	2447.99	110.53	1.89	2670.35	113.05	53.46	0.85	0.88	22.14	23.62	21.55	10.35	No	21.65	10.42	Yes
1705	CACHE3HI_1705_62	326.36	Cn1c(ccn1)C1(CCN(CC1)C(c1cc2c(nc1)[nH]cn2)=O)O	HTRF	primary screen	AR000493a	cache3_nsp3_hid_1739_20230828	nsp3_SARS2:MVC039-H10:P222987	nsp3_SARS2	.0125 µM	25 mM HEPES pH 7.0, 20 mM NaCl, 0.05% BSA, 0.05% Tween-20		90	RT		100	1660	3915	2358.43	1388	2915	2100.14	2462.27	113.17	4.42	2264.74	110.51	7.64	0.83	0.82	21.75	20.49	20.83	8.76	No	20.72	7.99	No
1705	CACHE3HI_1705_63	359.43	CC(C)C(CC(N1CC[C@](C)(C1)NC(c1cc2cn[nH]c2nc1)=O)=O)O	HTRF	primary screen	AR001196a	cache3_nsp3_hid_1739_20230828	nsp3_SARS2:MVC039-H10:P222987	nsp3_SARS2	.0125 µM	25 mM HEPES pH 7.0, 20 mM NaCl, 0.05% BSA, 0.05% Tween-20		90	RT		100	1702	4181	2456.52	1756	4413	2513.1	2447.99	110.53	-0.36	2670.35	113.05	6.14	0.85	0.88	22.14	23.62	21.55	10.35	No	21.65	10.42	No
1705	CACHE3HI_1705_64	408.93	CC(C)C(CC(NC[C@H]1C[C@@H]2CC[C@H](C1)N2C(c1cc(c(N)nc1)[Cl])=O)=O)O	HTRF	primary screen	AR001600a	cache3_nsp3_hid_1739_20230828	nsp3_SARS2:MVC039-H10:P222987	nsp3_SARS2	.0125 µM	25 mM HEPES pH 7.0, 20 mM NaCl, 0.05% BSA, 0.05% Tween-20		90	RT		100	1440	3557	2470.14	1445	3800	2629.76	2416.64	106.24	-2.31	2554.93	116.03	-0.8	0.79	0.89	22.74	22.49	18.92	4.31	No	17.76	5.83	No
1705	CACHE3HI_1705_65	331.376	C1CNC(C1C(NCCN(C1CC1)C(c1ccc(N)nc1)=O)=O)=O	HTRF	primary screen	AR001399a	cache3_nsp3_hid_1739_20230828	nsp3_SARS2:MVC039-H10:P222987	nsp3_SARS2	.0125 µM	25 mM HEPES pH 7.0, 20 mM NaCl, 0.05% BSA, 0.05% Tween-20		90	RT		100	1493	3522	2359.01	1422	3560	2503.52	2348.46	117.31	-0.47	2395.64	115.57	-4.73	0.85	0.85	20.01	20.72	23.32	12	No	22.5	10.75	No
1705	CACHE3HI_1705_66	405.462	C1CCN(C1)c1nccc(C(N[C@@H]2CC[C@H]2NC(c2cc3cc[nH]c3nc2)=O)=O)n1	HTRF	primary screen	AR001355a	cache3_nsp3_hid_1739_20230828	nsp3_SARS2:MVC039-H10:P222987	nsp3_SARS2	.0125 µM	25 mM HEPES pH 7.0, 20 mM NaCl, 0.05% BSA, 0.05% Tween-20		90	RT		100	19138	9476	495.14	26767	11944	446.22	2348.46	117.31	83.06	2395.64	115.57	85.49	0.85	0.85	20.01	20.72	23.32	12	Yes	22.5	10.75	Yes
1705	CACHE3HI_1705_67	401.826	C1C[C@H]([C@@H]1NC(c1cc(c(N)nc1)[Cl])=O)NC(c1csc(C(F)F)n1)=O	HTRF	primary screen	AR001593a	cache3_nsp3_hid_1739_20230828	nsp3_SARS2:MVC039-H10:P222987	nsp3_SARS2	.0125 µM	25 mM HEPES pH 7.0, 20 mM NaCl, 0.05% BSA, 0.05% Tween-20		90	RT		100	1481	3386	2286.29	1303	2902	2227.17	2348.46	117.31	2.78	2395.64	115.57	7.38	0.85	0.85	20.01	20.72	23.32	12	No	22.5	10.75	No
1705	CACHE3HI_1705_68	341.371	COc1ccc(C(N[C@@H]2CC[C@H]2NC(c2ccc(N)nc2)=O)=O)nc1	HTRF	primary screen	AR001656a	cache3_nsp3_hid_1739_20230828	nsp3_SARS2:MVC039-H10:P222987	nsp3_SARS2	.0125 µM	25 mM HEPES pH 7.0, 20 mM NaCl, 0.05% BSA, 0.05% Tween-20		90	RT		100	1402	3526	2514.98	1673	4224	2524.81	2416.64	106.24	-4.25	2554.93	116.03	3.4	0.79	0.89	22.74	22.49	18.92	4.31	No	17.76	5.83	No
1705	CACHE3HI_1705_7	395.47	CN(C)S(c1ccsc1C(NCCn1cnc2c(N)ncnc12)=O)(=O)=O	HTRF	primary screen	AR001378a	cache3_nsp3_hid_1739_20230828	nsp3_SARS2:MVC039-H10:P222987	nsp3_SARS2	.0125 µM	25 mM HEPES pH 7.0, 20 mM NaCl, 0.05% BSA, 0.05% Tween-20		90	RT		100	1727	4208	2436.6	1469	3613	2459.5	2348.46	117.31	-3.95	2395.64	115.57	-2.8	0.85	0.85	20.01	20.72	23.32	12	No	22.5	10.75	No
1705	CACHE3HI_1705_70	374.832	CCn1cc(c(C(N[C@]23C[C@@H]3CN(C2)C(c2ccc(N)nc2)=O)=O)n1)[Cl]	HTRF	primary screen	AR000361a	cache3_nsp3_hid_1739_20230828	nsp3_SARS2:MVC039-H10:P222987	nsp3_SARS2	.0125 µM	25 mM HEPES pH 7.0, 20 mM NaCl, 0.05% BSA, 0.05% Tween-20		90	RT		100	1791	4602	2569.51	1418	3540	2496.47	2462.27	113.17	-4.56	2264.74	110.51	-10.75	0.83	0.82	21.75	20.49	20.83	8.76	No	20.72	7.99	No
1705	CACHE3HI_1705_71	421.486	C(CNC(c1csc(CO)n1)=O)C1CN(c2ccccc12)c1c2cn[nH]c2ncn1	HTRF	primary screen	AR000811a	cache3_nsp3_hid_1739_20230828	nsp3_SARS2:MVC039-H10:P222987	nsp3_SARS2	.0125 µM	25 mM HEPES pH 7.0, 20 mM NaCl, 0.05% BSA, 0.05% Tween-20		90	RT		100	3166	3291	1039.48	2885	3805	1318.89	2419.55	111.3	59.78	2446.95	109.53	48.28	0.84	0.84	21.73	22.15	25.39	14.26	Yes	24.97	13.51	Yes
1705	CACHE3HI_1705_72	368.437	C1CC1(CC(NC[C@]12C[C@@H]2CN(C1)C(c1cc2cc[nH]c2nc1)=O)=O)CO	HTRF	primary screen	AR001217a	cache3_nsp3_hid_1739_20230828	nsp3_SARS2:MVC039-H10:P222987	nsp3_SARS2	.0125 µM	25 mM HEPES pH 7.0, 20 mM NaCl, 0.05% BSA, 0.05% Tween-20		90	RT		100	1866	4249	2277.06	1798	4543	2526.7	2447.99	110.53	7.31	2670.35	113.05	5.61	0.85	0.88	22.14	23.62	21.55	10.35	No	21.65	10.42	No
1705	CACHE3HI_1705_73	346.372	C(Cn1cnc2c(N)ncnc12)NC(c1c2c(cs1)OCCO2)=O	HTRF	primary screen	AR000849a	cache3_nsp3_hid_1739_20230828	nsp3_SARS2:MVC039-H10:P222987	nsp3_SARS2	.0125 µM	25 mM HEPES pH 7.0, 20 mM NaCl, 0.05% BSA, 0.05% Tween-20		90	RT		100	1528	3774	2469.9	1541	3881	2518.49	2419.55	111.3	-2.18	2446.95	109.53	-3.06	0.84	0.84	21.73	22.15	25.39	14.26	No	24.97	13.51	No
1705	CACHE3HI_1705_74	342.399	C1C[C@H]([C@@H]1NC(CC1(CC1)CO)=O)NC(c1cc2cc[nH]c2nc1)=O	HTRF	primary screen	AR001517a	cache3_nsp3_hid_1739_20230828	nsp3_SARS2:MVC039-H10:P222987	nsp3_SARS2	.0125 µM	25 mM HEPES pH 7.0, 20 mM NaCl, 0.05% BSA, 0.05% Tween-20		90	RT		100	1587	3461	2180.84	1620	3622	2235.8	2348.46	117.31	7.51	2395.64	115.57	7.01	0.85	0.85	20.01	20.72	23.32	12	No	22.5	10.75	No
1705	CACHE3HI_1705_75	354.838	CC(C)C(CC(N[C@@H]1CC[C@H]1NC(c1cc(c(N)nc1)[Cl])=O)=O)O	HTRF	primary screen	AR001730a	cache3_nsp3_hid_1739_20230828	nsp3_SARS2:MVC039-H10:P222987	nsp3_SARS2	.0125 µM	25 mM HEPES pH 7.0, 20 mM NaCl, 0.05% BSA, 0.05% Tween-20		90	RT		100	1378	3093	2244.56	1521	3604	2369.49	2416.64	106.24	7.44	2554.93	116.03	9.63	0.79	0.89	22.74	22.49	18.92	4.31	No	17.76	5.83	No
1705	CACHE3HI_1705_76	407.474	Cc1ccc(C(N[C@@H]2CN(CC[C@H]2CO)C(c2cc3cc[nH]c3nc2)=O)=O)nc1C	HTRF	primary screen	AR001077a	cache3_nsp3_hid_1739_20230828	nsp3_SARS2:MVC039-H10:P222987	nsp3_SARS2	.0125 µM	25 mM HEPES pH 7.0, 20 mM NaCl, 0.05% BSA, 0.05% Tween-20		90	RT		100	1777	4126	2321.89	1790	4834	2700.56	2447.99	110.53	5.39	2670.35	113.05	-1.18	0.85	0.88	22.14	23.62	21.55	10.35	No	21.65	10.42	No
1705	CACHE3HI_1705_77	350.81	CC(C)(CNC(Cn1cccn1)=O)NC(c1cc(c(N)nc1)[Cl])=O	HTRF	primary screen	AR000355a	cache3_nsp3_hid_1739_20230828	nsp3_SARS2:MVC039-H10:P222987	nsp3_SARS2	.0125 µM	25 mM HEPES pH 7.0, 20 mM NaCl, 0.05% BSA, 0.05% Tween-20		90	RT		100	1505	3946	2621.93	1346	3059	2272.66	2462.27	113.17	-6.79	2264.74	110.51	-0.36	0.83	0.82	21.75	20.49	20.83	8.76	No	20.72	7.99	No
1705	CACHE3HI_1705_8	408.462	CC(C(NC[C@H]1CCCN(C1)C(c1c2cc[nH]c2ncn1)=O)=O)Oc1cccnc1	HTRF	primary screen	AR000789a	cache3_nsp3_hid_1739_20230828	nsp3_SARS2:MVC039-H10:P222987	nsp3_SARS2	.0125 µM	25 mM HEPES pH 7.0, 20 mM NaCl, 0.05% BSA, 0.05% Tween-20		90	RT		100	1513	3797	2509.58	1694	4248	2507.67	2419.55	111.3	-3.9	2446.95	109.53	-2.59	0.84	0.84	21.73	22.15	25.39	14.26	No	24.97	13.51	No
1706	CACHE3HI_1706_1	331.372	CC1(C)C(CO)N(CCO1)C(c1cc(c2ccccc2O)[nH]n1)=O	HTRF	primary screen	AR001559a	cache3_nsp3_hid_1739_20230828	nsp3_SARS2:MVC039-H10:P222987	nsp3_SARS2	.0125 µM	25 mM HEPES pH 7.0, 20 mM NaCl, 0.05% BSA, 0.05% Tween-20		90	RT		100	1444	3095	2143.35	1387	3313	2388.61	2348.46	117.31	9.19	2395.64	115.57	0.3	0.85	0.85	20.01	20.72	23.32	12	No	22.5	10.75	No
1706	CACHE3HI_1706_10	384.358	CC1(C)CCNC(c2cc(C(NCCc3c[nH]nc3C(F)(F)F)=O)oc12)=O	HTRF	primary screen	AR000383a	cache3_nsp3_hid_1739_20230828	nsp3_SARS2:MVC039-H10:P222987	nsp3_SARS2	.0125 µM	25 mM HEPES pH 7.0, 20 mM NaCl, 0.05% BSA, 0.05% Tween-20		90	RT		100	1865	4928	2642.36	1510	3767	2494.7	2462.27	113.17	-7.66	2264.74	110.51	-10.67	0.83	0.82	21.75	20.49	20.83	8.76	No	20.72	7.99	No
1706	CACHE3HI_1706_11	315.392	Cc1c2CN(CCc2[nH]n1)C(C(C)(C)C(c1ccccc1)F)=O	HTRF	primary screen	AR000553a	cache3_nsp3_hid_1739_20230828	nsp3_SARS2:MVC039-H10:P222987	nsp3_SARS2	.0125 µM	25 mM HEPES pH 7.0, 20 mM NaCl, 0.05% BSA, 0.05% Tween-20		90	RT		100	1632	3943	2416.05	1362	3067	2251.84	2462.27	113.17	1.96	2264.74	110.51	0.59	0.83	0.82	21.75	20.49	20.83	8.76	No	20.72	7.99	No
1706	CACHE3HI_1706_12	302.353	CNC(c1cc(CNc2c3CCCCc3n[nH]2)ccc1F)=O	HTRF	primary screen	AR001169a	cache3_nsp3_hid_1739_20230828	nsp3_SARS2:MVC039-H10:P222987	nsp3_SARS2	.0125 µM	25 mM HEPES pH 7.0, 20 mM NaCl, 0.05% BSA, 0.05% Tween-20		90	RT		100	1640	4023	2453.05	1794	4732	2637.68	2447.99	110.53	-0.21	2670.35	113.05	1.27	0.85	0.88	22.14	23.62	21.55	10.35	No	21.65	10.42	No
1706	CACHE3HI_1706_13	381.354	C(CO)C(c1ccc(cc1)OC(F)(F)F)NC(c1ccnc2c1CCN2)=O	HTRF	primary screen	AR000325a	cache3_nsp3_hid_1739_20230828	nsp3_SARS2:MVC039-H10:P222987	nsp3_SARS2	.0125 µM	25 mM HEPES pH 7.0, 20 mM NaCl, 0.05% BSA, 0.05% Tween-20		90	RT		100	2622	4535	1729.6	2887	3615	1252.17	2462.27	113.17	31.18	2264.74	110.51	47	0.83	0.82	21.75	20.49	20.83	8.76	Yes	20.72	7.99	Yes
1706	CACHE3HI_1706_14	304.394	CCc1c[nH]c2c1c(NCC1(CCO)CCOCC1)ncn2	HTRF	primary screen	AR000739a	cache3_nsp3_hid_1739_20230828	nsp3_SARS2:MVC039-H10:P222987	nsp3_SARS2	.0125 µM	25 mM HEPES pH 7.0, 20 mM NaCl, 0.05% BSA, 0.05% Tween-20		90	RT		100	1742	3755	2155.57	1663	3647	2193.03	2419.55	111.3	11.43	2446.95	109.53	10.86	0.84	0.84	21.73	22.15	25.39	14.26	No	24.97	13.51	No
1706	CACHE3HI_1706_15	314.389	CC(C)(CNC(c1cc(C2(C)CC2)n[nH]1)=O)C1=CC(C=CN1)=O	HTRF	primary screen	AR000587a	cache3_nsp3_hid_1739_20230828	nsp3_SARS2:MVC039-H10:P222987	nsp3_SARS2	.0125 µM	25 mM HEPES pH 7.0, 20 mM NaCl, 0.05% BSA, 0.05% Tween-20		90	RT		100	1676	4231	2524.46	1435	3223	2245.99	2462.27	113.17	-2.64	2264.74	110.51	0.87	0.83	0.82	21.75	20.49	20.83	8.76	No	20.72	7.99	No
1706	CACHE3HI_1706_16	379.258	Cc1cc2CN(CCOc2c(c1)[Br])C(NCc1cc(C)n[nH]1)=O	HTRF	primary screen	AR001065a	cache3_nsp3_hid_1739_20230828	nsp3_SARS2:MVC039-H10:P222987	nsp3_SARS2	.0125 µM	25 mM HEPES pH 7.0, 20 mM NaCl, 0.05% BSA, 0.05% Tween-20		90	RT		100	2148	5217	2428.77	1945	5199	2673.01	2447.99	110.53	0.82	2670.35	113.05	-0.1	0.85	0.88	22.14	23.62	21.55	10.35	No	21.65	10.42	No
1706	CACHE3HI_1706_17	325.294	C(CNC(c1ccnc2c1CCN2)=O)c1c[nH]nc1C(F)(F)F	HTRF	primary screen	AR001239a	cache3_nsp3_hid_1739_20230828	nsp3_SARS2:MVC039-H10:P222987	nsp3_SARS2	.0125 µM	25 mM HEPES pH 7.0, 20 mM NaCl, 0.05% BSA, 0.05% Tween-20		90	RT		100	2761	4054	1468.31	2739	4220	1540.71	2447.99	110.53	41.91	2670.35	113.05	44.17	0.85	0.88	22.14	23.62	21.55	10.35	Yes	21.65	10.42	Yes
1706	CACHE3HI_1706_18	358.417	Cc1ccccc1C1(CN(C1)C(Cc1nnc(C2CCOCC2)[nH]1)=O)F	HTRF	primary screen	AR001531a	cache3_nsp3_hid_1739_20230828	nsp3_SARS2:MVC039-H10:P222987	nsp3_SARS2	.0125 µM	25 mM HEPES pH 7.0, 20 mM NaCl, 0.05% BSA, 0.05% Tween-20		90	RT		100	1581	3672	2322.58	1550	3628	2340.65	2348.46	117.31	1.15	2395.64	115.57	2.41	0.85	0.85	20.01	20.72	23.32	12	No	22.5	10.75	No
1706	CACHE3HI_1706_19	387.184	C1COCCC12C(CN2C(c1c2c(c[nH]c2ncn1)[Br])=O)(F)F	HTRF	primary screen	AR000621a	cache3_nsp3_hid_1739_20230828	nsp3_SARS2:MVC039-H10:P222987	nsp3_SARS2	.0125 µM	25 mM HEPES pH 7.0, 20 mM NaCl, 0.05% BSA, 0.05% Tween-20		90	RT		100	1612	4068	2523.57	1252	2680	2140.58	2462.27	113.17	-2.6	2264.74	110.51	5.76	0.83	0.82	21.75	20.49	20.83	8.76	No	20.72	7.99	No
1706	CACHE3HI_1706_2	305.769	C1CC(C1)(CNc1cnc(c(n1)[Cl])N)C1=CC(C=CN1)=O	HTRF	primary screen	AR001452a	cache3_nsp3_hid_1739_20230828	nsp3_SARS2:MVC039-H10:P222987	nsp3_SARS2	.0125 µM	25 mM HEPES pH 7.0, 20 mM NaCl, 0.05% BSA, 0.05% Tween-20		90	RT		100	1296	2736	2111.11	1285	2836	2207	2348.46	117.31	10.63	2395.64	115.57	8.27	0.85	0.85	20.01	20.72	23.32	12	No	22.5	10.75	No
1706	CACHE3HI_1706_20	337.326	COc1cccc(c1)C(C(N1CCc2c(C1)n[nH]c2CO)=O)(F)F	HTRF	primary screen	AR000466a	cache3_nsp3_hid_1739_20230828	nsp3_SARS2:MVC039-H10:P222987	nsp3_SARS2	.0125 µM	25 mM HEPES pH 7.0, 20 mM NaCl, 0.05% BSA, 0.05% Tween-20		90	RT		100	1668	4124	2472.42	1495	3399	2273.58	2462.27	113.17	-0.43	2264.74	110.51	-0.41	0.83	0.82	21.75	20.49	20.83	8.76	No	20.72	7.99	No
1706	CACHE3HI_1706_21	385.773	C1COCc2c(C3CN(C3)C(C(c3cccc(c3[Cl])F)(F)F)=O)n[nH]c12	HTRF	primary screen	AR000813a	cache3_nsp3_hid_1739_20230828	nsp3_SARS2:MVC039-H10:P222987	nsp3_SARS2	.0125 µM	25 mM HEPES pH 7.0, 20 mM NaCl, 0.05% BSA, 0.05% Tween-20		90	RT		100	1642	3937	2397.69	1730	4094	2366.47	2419.55	111.3	0.94	2446.95	109.53	3.44	0.84	0.84	21.73	22.15	25.39	14.26	No	24.97	13.51	No
1706	CACHE3HI_1706_22	314.364	CC1(C)CN(Cc2cccc(c12)F)c1c2c(NCCO2)ncn1	HTRF	primary screen	AR000785a	cache3_nsp3_hid_1739_20230828	nsp3_SARS2:MVC039-H10:P222987	nsp3_SARS2	.0125 µM	25 mM HEPES pH 7.0, 20 mM NaCl, 0.05% BSA, 0.05% Tween-20		90	RT		100	1441	3494	2424.71	1599	3771	2358.35	2419.55	111.3	-0.22	2446.95	109.53	3.79	0.84	0.84	21.73	22.15	25.39	14.26	No	24.97	13.51	No
1706	CACHE3HI_1706_23	357.748	CN(C)C(C1(CC(C1)(F)F)NC(c1c2c(ccnc2[nH]n1)[Cl])=O)=O	HTRF	primary screen	AR001322a	cache3_nsp3_hid_1739_20230828	nsp3_SARS2:MVC039-H10:P222987	nsp3_SARS2	.0125 µM	25 mM HEPES pH 7.0, 20 mM NaCl, 0.05% BSA, 0.05% Tween-20		90	RT		100	1737	3859	2221.65	1535	3823	2490.55	2348.46	117.31	5.68	2395.64	115.57	-4.16	0.85	0.85	20.01	20.72	23.32	12	No	22.5	10.75	No
1706	CACHE3HI_1706_24	302.378	Cc1c(C2CCOCC2)n[nH]c1NCc1c(ccc(C)n1)O	HTRF	primary screen	AR000967a	cache3_nsp3_hid_1739_20230828	nsp3_SARS2:MVC039-H10:P222987	nsp3_SARS2	.0125 µM	25 mM HEPES pH 7.0, 20 mM NaCl, 0.05% BSA, 0.05% Tween-20		90	RT		100	1600	4224	2640	1570	4538	2890.45	2447.99	110.53	-8.21	2670.35	113.05	-8.6	0.85	0.88	22.14	23.62	21.55	10.35	No	21.65	10.42	No
1706	CACHE3HI_1706_25	315.348	CN(C(c1ccnc2ccc(cc12)F)=O)C1(CCCC1)C(N)=O	HTRF	primary screen	AR001729a	cache3_nsp3_hid_1739_20230828	nsp3_SARS2:MVC039-H10:P222987	nsp3_SARS2	.0125 µM	25 mM HEPES pH 7.0, 20 mM NaCl, 0.05% BSA, 0.05% Tween-20		90	RT		100	1954	3450	1765.61	1515	3787	2499.67	2416.64	106.24	28.17	2554.93	116.03	4.41	0.79	0.89	22.74	22.49	18.92	4.31	No	17.76	5.83	No
1706	CACHE3HI_1706_26	365.886	CC(C)(C(N1CC(C1)c1c2COCCc2[nH]n1)=O)c1cscc1[Cl]	HTRF	primary screen	AR000984a	cache3_nsp3_hid_1739_20230828	nsp3_SARS2:MVC039-H10:P222987	nsp3_SARS2	.0125 µM	25 mM HEPES pH 7.0, 20 mM NaCl, 0.05% BSA, 0.05% Tween-20		90	RT		100	1916	4929	2572.55	1963	5478	2790.63	2447.99	110.53	-5.32	2670.35	113.05	-4.7	0.85	0.88	22.14	23.62	21.55	10.35	No	21.65	10.42	No
1706	CACHE3HI_1706_27	404.308	COc1cc(ccc1CCC(N1CC(C1)c1c2CCCc2[nH]n1)=O)[Br]	HTRF	primary screen	AR000718a	cache3_nsp3_hid_1739_20230828	nsp3_SARS2:MVC039-H10:P222987	nsp3_SARS2	.0125 µM	25 mM HEPES pH 7.0, 20 mM NaCl, 0.05% BSA, 0.05% Tween-20		90	RT		100	1876	4906	2615.14	1772	4617	2605.53	2419.55	111.3	-8.47	2446.95	109.53	-6.78	0.84	0.84	21.73	22.15	25.39	14.26	No	24.97	13.51	No
1706	CACHE3HI_1706_28	308.288	Cc1c2ccc(cc2[nH]n1)C(N1CCNC(C(C1)(F)F)=O)=O	HTRF	primary screen	AR000768a	cache3_nsp3_hid_1739_20230828	nsp3_SARS2:MVC039-H10:P222987	nsp3_SARS2	.0125 µM	25 mM HEPES pH 7.0, 20 mM NaCl, 0.05% BSA, 0.05% Tween-20		90	RT		100	1561	3776	2418.96	1567	3893	2484.37	2419.55	111.3	0.02	2446.95	109.53	-1.6	0.84	0.84	21.73	22.15	25.39	14.26	No	24.97	13.51	No
1706	CACHE3HI_1706_29	389.883	C1CCC(CC1)(C(N1CCc2c(C1)c(CO)n[nH]2)=O)Oc1ccc(cc1)[Cl]	HTRF	primary screen	AR000336a	cache3_nsp3_hid_1739_20230828	nsp3_SARS2:MVC039-H10:P222987	nsp3_SARS2	.0125 µM	25 mM HEPES pH 7.0, 20 mM NaCl, 0.05% BSA, 0.05% Tween-20		90	RT		100	1604	4144	2583.54	1385	3371	2433.94	2462.27	113.17	-5.16	2264.74	110.51	-7.85	0.83	0.82	21.75	20.49	20.83	8.76	No	20.72	7.99	No
1706	CACHE3HI_1706_3	409.286	C1COC(CN1C(c1cc(c2ccccc2O)[nH]n1)=O)(C(F)(F)F)C(F)(F)F	HTRF	primary screen	AR000525a	cache3_nsp3_hid_1739_20230828	nsp3_SARS2:MVC039-H10:P222987	nsp3_SARS2	.0125 µM	25 mM HEPES pH 7.0, 20 mM NaCl, 0.05% BSA, 0.05% Tween-20		90	RT		100	1583	3886	2454.83	1235	2837	2297.17	2462.27	113.17	0.31	2264.74	110.51	-1.5	0.83	0.82	21.75	20.49	20.83	8.76	No	20.72	7.99	No
1706	CACHE3HI_1706_30	300.406	Cc1c2c(ncnc2[nH]c1C)N1CC(C)(C)OC2(CCC2)C1	HTRF	primary screen	AR000563a	cache3_nsp3_hid_1739_20230828	nsp3_SARS2:MVC039-H10:P222987	nsp3_SARS2	.0125 µM	25 mM HEPES pH 7.0, 20 mM NaCl, 0.05% BSA, 0.05% Tween-20		90	RT		100	1746	3618	2072.17	1303	2439	1871.83	2462.27	113.17	16.6	2264.74	110.51	18.23	0.83	0.82	21.75	20.49	20.83	8.76	No	20.72	7.99	No
1706	CACHE3HI_1706_31	347.85	CC(C)CN(Cc1ccc(cn1)[Cl])C(c1c2CCCNc2[nH]n1)=O	HTRF	primary screen	AR000714a	cache3_nsp3_hid_1739_20230828	nsp3_SARS2:MVC039-H10:P222987	nsp3_SARS2	.0125 µM	25 mM HEPES pH 7.0, 20 mM NaCl, 0.05% BSA, 0.05% Tween-20		90	RT		100	1796	4652	2590.2	1817	4682	2576.78	2419.55	111.3	-7.39	2446.95	109.53	-5.55	0.84	0.84	21.73	22.15	25.39	14.26	No	24.97	13.51	No
1706	CACHE3HI_1706_32	394.656	C1CC1(C(N1Cc2cc(nnc2C1)O)=O)c1ccc(c(c1)[Br])[Cl]	HTRF	primary screen	AR001655a	cache3_nsp3_hid_1739_20230828	nsp3_SARS2:MVC039-H10:P222987	nsp3_SARS2	.0125 µM	25 mM HEPES pH 7.0, 20 mM NaCl, 0.05% BSA, 0.05% Tween-20		90	RT		100	8999	7212	801.42	7839	7228	922.06	2416.64	106.24	69.91	2554.93	116.03	67.67	0.79	0.89	22.74	22.49	18.92	4.31	Yes	17.76	5.83	Yes
1706	CACHE3HI_1706_33	362.376	Cc1ccc(cc1OC)C(C(NCC1=CC2CCCC=2NC1=O)=O)(F)F	HTRF	primary screen	AR000542a	cache3_nsp3_hid_1739_20230828	nsp3_SARS2:MVC039-H10:P222987	nsp3_SARS2	.0125 µM	25 mM HEPES pH 7.0, 20 mM NaCl, 0.05% BSA, 0.05% Tween-20		90	RT		100	2080	4431	2130.29	1601	3065	1914.43	2462.27	113.17	14.13	2264.74	110.51	16.26	0.83	0.82	21.75	20.49	20.83	8.76	No	20.72	7.99	No
1706	CACHE3HI_1706_34	338.741	C1CC2(C1)C(CN2C(C1=Cc2ccc(cc2C(N1)=O)[Cl])=O)(F)F	HTRF	primary screen	AR001128a	cache3_nsp3_hid_1739_20230828	nsp3_SARS2:MVC039-H10:P222987	nsp3_SARS2	.0125 µM	25 mM HEPES pH 7.0, 20 mM NaCl, 0.05% BSA, 0.05% Tween-20		90	RT		100	23408	13865	592.32	24811	15783	636.13	2447.99	110.53	79.38	2670.35	113.05	79.54	0.85	0.88	22.14	23.62	21.55	10.35	Yes	21.65	10.42	Yes
1706	CACHE3HI_1706_35	306.753	CC(C)(c1cc(no1)[Cl])NC(c1ccnc2c1CCN2)=O	HTRF	primary screen	AR001506a	cache3_nsp3_hid_1739_20230828	nsp3_SARS2:MVC039-H10:P222987	nsp3_SARS2	.0125 µM	25 mM HEPES pH 7.0, 20 mM NaCl, 0.05% BSA, 0.05% Tween-20		90	RT		100	2613	3611	1381.94	2600	3728	1433.85	2348.46	117.31	43.31	2395.64	115.57	42.18	0.85	0.85	20.01	20.72	23.32	12	Yes	22.5	10.75	Yes
1706	CACHE3HI_1706_36	302.403	Cc1c2CCCn2c(n1)SC1C(NC2CCCCC=2N=1)=O	HTRF	primary screen	AR000936a	cache3_nsp3_hid_1739_20230828	nsp3_SARS2:MVC039-H10:P222987	nsp3_SARS2	.0125 µM	25 mM HEPES pH 7.0, 20 mM NaCl, 0.05% BSA, 0.05% Tween-20		90	RT		100	733	1712	2335.61	737	1624	2203.53	2419.55	111.3	3.63	2446.95	109.53	10.41	0.84	0.84	21.73	22.15	25.39	14.26	No	24.97	13.51	No
1706	CACHE3HI_1706_38	359.857	CCOc1c(CC(N2CC(C2)c2c3CCCc3[nH]n2)=O)cccc1[Cl]	HTRF	primary screen	AR000834a	cache3_nsp3_hid_1739_20230828	nsp3_SARS2:MVC039-H10:P222987	nsp3_SARS2	.0125 µM	25 mM HEPES pH 7.0, 20 mM NaCl, 0.05% BSA, 0.05% Tween-20		90	RT		100	1725	3992	2314.2	1811	4271	2358.37	2419.55	111.3	4.56	2446.95	109.53	3.79	0.84	0.84	21.73	22.15	25.39	14.26	No	24.97	13.51	No
1706	CACHE3HI_1706_39	365.231	COc1cc(CCC(N2CCc3c(C2)c(n[nH]3)[Br])=O)cnc1	HTRF	primary screen	AR000413a	cache3_nsp3_hid_1739_20230828	nsp3_SARS2:MVC039-H10:P222987	nsp3_SARS2	.0125 µM	25 mM HEPES pH 7.0, 20 mM NaCl, 0.05% BSA, 0.05% Tween-20		90	RT		100	1711	4412	2578.61	1442	3168	2196.95	2462.27	113.17	-4.95	2264.74	110.51	3.14	0.83	0.82	21.75	20.49	20.83	8.76	No	20.72	7.99	No
1706	CACHE3HI_1706_4	362.38	C1CC(C1)(CNC(c1c2CC(CCc2[nH]n1)(F)F)=O)C1=CC(C=CN1)=O	HTRF	primary screen	AR000358a	cache3_nsp3_hid_1739_20230828	nsp3_SARS2:MVC039-H10:P222987	nsp3_SARS2	.0125 µM	25 mM HEPES pH 7.0, 20 mM NaCl, 0.05% BSA, 0.05% Tween-20		90	RT		100	1626	4239	2607.01	1502	3747	2494.67	2462.27	113.17	-6.16	2264.74	110.51	-10.67	0.83	0.82	21.75	20.49	20.83	8.76	No	20.72	7.99	No
1706	CACHE3HI_1706_40	362.351	C1CN(Cc2c1ccnc2O)C(c1ccc(cc1C(F)(F)F)C1CC1)=O	HTRF	primary screen	AR000926a	cache3_nsp3_hid_1739_20230828	nsp3_SARS2:MVC039-H10:P222987	nsp3_SARS2	.0125 µM	25 mM HEPES pH 7.0, 20 mM NaCl, 0.05% BSA, 0.05% Tween-20		90	RT		100	1552	3728	2402.06	1479	3377	2283.3	2419.55	111.3	0.75	2446.95	109.53	7	0.84	0.84	21.73	22.15	25.39	14.26	No	24.97	13.51	No
1706	CACHE3HI_1706_42	405.174	C1C(CC1(F)F)(CNC(c1c2cc(c(cc2[nH]n1)F)[Br])=O)C(N)=O	HTRF	primary screen	AR000651a	cache3_nsp3_hid_1739_20230828	nsp3_SARS2:MVC039-H10:P222987	nsp3_SARS2	.0125 µM	25 mM HEPES pH 7.0, 20 mM NaCl, 0.05% BSA, 0.05% Tween-20		90	RT		100	2215	4075	1839.73	2466	4360	1768.05	2419.55	111.3	25.11	2446.95	109.53	29.05	0.84	0.84	21.73	22.15	25.39	14.26	No	24.97	13.51	No
1706	CACHE3HI_1706_43	375.372	CC1(CN(C1)C(c1c2ccc(cc2n[nH]1)OC(F)(F)F)=O)CS(C)=O	HTRF	primary screen	AR001292a	cache3_nsp3_hid_1739_20230828	nsp3_SARS2:MVC039-H10:P222987	nsp3_SARS2	.0125 µM	25 mM HEPES pH 7.0, 20 mM NaCl, 0.05% BSA, 0.05% Tween-20		90	RT		100	1535	3932	2561.56	1534	3894	2538.46	2348.46	117.31	-9.55	2395.64	115.57	-6.26	0.85	0.85	20.01	20.72	23.32	12	No	22.5	10.75	No
1706	CACHE3HI_1706_44	311.307	CCCC1(CN(C1)c1c2cc(ccc2ncn1)C(F)(F)F)O	HTRF	primary screen	AR000684a	cache3_nsp3_hid_1739_20230828	nsp3_SARS2:MVC039-H10:P222987	nsp3_SARS2	.0125 µM	25 mM HEPES pH 7.0, 20 mM NaCl, 0.05% BSA, 0.05% Tween-20		90	RT		100	1406	3580	2546.23	1370	3328	2429.2	2419.55	111.3	-5.48	2446.95	109.53	0.76	0.84	0.84	21.73	22.15	25.39	14.26	No	24.97	13.51	No
1706	CACHE3HI_1706_45	301.394	CC(C)(C)c1cc(CNC(C2(CCC2)n2cccn2)=O)n[nH]1	HTRF	primary screen	AR000598a	cache3_nsp3_hid_1739_20230828	nsp3_SARS2:MVC039-H10:P222987	nsp3_SARS2	.0125 µM	25 mM HEPES pH 7.0, 20 mM NaCl, 0.05% BSA, 0.05% Tween-20		90	RT		100	1659	3945	2377.94	1382	3127	2262.66	2462.27	113.17	3.58	2264.74	110.51	0.09	0.83	0.82	21.75	20.49	20.83	8.76	No	20.72	7.99	No
1706	CACHE3HI_1706_46	317.393	Cc1nc(c2cn[nH]c2n1)N1CC(C)(C)OC2(CCOCC2)C1	HTRF	primary screen	AR000943a	cache3_nsp3_hid_1739_20230828	nsp3_SARS2:MVC039-H10:P222987	nsp3_SARS2	.0125 µM	25 mM HEPES pH 7.0, 20 mM NaCl, 0.05% BSA, 0.05% Tween-20		90	RT		100	1692	3919	2316.19	1888	4199	2224.05	2419.55	111.3	4.47	2446.95	109.53	9.54	0.84	0.84	21.73	22.15	25.39	14.26	No	24.97	13.51	No
1706	CACHE3HI_1706_47	395.257	COC1CC2(C1)CC(C2)(CO)NC(c1c2cc(cnc2[nH]n1)[Br])=O	HTRF	primary screen	AR000753a	cache3_nsp3_hid_1739_20230828	nsp3_SARS2:MVC039-H10:P222987	nsp3_SARS2	.0125 µM	25 mM HEPES pH 7.0, 20 mM NaCl, 0.05% BSA, 0.05% Tween-20		90	RT		100	1585	3498	2206.94	1566	3673	2345.47	2419.55	111.3	9.21	2446.95	109.53	4.34	0.84	0.84	21.73	22.15	25.39	14.26	No	24.97	13.51	No
1706	CACHE3HI_1706_48	373.153	C1C(CN1C(C1=Cc2c(cccc2[Br])C(N1)=O)=O)(C(F)F)O	HTRF	primary screen	AR000954a	cache3_nsp3_hid_1739_20230828	nsp3_SARS2:MVC039-H10:P222987	nsp3_SARS2	.0125 µM	25 mM HEPES pH 7.0, 20 mM NaCl, 0.05% BSA, 0.05% Tween-20		90	RT		100	1344	1937	1441.22	1255	1779	1417.53	2419.55	111.3	42.38	2446.95	109.53	44.05	0.84	0.84	21.73	22.15	25.39	14.26	Yes	24.97	13.51	Yes
1706	CACHE3HI_1706_49	400.258	C1CN(C2CC2)S(N(C1)C(c1c2cc(cnc2[nH]n1)[Br])=O)(=O)=O	HTRF	primary screen	AR000938a	cache3_nsp3_hid_1739_20230828	nsp3_SARS2:MVC039-H10:P222987	nsp3_SARS2	.0125 µM	25 mM HEPES pH 7.0, 20 mM NaCl, 0.05% BSA, 0.05% Tween-20		90	RT		100	2015	3131	1553.85	1964	2902	1477.6	2419.55	111.3	37.5	2446.95	109.53	41.48	0.84	0.84	21.73	22.15	25.39	14.26	Yes	24.97	13.51	Yes
1706	CACHE3HI_1706_5	327.356	C1CC(CCC1=Cc1cc2c(c[nH]c2nc1)S(N)(=O)=O)(F)F	HTRF	primary screen	AR001707a	cache3_nsp3_hid_1739_20230828	nsp3_SARS2:MVC039-H10:P222987	nsp3_SARS2	.0125 µM	25 mM HEPES pH 7.0, 20 mM NaCl, 0.05% BSA, 0.05% Tween-20		90	RT		100	1433	3312	2311.24	1568	3412	2176.02	2416.64	106.24	4.56	2554.93	116.03	17.39	0.79	0.89	22.74	22.49	18.92	4.31	No	17.76	5.83	No
1706	CACHE3HI_1706_50	376.787	C1C(CN1C(C1=Cc2ccc(cc2C(N1)=O)[Cl])=O)SCC(F)(F)F	HTRF	primary screen	AR001059a	cache3_nsp3_hid_1739_20230828	nsp3_SARS2:MVC039-H10:P222987	nsp3_SARS2	.0125 µM	25 mM HEPES pH 7.0, 20 mM NaCl, 0.05% BSA, 0.05% Tween-20		90	RT		100	1433	2567	1791.35	1540	3037	1972.08	2447.99	110.53	28.09	2670.35	113.05	27.3	0.85	0.88	22.14	23.62	21.55	10.35	No	21.65	10.42	No
1706	CACHE3HI_1706_52	339.193	CCC1(COC1)N(C)C(c1c2cc(cnc2[nH]n1)[Br])=O	HTRF	primary screen	AR000425a	cache3_nsp3_hid_1739_20230828	nsp3_SARS2:MVC039-H10:P222987	nsp3_SARS2	.0125 µM	25 mM HEPES pH 7.0, 20 mM NaCl, 0.05% BSA, 0.05% Tween-20		90	RT		100	963	1654	1717.55	926	1405	1517.28	2462.27	113.17	31.7	2264.74	110.51	34.69	0.83	0.82	21.75	20.49	20.83	8.76	Yes	20.72	7.99	Yes
1706	CACHE3HI_1706_53	355.423	CCC(C#N)Oc1cccc(CNc2ncc3c(n2)SCC(N3)=O)c1	HTRF	primary screen	AR000529a	cache3_nsp3_hid_1739_20230828	nsp3_SARS2:MVC039-H10:P222987	nsp3_SARS2	.0125 µM	25 mM HEPES pH 7.0, 20 mM NaCl, 0.05% BSA, 0.05% Tween-20		90	RT		100	1476	3723	2522.36	1107	2507	2264.68	2462.27	113.17	-2.55	2264.74	110.51	0	0.83	0.82	21.75	20.49	20.83	8.76	No	20.72	7.99	No
1706	CACHE3HI_1706_54	328.416	Cc1ccc(cc1C)C(C)(CO)NC(c1c2CCCNc2[nH]n1)=O	HTRF	primary screen	AR000439a	cache3_nsp3_hid_1739_20230828	nsp3_SARS2:MVC039-H10:P222987	nsp3_SARS2	.0125 µM	25 mM HEPES pH 7.0, 20 mM NaCl, 0.05% BSA, 0.05% Tween-20		90	RT		100	1687	4060	2406.64	1350	3216	2382.22	2462.27	113.17	2.36	2264.74	110.51	-5.45	0.83	0.82	21.75	20.49	20.83	8.76	No	20.72	7.99	No
1706	CACHE3HI_1706_55	407.293	C1COc2ccc(cc2C1CNc1ncc2c(n1)SCC(N2)=O)[Br]	HTRF	primary screen	AR001334a	cache3_nsp3_hid_1739_20230828	nsp3_SARS2:MVC039-H10:P222987	nsp3_SARS2	.0125 µM	25 mM HEPES pH 7.0, 20 mM NaCl, 0.05% BSA, 0.05% Tween-20		90	RT		100	1348	3311	2456.23	1284	3123	2432.24	2348.46	117.31	-4.83	2395.64	115.57	-1.6	0.85	0.85	20.01	20.72	23.32	12	No	22.5	10.75	No
1706	CACHE3HI_1706_56	336.193	C1CC=C(C(C1)Nc1c2c(c[nH]c2ncn1)C(N)=O)[Br]	HTRF	primary screen	AR001356a	cache3_nsp3_hid_1739_20230828	nsp3_SARS2:MVC039-H10:P222987	nsp3_SARS2	.0125 µM	25 mM HEPES pH 7.0, 20 mM NaCl, 0.05% BSA, 0.05% Tween-20		90	RT		100	2079	1300	625.3	2060	1297	629.61	2348.46	117.31	77.23	2395.64	115.57	77.45	0.85	0.85	20.01	20.72	23.32	12	Yes	22.5	10.75	Yes
1706	CACHE3HI_1706_57	343.814	C1CC2C=C(CNC(C3(CC3)c3ccc(cn3)[Cl])=O)C(NC=2C1)=O	HTRF	primary screen	AR000357a	cache3_nsp3_hid_1739_20230828	nsp3_SARS2:MVC039-H10:P222987	nsp3_SARS2	.0125 µM	25 mM HEPES pH 7.0, 20 mM NaCl, 0.05% BSA, 0.05% Tween-20		90	RT		100	1603	3723	2322.52	1543	3158	2046.66	2462.27	113.17	5.94	2264.74	110.51	10.12	0.83	0.82	21.75	20.49	20.83	8.76	No	20.72	7.99	No
1706	CACHE3HI_1706_59	363.171	C1CN(CC2COC(C1=2)=O)C(c1cc(c2c(c1)nn[nH]2)[Br])=O	HTRF	primary screen	AR001719a	cache3_nsp3_hid_1739_20230828	nsp3_SARS2:MVC039-H10:P222987	nsp3_SARS2	.0125 µM	25 mM HEPES pH 7.0, 20 mM NaCl, 0.05% BSA, 0.05% Tween-20		90	RT		100	1622	3734	2302.1	1725	4026	2333.91	2416.64	106.24	4.95	2554.93	116.03	11.05	0.79	0.89	22.74	22.49	18.92	4.31	No	17.76	5.83	No
1706	CACHE3HI_1706_6	355.364	Cc1cn(C(C)(C)C(N2CCc3c(C2)c(C)n[nH]3)=O)nc1C(F)(F)F	HTRF	primary screen	AR000672a	cache3_nsp3_hid_1739_20230828	nsp3_SARS2:MVC039-H10:P222987	nsp3_SARS2	.0125 µM	25 mM HEPES pH 7.0, 20 mM NaCl, 0.05% BSA, 0.05% Tween-20		90	RT		100	1707	4305	2521.97	1826	4866	2664.84	2419.55	111.3	-4.43	2446.95	109.53	-9.32	0.84	0.84	21.73	22.15	25.39	14.26	No	24.97	13.51	No
1706	CACHE3HI_1706_60	352.797	CC(C)C(N1CC(CNc2nc(c3ccc(cc3n2)[Cl])O)(C1)F)=O	HTRF	primary screen	AR001204a	cache3_nsp3_hid_1739_20230828	nsp3_SARS2:MVC039-H10:P222987	nsp3_SARS2	.0125 µM	25 mM HEPES pH 7.0, 20 mM NaCl, 0.05% BSA, 0.05% Tween-20		90	RT		100	1628	3612	2218.67	1652	4159	2517.55	2447.99	110.53	9.81	2670.35	113.05	5.97	0.85	0.88	22.14	23.62	21.55	10.35	No	21.65	10.42	No
1706	CACHE3HI_1706_62	361.829	CC(NCCN(CC1CC1)C(C1=Cc2ccc(cc2C(N1)=O)[Cl])=O)=O	HTRF	primary screen	AR000776a	cache3_nsp3_hid_1739_20230828	nsp3_SARS2:MVC039-H10:P222987	nsp3_SARS2	.0125 µM	25 mM HEPES pH 7.0, 20 mM NaCl, 0.05% BSA, 0.05% Tween-20		90	RT		100	1272	2932	2305.03	1415	2484	1755.48	2419.55	111.3	4.96	2446.95	109.53	29.59	0.84	0.84	21.73	22.15	25.39	14.26	No	24.97	13.51	No
1706	CACHE3HI_1706_63	372.824	C1CCc2c(C1)cc(CNC(C(c1cc(sc1)[Cl])(F)F)=O)c(n2)O	HTRF	primary screen	AR000779a	cache3_nsp3_hid_1739_20230828	nsp3_SARS2:MVC039-H10:P222987	nsp3_SARS2	.0125 µM	25 mM HEPES pH 7.0, 20 mM NaCl, 0.05% BSA, 0.05% Tween-20		90	RT		100	4215	4983	1182.21	1553	3775	2430.78	2419.55	111.3	53.6	2446.95	109.53	0.69	0.84	0.84	21.73	22.15	25.39	14.26	Yes	24.97	13.51	No
1706	CACHE3HI_1706_65	308.407	CCc1c[nH]c2c1c(NC1CC(C1)CS(C)(=O)=O)ncn2	HTRF	primary screen	AR000324a	cache3_nsp3_hid_1739_20230828	nsp3_SARS2:MVC039-H10:P222987	nsp3_SARS2	.0125 µM	25 mM HEPES pH 7.0, 20 mM NaCl, 0.05% BSA, 0.05% Tween-20		90	RT		100	1541	3625	2352.37	1347	3024	2244.99	2462.27	113.17	4.67	2264.74	110.51	0.91	0.83	0.82	21.75	20.49	20.83	8.76	No	20.72	7.99	No
1706	CACHE3HI_1706_66	325.437	C1CNc2c(cccn2)C1NC(C1(CC1)Sc1ccccc1)=O	HTRF	primary screen	AR001005a	cache3_nsp3_hid_1739_20230828	nsp3_SARS2:MVC039-H10:P222987	nsp3_SARS2	.0125 µM	25 mM HEPES pH 7.0, 20 mM NaCl, 0.05% BSA, 0.05% Tween-20		90	RT		100	1810	4482	2476.24	1961	4917	2507.39	2447.99	110.53	-1.2	2670.35	113.05	6.37	0.85	0.88	22.14	23.62	21.55	10.35	No	21.65	10.42	No
1706	CACHE3HI_1706_67	303.316	C1CC1C1(CC(F)F)CN(C1)c1c2c(C#N)c[nH]c2ncn1	HTRF	primary screen	AR000824a	cache3_nsp3_hid_1739_20230828	nsp3_SARS2:MVC039-H10:P222987	nsp3_SARS2	.0125 µM	25 mM HEPES pH 7.0, 20 mM NaCl, 0.05% BSA, 0.05% Tween-20		90	RT		100	3605	4708	1305.96	4171	5349	1282.43	2419.55	111.3	48.24	2446.95	109.53	49.84	0.84	0.84	21.73	22.15	25.39	14.26	Yes	24.97	13.51	Yes
1706	CACHE3HI_1706_68	403.763	C1CC(C1)(c1cc(ccc1F)[Cl])NC(CC1C=C(C(NN=1)=O)C(F)(F)F)=O	HTRF	primary screen	AR001210a	cache3_nsp3_hid_1739_20230828	nsp3_SARS2:MVC039-H10:P222987	nsp3_SARS2	.0125 µM	25 mM HEPES pH 7.0, 20 mM NaCl, 0.05% BSA, 0.05% Tween-20		90	RT		100	1548	3815	2464.47	1551	4021	2592.52	2447.99	110.53	-0.7	2670.35	113.05	3.04	0.85	0.88	22.14	23.62	21.55	10.35	No	21.65	10.42	No
1706	CACHE3HI_1706_69	380.301	C1CC1(C(NCC1C=C(C(NN=1)=O)C(F)(F)F)=O)c1cc(C#N)cc(c1)F	HTRF	primary screen	AR001287a	cache3_nsp3_hid_1739_20230828	nsp3_SARS2:MVC039-H10:P222987	nsp3_SARS2	.0125 µM	25 mM HEPES pH 7.0, 20 mM NaCl, 0.05% BSA, 0.05% Tween-20		90	RT		100	1437	3633	2528.18	1384	3484	2517.34	2348.46	117.31	-8.05	2395.64	115.57	-5.33	0.85	0.85	20.01	20.72	23.32	12	No	22.5	10.75	No
1706	CACHE3HI_1706_7	332.385	CNC(C1CSCN1C(c1cc(c2ccccc2O)[nH]n1)=O)=O	HTRF	primary screen	AR000589a	cache3_nsp3_hid_1739_20230828	nsp3_SARS2:MVC039-H10:P222987	nsp3_SARS2	.0125 µM	25 mM HEPES pH 7.0, 20 mM NaCl, 0.05% BSA, 0.05% Tween-20		90	RT		100	1594	3893	2442.28	1343	2990	2226.36	2462.27	113.17	0.85	2264.74	110.51	1.78	0.83	0.82	21.75	20.49	20.83	8.76	No	20.72	7.99	No
1706	CACHE3HI_1706_70	344.44	C1CC(C1)(CNC(c1c2CSCCc2[nH]n1)=O)c1cccc(n1)O	HTRF	primary screen	AR001342a	cache3_nsp3_hid_1739_20230828	nsp3_SARS2:MVC039-H10:P222987	nsp3_SARS2	.0125 µM	25 mM HEPES pH 7.0, 20 mM NaCl, 0.05% BSA, 0.05% Tween-20		90	RT		100	1254	3039	2423.45	1346	3379	2510.4	2348.46	117.31	-3.36	2395.64	115.57	-5.03	0.85	0.85	20.01	20.72	23.32	12	No	22.5	10.75	No
1706	CACHE3HI_1706_72	336.342	CCN1C=CC=C(CNC(c2c3CC(CCc3[nH]n2)(F)F)=O)C1=O	HTRF	primary screen	AR000835a	cache3_nsp3_hid_1739_20230828	nsp3_SARS2:MVC039-H10:P222987	nsp3_SARS2	.0125 µM	25 mM HEPES pH 7.0, 20 mM NaCl, 0.05% BSA, 0.05% Tween-20		90	RT		100	1571	4003	2548.06	1685	3963	2351.93	2419.55	111.3	-5.56	2446.95	109.53	4.06	0.84	0.84	21.73	22.15	25.39	14.26	No	24.97	13.51	No
1706	CACHE3HI_1706_73	313.327	C1CCC(CC1)(CNc1c2cc[nH]c2nc(N)n1)C(F)(F)F	HTRF	primary screen	AR001220a	cache3_nsp3_hid_1739_20230828	nsp3_SARS2:MVC039-H10:P222987	nsp3_SARS2	.0125 µM	25 mM HEPES pH 7.0, 20 mM NaCl, 0.05% BSA, 0.05% Tween-20		90	RT		100	1704	3971	2330.4	1708	4452	2606.56	2447.99	110.53	5.03	2670.35	113.05	2.49	0.85	0.88	22.14	23.62	21.55	10.35	No	21.65	10.42	No
1706	CACHE3HI_1706_74	302.378	CC(C)(C)c1cc(CNC(C2(CCC2)c2ncco2)=O)n[nH]1	HTRF	primary screen	AR000519a	cache3_nsp3_hid_1739_20230828	nsp3_SARS2:MVC039-H10:P222987	nsp3_SARS2	.0125 µM	25 mM HEPES pH 7.0, 20 mM NaCl, 0.05% BSA, 0.05% Tween-20		90	RT		100	1606	4010	2496.89	1452	3317	2284.44	2462.27	113.17	-1.47	2264.74	110.51	-0.91	0.83	0.82	21.75	20.49	20.83	8.76	No	20.72	7.99	No
1706	CACHE3HI_1706_76	341.43	CC1(C)CCc2c(C(N3CC(C)(C3)c3ccc(cc3)F)=O)n[nH]c2C1	HTRF	primary screen	AR001712a	cache3_nsp3_hid_1739_20230828	nsp3_SARS2:MVC039-H10:P222987	nsp3_SARS2	.0125 µM	25 mM HEPES pH 7.0, 20 mM NaCl, 0.05% BSA, 0.05% Tween-20		90	RT		100	1856	3628	1954.74	1943	4454	2292.33	2416.64	106.24	19.99	2554.93	116.03	12.72	0.79	0.89	22.74	22.49	18.92	4.31	No	17.76	5.83	No
1706	CACHE3HI_1706_77	392.284	C1C(CC1(F)F)(CNC(c1c2ccc(cc2n[nH]1)OC(F)(F)F)=O)C(N)=O	HTRF	primary screen	AR000663a	cache3_nsp3_hid_1739_20230828	nsp3_SARS2:MVC039-H10:P222987	nsp3_SARS2	.0125 µM	25 mM HEPES pH 7.0, 20 mM NaCl, 0.05% BSA, 0.05% Tween-20		90	RT		100	1555	3813	2452.09	1624	4402	2710.59	2419.55	111.3	-1.4	2446.95	109.53	-11.28	0.84	0.84	21.73	22.15	25.39	14.26	No	24.97	13.51	No
1706	CACHE3HI_1706_78	312.417	CC1C(C(NCc2cc(C(C)(C)C)[nH]n2)=O)c2ccccc2N1	HTRF	primary screen	AR001125a	cache3_nsp3_hid_1739_20230828	nsp3_SARS2:MVC039-H10:P222987	nsp3_SARS2	.0125 µM	25 mM HEPES pH 7.0, 20 mM NaCl, 0.05% BSA, 0.05% Tween-20		90	RT		100	1735	4227	2436.31	1770	4625	2612.99	2447.99	110.53	0.49	2670.35	113.05	2.24	0.85	0.88	22.14	23.62	21.55	10.35	No	21.65	10.42	No
1706	CACHE3HI_1706_79	352.316	C1Cc2ccccc2NC(C1Nc1cc(ncn1)OCC(F)(F)F)=O	HTRF	primary screen	AR001031a	cache3_nsp3_hid_1739_20230828	nsp3_SARS2:MVC039-H10:P222987	nsp3_SARS2	.0125 µM	25 mM HEPES pH 7.0, 20 mM NaCl, 0.05% BSA, 0.05% Tween-20		90	RT		100	1929	5071	2628.82	2374	5739	2417.44	2447.99	110.53	-7.73	2670.35	113.05	9.88	0.85	0.88	22.14	23.62	21.55	10.35	No	21.65	10.42	No
1706	CACHE3HI_1706_8	310.357	CC(C)(C#N)C1CN(C1)C(c1cc(c2ccccc2O)[nH]n1)=O	HTRF	primary screen	AR000680a	cache3_nsp3_hid_1739_20230828	nsp3_SARS2:MVC039-H10:P222987	nsp3_SARS2	.0125 µM	25 mM HEPES pH 7.0, 20 mM NaCl, 0.05% BSA, 0.05% Tween-20		90	RT		100	1708	4337	2539.23	1691	4292	2538.14	2419.55	111.3	-5.18	2446.95	109.53	-3.9	0.84	0.84	21.73	22.15	25.39	14.26	No	24.97	13.51	No
1706	CACHE3HI_1706_80	304.781	C1Cc2ccccc2C1C(CO)Nc1c(c(N)ncn1)[Cl]	HTRF	primary screen	AR001377a	cache3_nsp3_hid_1739_20230828	nsp3_SARS2:MVC039-H10:P222987	nsp3_SARS2	.0125 µM	25 mM HEPES pH 7.0, 20 mM NaCl, 0.05% BSA, 0.05% Tween-20		90	RT		100	1655	3716	2245.32	1412	3267	2313.74	2348.46	117.31	4.62	2395.64	115.57	3.59	0.85	0.85	20.01	20.72	23.32	12	No	22.5	10.75	No
1706	CACHE3HI_1706_81	389.912	Cc1ccc(cc1N1CCC(CNc2ncc3c(n2)SCC(N3)=O)C1)[Cl]	HTRF	primary screen	AR000677a	cache3_nsp3_hid_1739_20230828	nsp3_SARS2:MVC039-H10:P222987	nsp3_SARS2	.0125 µM	25 mM HEPES pH 7.0, 20 mM NaCl, 0.05% BSA, 0.05% Tween-20		90	RT		100	1766	3932	2226.5	1648	3902	2367.72	2419.55	111.3	8.36	2446.95	109.53	3.39	0.84	0.84	21.73	22.15	25.39	14.26	No	24.97	13.51	No
1706	CACHE3HI_1706_82	312.417	CC(C)(C)c1cc(CNC(C2(C)Cc3ccccc3N2)=O)n[nH]1	HTRF	primary screen	AR001001a	cache3_nsp3_hid_1739_20230828	nsp3_SARS2:MVC039-H10:P222987	nsp3_SARS2	.0125 µM	25 mM HEPES pH 7.0, 20 mM NaCl, 0.05% BSA, 0.05% Tween-20		90	RT		100	2016	4097	2032.24	2064	4753	2302.81	2447.99	110.53	17.78	2670.35	113.05	14.37	0.85	0.88	22.14	23.62	21.55	10.35	No	21.65	10.42	No
1706	CACHE3HI_1706_83	309.373	C1C[C@H]2CNC([C@H]2N(C1)c1cc(Nc2ccccc2)ncn1)=O	HTRF	primary screen	AR001083a	cache3_nsp3_hid_1739_20230828	nsp3_SARS2:MVC039-H10:P222987	nsp3_SARS2	.0125 µM	25 mM HEPES pH 7.0, 20 mM NaCl, 0.05% BSA, 0.05% Tween-20		90	RT		100	1717	3701	2155.5	1672	4066	2431.82	2447.99	110.53	12.51	2670.35	113.05	9.32	0.85	0.88	22.14	23.62	21.55	10.35	No	21.65	10.42	No
1706	CACHE3HI_1706_84	330.413	CC1CCc2c(csc2C1)C(N1Cc2c(c[nH]n2)C1C(N)=O)=O	HTRF	primary screen	AR000935a	cache3_nsp3_hid_1739_20230828	nsp3_SARS2:MVC039-H10:P222987	nsp3_SARS2	.0125 µM	25 mM HEPES pH 7.0, 20 mM NaCl, 0.05% BSA, 0.05% Tween-20		90	RT		100	1612	3757	2330.65	1600	4027	2516.88	2419.55	111.3	3.85	2446.95	109.53	-2.99	0.84	0.84	21.73	22.15	25.39	14.26	No	24.97	13.51	No
1706	CACHE3HI_1706_85	401.37	CC1(CNC(Nc2nc(c3cccc(c3)C(F)(F)F)ns2)=O)COC(N1)=O	HTRF	primary screen	AR001112a	cache3_nsp3_hid_1739_20230828	nsp3_SARS2:MVC039-H10:P222987	nsp3_SARS2	.0125 µM	25 mM HEPES pH 7.0, 20 mM NaCl, 0.05% BSA, 0.05% Tween-20		90	RT		100	1687	3980	2359.22	1839	4815	2618.27	2447.99	110.53	3.79	2670.35	113.05	2.03	0.85	0.88	22.14	23.62	21.55	10.35	No	21.65	10.42	No
1706	CACHE3HI_1706_86	322.365	C1CC1c1nc(NC(NCc2ccc(CO)cc2F)=O)sn1	HTRF	primary screen	AR001474a	cache3_nsp3_hid_1739_20230828	nsp3_SARS2:MVC039-H10:P222987	nsp3_SARS2	.0125 µM	25 mM HEPES pH 7.0, 20 mM NaCl, 0.05% BSA, 0.05% Tween-20		90	RT		100	1624	3933	2421.8	1529	3714	2429.04	2348.46	117.31	-3.28	2395.64	115.57	-1.46	0.85	0.85	20.01	20.72	23.32	12	No	22.5	10.75	No
1706	CACHE3HI_1706_87	356.43	CC(C)c1nnc(NC(NC2CCN(C2)C(Cc2ccccc2)=O)=O)[nH]1	HTRF	primary screen	AR000459a	cache3_nsp3_hid_1739_20230828	nsp3_SARS2:MVC039-H10:P222987	nsp3_SARS2	.0125 µM	25 mM HEPES pH 7.0, 20 mM NaCl, 0.05% BSA, 0.05% Tween-20		90	RT		100	1747	4191	2398.97	1431	3244	2266.95	2462.27	113.17	2.69	2264.74	110.51	-0.1	0.83	0.82	21.75	20.49	20.83	8.76	No	20.72	7.99	No
1706	CACHE3HI_1706_88	364.449	C1CCN(C(C1)C(NC1CCNc2c1cccn2)=O)C(c1ccccc1)=O	HTRF	primary screen	AR001634a	cache3_nsp3_hid_1739_20230828	nsp3_SARS2:MVC039-H10:P222987	nsp3_SARS2	.0125 µM	25 mM HEPES pH 7.0, 20 mM NaCl, 0.05% BSA, 0.05% Tween-20		90	RT		100	1739	3912	2249.57	2054	4973	2421.13	2416.64	106.24	7.23	2554.93	116.03	7.56	0.79	0.89	22.74	22.49	18.92	4.31	No	17.76	5.83	No
1706	CACHE3HI_1706_89	351.403	CCOC([C@@H]1C[C@@H]([C@H](C1)Sc1nnc(c2ccccc2F)[nH]1)O)=O	HTRF	primary screen	AR001401a	cache3_nsp3_hid_1739_20230828	nsp3_SARS2:MVC039-H10:P222987	nsp3_SARS2	.0125 µM	25 mM HEPES pH 7.0, 20 mM NaCl, 0.05% BSA, 0.05% Tween-20		90	RT		100	1588	3662	2306.05	1608	3856	2398.01	2348.46	117.31	1.9	2395.64	115.57	-0.1	0.85	0.85	20.01	20.72	23.32	12	No	22.5	10.75	No
1706	CACHE3HI_1706_9	342.83	Cc1c2CN(CCc2[nH]n1)C(C(C)(C)c1ccc(C#N)c(c1)[Cl])=O	HTRF	primary screen	AR000504a	cache3_nsp3_hid_1739_20230828	nsp3_SARS2:MVC039-H10:P222987	nsp3_SARS2	.0125 µM	25 mM HEPES pH 7.0, 20 mM NaCl, 0.05% BSA, 0.05% Tween-20		90	RT		100	1675	4209	2512.84	1429	3291	2303.01	2462.27	113.17	-2.15	2264.74	110.51	-1.77	0.83	0.82	21.75	20.49	20.83	8.76	No	20.72	7.99	No
1706	CACHE3HI_1706_90	357.385	C1CN(Cc2c(ccc(c12)O)F)C(C(Cc1ccccc1)NC(N)=O)=O	HTRF	primary screen	AR000399a	cache3_nsp3_hid_1739_20230828	nsp3_SARS2:MVC039-H10:P222987	nsp3_SARS2	.0125 µM	25 mM HEPES pH 7.0, 20 mM NaCl, 0.05% BSA, 0.05% Tween-20		90	RT		100	1873	4899	2615.59	1562	3794	2428.94	2462.27	113.17	-6.52	2264.74	110.51	-7.62	0.83	0.82	21.75	20.49	20.83	8.76	No	20.72	7.99	No
1706	CACHE3HI_1706_93	399.401	CC(c1cc(cnc1)NC(NC1CCN(Cc2ccc(C#N)cc2)C1=O)=O)(F)F	HTRF	primary screen	AR000458a	cache3_nsp3_hid_1739_20230828	nsp3_SARS2:MVC039-H10:P222987	nsp3_SARS2	.0125 µM	25 mM HEPES pH 7.0, 20 mM NaCl, 0.05% BSA, 0.05% Tween-20		90	RT		100	1626	4074	2505.54	1320	3213	2434.09	2462.27	113.17	-1.84	2264.74	110.51	-7.86	0.83	0.82	21.75	20.49	20.83	8.76	No	20.72	7.99	No
1707	CACHE3HI_1707_1	326.352	Cc1ccc(cc1)OCC(CN1C(=O)OC(c2ccccc2)=N1)O	HTRF	primary screen	AR000137a	cache3_nsp3_hid_1739_20230828	nsp3_SARS2:MVC039-H10:P222987	nsp3_SARS2	.0125 µM	25 mM HEPES pH 7.0, 20 mM NaCl, 0.05% BSA, 0.05% Tween-20		90	RT		100	1822	4662	2558.73	1205	2728	2263.9	2486.38	115.33	-3.05	2255.81	112.04	-0.37	0.79	0.88	21.55	20.13	22.55	9.26	No	22.25	9.78	No
1707	CACHE3HI_1707_10	281.315	Cc1cccn2cc(COc3ccccc3C(N)=O)nc12	HTRF	primary screen	AR000283a	cache3_nsp3_hid_1739_20230828	nsp3_SARS2:MVC039-H10:P222987	nsp3_SARS2	.0125 µM	25 mM HEPES pH 7.0, 20 mM NaCl, 0.05% BSA, 0.05% Tween-20		90	RT		100	1624	3953	2434.11	1051	2485	2364.42	2486.38	115.33	2.2	2255.81	112.04	-5.06	0.79	0.88	21.55	20.13	22.55	9.26	No	22.25	9.78	No
1707	CACHE3HI_1707_100	313.785	C1CC(CN(C1)CC(Nc1ccc(cn1)[Cl])=O)OCCO	HTRF	primary screen	AR000145a	cache3_nsp3_hid_1739_20230828	nsp3_SARS2:MVC039-H10:P222987	nsp3_SARS2	.0125 µM	25 mM HEPES pH 7.0, 20 mM NaCl, 0.05% BSA, 0.05% Tween-20		90	RT		100	1720	4369	2540.12	1147	2683	2339.15	2486.38	115.33	-2.26	2255.81	112.04	-3.88	0.79	0.88	21.55	20.13	22.55	9.26	No	22.25	9.78	No
1707	CACHE3HI_1707_101	345.2	C(CNC(c1c2cc(ccc2[nH]n1)[Br])=O)c1ccccn1	HTRF	primary screen	AR000147a	cache3_nsp3_hid_1739_20230828	nsp3_SARS2:MVC039-H10:P222987	nsp3_SARS2	.0125 µM	25 mM HEPES pH 7.0, 20 mM NaCl, 0.05% BSA, 0.05% Tween-20		90	RT		100	75824	31574	416.41	36521	15304	419.05	2486.38	115.33	87.3	2255.81	112.04	85.67	0.79	0.88	21.55	20.13	22.55	9.26	Yes	22.25	9.78	Yes
1707	CACHE3HI_1707_102	330.388	C1Cc2nnc(C3CCN(CC3)C(C3(CC=CC3)C(O)=O)=O)n2C1	HTRF	primary screen	AR000159a	cache3_nsp3_hid_1739_20230828	nsp3_SARS2:MVC039-H10:P222987	nsp3_SARS2	.0125 µM	25 mM HEPES pH 7.0, 20 mM NaCl, 0.05% BSA, 0.05% Tween-20		90	RT		100	1739	4540	2610.7	1140	2801	2457.02	2486.38	115.33	-5.24	2255.81	112.04	-9.38	0.79	0.88	21.55	20.13	22.55	9.26	No	22.25	9.78	No
1707	CACHE3HI_1707_11	342.443	Cn1c(ccn1)C1CCN(CC1)C(Nc1ccccc1CCOC)=O	HTRF	primary screen	AR000157a	cache3_nsp3_hid_1739_20230828	nsp3_SARS2:MVC039-H10:P222987	nsp3_SARS2	.0125 µM	25 mM HEPES pH 7.0, 20 mM NaCl, 0.05% BSA, 0.05% Tween-20		90	RT		100	1853	4623	2494.87	1203	2943	2446.38	2486.38	115.33	-0.35	2255.81	112.04	-8.88	0.79	0.88	21.55	20.13	22.55	9.26	No	22.25	9.78	No
1707	CACHE3HI_1707_12	346.349	CCC(NCC(NCc1ccc(cc1C(F)(F)F)OC(C)C)=O)=O	HTRF	primary screen	AR000216a	cache3_nsp3_hid_1739_20230828	nsp3_SARS2:MVC039-H10:P222987	nsp3_SARS2	.0125 µM	25 mM HEPES pH 7.0, 20 mM NaCl, 0.05% BSA, 0.05% Tween-20		90	RT		100	1717	4335	2524.75	1117	2545	2278.42	2486.38	115.33	-1.61	2255.81	112.04	-1.05	0.79	0.88	21.55	20.13	22.55	9.26	No	22.25	9.78	No
1707	CACHE3HI_1707_13	370.38	CC(COc1ccccc1OC)NC(C1=CC(Nc2ccc(cc12)F)=O)=O	HTRF	primary screen	AR000297a	cache3_nsp3_hid_1739_20230828	nsp3_SARS2:MVC039-H10:P222987	nsp3_SARS2	.0125 µM	25 mM HEPES pH 7.0, 20 mM NaCl, 0.05% BSA, 0.05% Tween-20		90	RT		100	6414	6449	1005.46	3979	3637	914.05	2486.38	115.33	62.45	2255.81	112.04	62.58	0.79	0.88	21.55	20.13	22.55	9.26	Yes	22.25	9.78	Yes
1707	CACHE3HI_1707_14	337.423	C1CN(CCC1N1CCNC1=O)C(Cc1cccc2ccccc12)=O	HTRF	primary screen	AR000295a	cache3_nsp3_hid_1739_20230828	nsp3_SARS2:MVC039-H10:P222987	nsp3_SARS2	.0125 µM	25 mM HEPES pH 7.0, 20 mM NaCl, 0.05% BSA, 0.05% Tween-20		90	RT		100	1659	4077	2457.51	1063	2294	2158.04	2486.38	115.33	1.21	2255.81	112.04	4.56	0.79	0.88	21.55	20.13	22.55	9.26	No	22.25	9.78	No
1707	CACHE3HI_1707_15	328.456	CN1CC(CCC1=O)NC1CCCOc2cc3CCCCc3cc12	HTRF	primary screen	AR000199a	cache3_nsp3_hid_1739_20230828	nsp3_SARS2:MVC039-H10:P222987	nsp3_SARS2	.0125 µM	25 mM HEPES pH 7.0, 20 mM NaCl, 0.05% BSA, 0.05% Tween-20		90	RT		100	1748	4328	2475.97	1230	2805	2280.49	2486.38	115.33	0.43	2255.81	112.04	-1.15	0.79	0.88	21.55	20.13	22.55	9.26	No	22.25	9.78	No
1707	CACHE3HI_1707_16	329.356	CCOc1c(cccn1)NC(N(C)Cc1ccc2c(c1)OCO2)=O	HTRF	primary screen	AR000248a	cache3_nsp3_hid_1739_20230828	nsp3_SARS2:MVC039-H10:P222987	nsp3_SARS2	.0125 µM	25 mM HEPES pH 7.0, 20 mM NaCl, 0.05% BSA, 0.05% Tween-20		90	RT		100	1857	4103	2209.48	1143	2476	2166.23	2486.38	115.33	11.67	2255.81	112.04	4.17	0.79	0.88	21.55	20.13	22.55	9.26	No	22.25	9.78	No
1707	CACHE3HI_1707_17	276.34	CCc1cccnc1C(N1CCCN(CC1)C(N)=O)=O	HTRF	primary screen	AR000317a	cache3_nsp3_hid_1739_20230828	nsp3_SARS2:MVC039-H10:P222987	nsp3_SARS2	.0125 µM	25 mM HEPES pH 7.0, 20 mM NaCl, 0.05% BSA, 0.05% Tween-20		90	RT		100	1822	4357	2391.33	1175	2806	2388.09	2486.38	115.33	4	2255.81	112.04	-6.16	0.79	0.88	21.55	20.13	22.55	9.26	No	22.25	9.78	No
1707	CACHE3HI_1707_18	295.368	C1CNC(CC1CNC(Nc1nc(C2CC2)ns1)=O)=O	HTRF	primary screen	AR001657a	cache3_nsp3_hid_1739_20230828	nsp3_SARS2:MVC039-H10:P222987	nsp3_SARS2	.0125 µM	25 mM HEPES pH 7.0, 20 mM NaCl, 0.05% BSA, 0.05% Tween-20		90	RT		100	1686	4279	2537.96	1776	4578	2577.7	2416.64	106.24	-5.25	2554.93	116.03	1.28	0.79	0.89	22.74	22.49	18.92	4.31	No	17.76	5.83	No
1707	CACHE3HI_1707_19	320.418	CC(C)(C)c1ccccc1NC(CSC1=NNC(N1C)=O)=O	HTRF	primary screen	AR000010a	cache3_nsp3_hid_1739_20230828	nsp3_SARS2:MVC039-H10:P222987	nsp3_SARS2	.0125 µM	25 mM HEPES pH 7.0, 20 mM NaCl, 0.05% BSA, 0.05% Tween-20		90	RT		100	1788	4950	2768.46	1223	2869	2345.87	2486.38	115.33	-11.89	2255.81	112.04	-4.2	0.79	0.88	21.55	20.13	22.55	9.26	No	22.25	9.78	No
[truncated: 1,010 more rows]
[truncated: 5 more columns]

## Sheet: S3
CACHE3 Round 1 SPR dose response and counter-screening with solubility data
[truncated: 401 more rows]

[truncated: 5 more sheets: S4, S5, S6, S7, S8]
