# Supplementary material for: CACHE Challenge #3: Targeting the Nsp3 Macrodomain of SARS-CoV‑2
Source: J Chem Inf Model. 2026 Jan 21;66(3):1566–81. doi: 10.1021/acs.jcim.5c02441 (PMC12892310; doi:10.1021/acs.jcim.5c02441)
Supplement: Supplementary file 3 [file ci5c02441_si_003.xlsx]

## Sheet: Title Page
Oleksandra Herasymenko1, Madhushika Silva1, Galen J. Correy2, Abd Al-Aziz A. Abu-Saleh3,4, Suzanne Ackloo1, Cheryl Arrowsmith1,5,6, Alan Ashworth7 Fuqiang Ban8, Hartmut Beck9, Kevin P. Bishop10,11, Hugo J. Bohórquez10,11, Albina Bolotokova1, Marko Breznik12, Irene Chau1, Yu Chen12, Artem Cherkasov13, Wim Dehaen14,15, Dennis Della Corte16, Katrin Denzinger12, Niklas P. Doering12, Kristina Edfeldt1…

## Sheet: README
Tab	Description
A_x-ray_detailed	Summary of crystal soaking, data collection and PanDDA analysis for X-ray datasets.
B_ligand_modeling	Summary of ligand modeling.
C_x-ray_statistics	X-ray data collection and refinement statistics.

## Sheet: A_x-ray_detailed
Dataset information			Crystal soaking information				X-ray diffraction statistics															Pandda information
Dataset ID	Compound ID	Compound SMILES	Stock concentration (mM)	Transfer Volume	Soak concentration (mM)	Soak time	Strategy	Beamline	Detector	wavelength	Resolution (Å) (CC1/2 > 0.3)	Resolution cut (Å)	Resolution range - outershell (Å)	Resolution low (Å)	Spacegroup	XDS ISa	CC1/2: outer shell	Rmerge: overall	Completeness: outer shell (%)	Mosaicity (°)	Cell: a b c (Å) α β γ (°)	PanDDA input Rfree	Backgroud map	Hit	Event	1-BDC	Modeled	Comment
x0067	DMSO	DMSO		40		02:03:00	Energy: 14 keV, Transmission: 100%, Beam size: 100x100 μm, Detector distance: 175 mm, Delta phi: 0.2°, Exposure time: 0.2 s, Number of images: 900	ALS BEAMLINE 8.3.1	DECTRIS PILATUS3 6M	0.88557	0.98	1	1.00-1.02	44.38	P43	13.1	0.503	0.062	87.4	0.08	88.77 88.77 39.59 90.00 90.00 90.00	0.18576	TRUE
x0068	DMSO	DMSO		40		02:04:00	Energy: 14 keV, Transmission: 100%, Beam size: 100x100 μm, Detector distance: 175 mm, Delta phi: 0.2°, Exposure time: 0.2 s, Number of images: 900	ALS BEAMLINE 8.3.1	DECTRIS PILATUS3 6M	0.88557	0.96	1.02	1.02-1.04	44.42	P43	14.46	0.818	0.052	96.3	0.08	88.85 88.85 39.65 90.00 90.00 90.00	0.18513	TRUE
x0070	DMSO	DMSO		40		02:06:00	Energy: 14 keV, Transmission: 100%, Beam size: 100x100 μm, Detector distance: 175 mm, Delta phi: 0.2°, Exposure time: 0.2 s, Number of images: 900	ALS BEAMLINE 8.3.1	DECTRIS PILATUS3 6M	0.88557	0.93	1.02	1.02-1.04	44.34	P43	20.26	0.865	0.038	96.5	0.09	88.68 88.68 39.52 90.00 90.00 90.00	0.1838	TRUE
x0071	DMSO	DMSO		40		02:07:00	Energy: 14 keV, Transmission: 100%, Beam size: 100x100 μm, Detector distance: 175 mm, Delta phi: 0.2°, Exposure time: 0.2 s, Number of images: 900	ALS BEAMLINE 8.3.1	DECTRIS PILATUS3 6M	0.88557	0.94	1.02	1.02-1.04	44.37	P43	10.92	0.834	0.066	96.9	0.1	88.75 88.75 39.58 90.00 90.00 90.00	0.18745	TRUE
x0072	DMSO	DMSO		40		02:08:00	Energy: 14 keV, Transmission: 100%, Beam size: 100x100 μm, Detector distance: 175 mm, Delta phi: 0.2°, Exposure time: 0.2 s, Number of images: 900	ALS BEAMLINE 8.3.1	DECTRIS PILATUS3 6M	0.88557	0.96	1	1.00-1.02	44.35	P43	15.13	0.675	0.05	89.5	0.09	88.70 88.70 39.49 90.00 90.00 90.00	0.18605	TRUE
x0073	DMSO	DMSO		40		02:10:00	Energy: 14 keV, Transmission: 100%, Beam size: 100x100 μm, Detector distance: 175 mm, Delta phi: 0.2°, Exposure time: 0.2 s, Number of images: 900	ALS BEAMLINE 8.3.1	DECTRIS PILATUS3 6M	0.88557	0.94	1.02	1.02-1.04	44.37	P43	29.43	0.879	0.029	98	0.06	88.74 88.74 39.44 90.00 90.00 90.00	0.19513	TRUE
x0074	DMSO	DMSO		40		02:11:00	Energy: 14 keV, Transmission: 100%, Beam size: 100x100 μm, Detector distance: 175 mm, Delta phi: 0.2°, Exposure time: 0.2 s, Number of images: 900	ALS BEAMLINE 8.3.1	DECTRIS PILATUS3 6M	0.88557	0.97	0.98	0.98-1.00	44.36	P43	15.83	0.438	0.048	88	0.1	88.72 88.72 39.56 90.00 90.00 90.00	0.18815	TRUE
x0075	DMSO	DMSO		40		02:12:00	Energy: 14 keV, Transmission: 100%, Beam size: 100x100 μm, Detector distance: 175 mm, Delta phi: 0.2°, Exposure time: 0.2 s, Number of images: 900	ALS BEAMLINE 8.3.1	DECTRIS PILATUS3 6M	0.88557	0.92	1.02	1.02-1.04	44.37	P43	29.36	0.905	0.029	97.7	0.05	88.74 88.74 39.47 90.00 90.00 90.00	0.19216	TRUE
x0076	DMSO	DMSO		40		02:13:00	Energy: 14 keV, Transmission: 100%, Beam size: 100x100 μm, Detector distance: 175 mm, Delta phi: 0.2°, Exposure time: 0.2 s, Number of images: 900	ALS BEAMLINE 8.3.1	DECTRIS PILATUS3 6M	0.88557	0.92	1.02	1.02-1.04	44.34	P43	25.67	0.898	0.033	97	0.07	88.69 88.69 39.52 90.00 90.00 90.00	0.18288	TRUE
x0077	DMSO	DMSO		40		02:14:00	Energy: 14 keV, Transmission: 100%, Beam size: 100x100 μm, Detector distance: 175 mm, Delta phi: 0.2°, Exposure time: 0.2 s, Number of images: 900	ALS BEAMLINE 8.3.1	DECTRIS PILATUS3 6M	0.88557	0.95	1.02	1.02-1.04	44.33	P43	9.34	0.845	0.076	97	0.11	88.66 88.66 39.47 90.00 90.00 90.00	0.18664	TRUE
x0078	DMSO	DMSO		40		02:15:00	Energy: 14 keV, Transmission: 100%, Beam size: 100x100 μm, Detector distance: 175 mm, Delta phi: 0.2°, Exposure time: 0.2 s, Number of images: 900	ALS BEAMLINE 8.3.1	DECTRIS PILATUS3 6M	0.88557	0.93	1.02	1.02-1.04	44.33	P43	23.44	0.921	0.034	98.3	0.06	88.67 88.67 39.47 90.00 90.00 90.00	0.18778	TRUE
x0079	DMSO	DMSO		40		02:16:00	Energy: 14 keV, Transmission: 100%, Beam size: 100x100 μm, Detector distance: 175 mm, Delta phi: 0.2°, Exposure time: 0.2 s, Number of images: 900	ALS BEAMLINE 8.3.1	DECTRIS PILATUS3 6M	0.88557	0.97	1	1.00-1.02	44.37	P43	24.97	0.59	0.036	91	0.07	88.75 88.75 39.47 90.00 90.00 90.00	0.19412	TRUE
x0080	DMSO	DMSO		40		02:17:00	Energy: 14 keV, Transmission: 100%, Beam size: 100x100 μm, Detector distance: 175 mm, Delta phi: 0.2°, Exposure time: 0.2 s, Number of images: 900	ALS BEAMLINE 8.3.1	DECTRIS PILATUS3 6M	0.88557	0.99	1.02	1.02-1.04	44.42	P43	11.52	0.659	0.065	93.9	0.11	88.84 88.84 39.54 90.00 90.00 90.00	0.19048	TRUE
x0083	DMSO	DMSO		40		02:24:00	Energy: 14 keV, Transmission: 100%, Beam size: 100x100 μm, Detector distance: 175 mm, Delta phi: 0.2°, Exposure time: 0.2 s, Number of images: 900	ALS BEAMLINE 8.3.1	DECTRIS PILATUS3 6M	0.88557	0.94	1	1.00-1.02	44.35	P43	24.31	0.778	0.034	93.4	0.1	88.70 88.70 39.60 90.00 90.00 90.00	0.18361	TRUE
x0084	DMSO	DMSO		40		02:25:00	Energy: 14 keV, Transmission: 100%, Beam size: 100x100 μm, Detector distance: 175 mm, Delta phi: 0.2°, Exposure time: 0.2 s, Number of images: 900	ALS BEAMLINE 8.3.1	DECTRIS PILATUS3 6M	0.88557	0.95	1	1.00-1.02	44.3	P43	24.1	0.702	0.036	92.9	0.09	88.60 88.60 39.50 90.00 90.00 90.00	0.18595	TRUE
x0085	DMSO	DMSO		40		02:26:00	Energy: 14 keV, Transmission: 100%, Beam size: 100x100 μm, Detector distance: 175 mm, Delta phi: 0.2°, Exposure time: 0.2 s, Number of images: 900	ALS BEAMLINE 8.3.1	DECTRIS PILATUS3 6M	0.88557	1.01	1.01	1.01-1.03	44.45	P43	11.97	0.384	0.065	91.3	0.09	88.90 88.90 39.59 90.00 90.00 90.00	0.19473	TRUE
x0086	DMSO	DMSO		40		02:27:00	Energy: 14 keV, Transmission: 100%, Beam size: 100x100 μm, Detector distance: 175 mm, Delta phi: 0.2°, Exposure time: 0.2 s, Number of images: 900	ALS BEAMLINE 8.3.1	DECTRIS PILATUS3 6M	0.88557	0.93	0.98	0.98-1.00	44.38	P43	18.77	0.67	0.04	87.3	0.09	88.75 88.75 39.58 90.00 90.00 90.00	0.18533	TRUE
x0087	DMSO	DMSO		40		02:28:00	Energy: 14 keV, Transmission: 100%, Beam size: 100x100 μm, Detector distance: 175 mm, Delta phi: 0.2°, Exposure time: 0.2 s, Number of images: 900	ALS BEAMLINE 8.3.1	DECTRIS PILATUS3 6M	0.88557	0.96	1	1.00-1.02	44.39	P43	19.28	0.644	0.04	89.3	0.08	88.77 88.77 39.50 90.00 90.00 90.00	0.18845	TRUE
x0088	DMSO	DMSO		40		02:29:00	Energy: 14 keV, Transmission: 100%, Beam size: 100x100 μm, Detector distance: 175 mm, Delta phi: 0.2°, Exposure time: 0.2 s, Number of images: 900	ALS BEAMLINE 8.3.1	DECTRIS PILATUS3 6M	0.88557	0.95	1	1.00-1.02	44.33	P43	19.34	0.696	0.042	88.4	0.1	88.66 88.66 39.52 90.00 90.00 90.00	0.18589	TRUE
x0091	DMSO	DMSO		40		02:32:00	Energy: 14 keV, Transmission: 100%, Beam size: 100x100 μm, Detector distance: 175 mm, Delta phi: 0.2°, Exposure time: 0.2 s, Number of images: 900	ALS BEAMLINE 8.3.1	DECTRIS PILATUS3 6M	0.88557	0.96	1	1.00-1.02	44.35	P43	16.98	0.632	0.048	91.4	0.08	88.69 88.69 39.48 90.00 90.00 90.00	0.18978	TRUE
x0092	DMSO	DMSO		40		02:33:00	Energy: 14 keV, Transmission: 100%, Beam size: 100x100 μm, Detector distance: 175 mm, Delta phi: 0.2°, Exposure time: 0.2 s, Number of images: 900	ALS BEAMLINE 8.3.1	DECTRIS PILATUS3 6M	0.88557	0.99	1	1.00-1.02	44.41	P43	16.53	0.374	0.049	86.9	0.1	88.83 88.83 39.59 90.00 90.00 90.00	0.18826	TRUE
x0096	DMSO	DMSO		40		02:37:00	Energy: 14 keV, Transmission: 100%, Beam size: 100x100 μm, Detector distance: 175 mm, Delta phi: 0.2°, Exposure time: 0.2 s, Number of images: 900	ALS BEAMLINE 8.3.1	DECTRIS PILATUS3 6M	0.88557	0.95	1	1.00-1.02	44.41	P43	14.67	0.686	0.05	92.7	0.07	88.82 88.82 39.62 90.00 90.00 90.00	0.18425	TRUE
x0097	DMSO	DMSO		40		02:38:00	Energy: 14 keV, Transmission: 100%, Beam size: 100x100 μm, Detector distance: 175 mm, Delta phi: 0.2°, Exposure time: 0.2 s, Number of images: 900	ALS BEAMLINE 8.3.1	DECTRIS PILATUS3 6M	0.88557	0.97	1	1.00-1.02	44.38	P43	16.2	0.572	0.047	89.1	0.09	88.77 88.77 39.49 90.00 90.00 90.00	0.18724	TRUE
x0098	DMSO	DMSO		40		02:40:00	Energy: 14 keV, Transmission: 100%, Beam size: 100x100 μm, Detector distance: 175 mm, Delta phi: 0.2°, Exposure time: 0.2 s, Number of images: 900	ALS BEAMLINE 8.3.1	DECTRIS PILATUS3 6M	0.88557	0.93	0.98	0.98-1.00	44.39	P43	20.67	0.7	0.038	94.5	0.06	88.78 88.78 39.56 90.00 90.00 90.00	0.18735	TRUE
x0099	DMSO	DMSO		40		02:41:00	Energy: 14 keV, Transmission: 100%, Beam size: 100x100 μm, Detector distance: 175 mm, Delta phi: 0.2°, Exposure time: 0.2 s, Number of images: 900	ALS BEAMLINE 8.3.1	DECTRIS PILATUS3 6M	0.88557	0.95	1	1.00-1.02	44.32	P43	19.46	0.716	0.039	93.7	0.1	88.65 88.65 39.50 90.00 90.00 90.00	0.18547	TRUE
x0100	DMSO	DMSO		40		02:42:00	Energy: 14 keV, Transmission: 100%, Beam size: 100x100 μm, Detector distance: 175 mm, Delta phi: 0.2°, Exposure time: 0.2 s, Number of images: 900	ALS BEAMLINE 8.3.1	DECTRIS PILATUS3 6M	0.88557	0.97	1	1.00-1.02	44.39	P43	9.11	0.514	0.078	89	0.12	88.77 88.77 39.56 90.00 90.00 90.00	0.19203	TRUE
x0101	DMSO	DMSO		40		02:43:00	Energy: 14 keV, Transmission: 100%, Beam size: 100x100 μm, Detector distance: 175 mm, Delta phi: 0.2°, Exposure time: 0.2 s, Number of images: 900	ALS BEAMLINE 8.3.1	DECTRIS PILATUS3 6M	0.88557	0.96	1.02	1.02-1.04	44.38	P43	11.89	0.814	0.061	97.1	0.1	88.76 88.76 39.56 90.00 90.00 90.00	0.18768	TRUE
x0102	DMSO	DMSO		40		02:44:00	Energy: 14 keV, Transmission: 100%, Beam size: 100x100 μm, Detector distance: 175 mm, Delta phi: 0.2°, Exposure time: 0.2 s, Number of images: 900	ALS BEAMLINE 8.3.1	DECTRIS PILATUS3 6M	0.88557	0.93	0.98	0.98-1.00	44.39	P43	24.4	0.701	0.033	97.7	0.05	88.78 88.78 39.54 90.00 90.00 90.00	0.19705	TRUE
x0103	DMSO	DMSO		40		02:45:00	Energy: 14 keV, Transmission: 100%, Beam size: 100x100 μm, Detector distance: 175 mm, Delta phi: 0.2°, Exposure time: 0.2 s, Number of images: 900	ALS BEAMLINE 8.3.1	DECTRIS PILATUS3 6M	0.88557	0.98	1	1.00-1.02	44.42	P43	11.66	0.494	0.063	89.4	0.1	88.84 88.84 39.56 90.00 90.00 90.00	0.19154	TRUE
x0107	DMSO	DMSO		40		02:48:00	Energy: 14 keV, Transmission: 100%, Beam size: 100x100 μm, Detector distance: 175 mm, Delta phi: 0.2°, Exposure time: 0.2 s, Number of images: 900	ALS BEAMLINE 8.3.1	DECTRIS PILATUS3 6M	0.88557	0.96	1	1.00-1.02	44.41	P43	17.61	0.59	0.046	92.6	0.08	88.82 88.82 39.58 90.00 90.00 90.00	0.18293	TRUE
x0108	DMSO	DMSO		40		02:49:00	Energy: 14 keV, Transmission: 100%, Beam size: 100x100 μm, Detector distance: 175 mm, Delta phi: 0.2°, Exposure time: 0.2 s, Number of images: 900	ALS BEAMLINE 8.3.1	DECTRIS PILATUS3 6M	0.88557	0.99	1	1.00-1.02	44.39	P43	22.4	0.428	0.04	89.4	0.09	88.78 88.78 39.60 90.00 90.00 90.00	0.18571	TRUE
x0110	DMSO	DMSO		40		02:51:00	Energy: 14 keV, Transmission: 100%, Beam size: 100x100 μm, Detector distance: 175 mm, Delta phi: 0.2°, Exposure time: 0.2 s, Number of images: 900	ALS BEAMLINE 8.3.1	DECTRIS PILATUS3 6M	0.88557	0.95	1	1.00-1.02	44.35	P43	29.63	0.723	0.03	92.4	0.08	88.71 88.71 39.56 90.00 90.00 90.00	0.18255	TRUE
x0111	DMSO	DMSO		40		02:52:00	Energy: 14 keV, Transmission: 100%, Beam size: 100x100 μm, Detector distance: 175 mm, Delta phi: 0.2°, Exposure time: 0.2 s, Number of images: 900	ALS BEAMLINE 8.3.1	DECTRIS PILATUS3 6M	0.88557	0.95	1.02	1.02-1.04	44.34	P43	12.66	0.82	0.06	97.8	0.1	88.68 88.68 39.55 90.00 90.00 90.00	0.18154	TRUE
x0113	DMSO	DMSO		40		02:54:00	Energy: 14 keV, Transmission: 100%, Beam size: 100x100 μm, Detector distance: 175 mm, Delta phi: 0.2°, Exposure time: 0.2 s, Number of images: 900	ALS BEAMLINE 8.3.1	DECTRIS PILATUS3 6M	0.88557	0.91	0.98	0.98-1.00	44.38	P43	17.83	0.77	0.04	95	0.06	88.75 88.75 39.51 90.00 90.00 90.00	0.19557	TRUE
x4242	CACHE3HI_1707_54	O=C1CCC[C@H](C(=O)Nc2ccc(Oc3cccc(F)c3F)nc2)N1	50	40	5	03:34:00	Energy: 14000 eV, Transmission: 100%, Beam size: 50x50 μm, Detector distance: 175 mm, delta phi: 0.1°, Exposure time: 0.1 s, Number of images: 1800	ALS BEAMLINE 8.3.1	DECTRIS PILATUS3 6M	0.88557	0.93	0.99	0.99-1.01	44.41	P43	11.36	0.803	0.064	93.4	0.07	88.81 88.81 39.58 90.00 90.00 90.00	0.18423
x4243	CACHE3HI_1708_9	O=C(COc1cccc2ccccc12)N1CCCC(O)C1	50	40	5	03:35:00	Energy: 14000 eV, Transmission: 100%, Beam size: 50x50 μm, Detector distance: 175 mm, delta phi: 0.1°, Exposure time: 0.1 s, Number of images: 1800	ALS BEAMLINE 8.3.1	DECTRIS PILATUS3 6M	0.88557	0.96	0.99	0.99-1.01	44.39	P43	9.59	0.618	0.081	90.3	0.08	88.79 88.79 39.63 90.00 90.00 90.00	0.18462
x4244	CACHE3HI_1695_90	CCn1c(SC(C)C(=O)c2ccc3c(c2)CCN3C(C)=O)nnc1C1CC1	50	40	5	03:36:00	Energy: 14000 eV, Transmission: 100%, Beam size: 50x50 μm, Detector distance: 175 mm, delta phi: 0.1°, Exposure time: 0.1 s, Number of images: 1800	ALS BEAMLINE 8.3.1	DECTRIS PILATUS3 6M	0.88557	0.97	0.97	0.97-0.99	44.36	P43	12.43	0.4	0.061	92.7	0.06	88.72 88.72 39.42 90.00 90.00 90.00	0.21793
x4245	CACHE3HI_1695_27	N#Cc1c[nH]c(C(=O)N2CCC(OCC3CCCO3)CC2)c1	50	40	5	03:37:00	Energy: 14000 eV, Transmission: 100%, Beam size: 50x50 μm, Detector distance: 175 mm, delta phi: 0.1°, Exposure time: 0.1 s, Number of images: 1800	ALS BEAMLINE 8.3.1	DECTRIS PILATUS3 6M	0.88557	1.01	1.01	1.01-1.03	44.38	P43	9.52	0.431	0.087	98.8	0.19	88.76 88.76 39.31 90.00 90.00 90.00	0.23976
x4246	CACHE3HI_1717_6	Fc1cccc(CSc2ncnc3[nH]cnc23)c1	50	40	5	03:37:00	Energy: 14000 eV, Transmission: 100%, Beam size: 50x50 μm, Detector distance: 175 mm, delta phi: 0.1°, Exposure time: 0.1 s, Number of images: 1800	ALS BEAMLINE 8.3.1	DECTRIS PILATUS3 6M	0.88557	1.01	1.01	1.01-1.03	44.43	P43	8.76	0.384	0.088	95.7	0.09	88.85 88.85 39.54 90.00 90.00 90.00	0.1931		TRUE	1	0.12	TRUE
x4247	CACHE3HI_1707_3	CCNC(=O)COc1ccc(CN[C@@H]2c3ccccc3C[C@@H]2O)cc1OC	50	40	5	03:38:00	Energy: 14000 eV, Transmission: 100%, Beam size: 50x50 μm, Detector distance: 175 mm, delta phi: 0.1°, Exposure time: 0.1 s, Number of images: 1800	ALS BEAMLINE 8.3.1	DECTRIS PILATUS3 6M	0.88557	0.92	1.01	1.01-1.03	44.36	P43	10.96	0.861	0.068	96.3	0.09	88.71 88.71 39.50 90.00 90.00 90.00	0.18285
x4248	CACHE3HI_1708_61	O=C(Nc1cccc2cnccc12)C1COc2ccccc21	50	40	5	03:39:00	Energy: 14000 eV, Transmission: 100%, Beam size: 50x50 μm, Detector distance: 175 mm, delta phi: 0.1°, Exposure time: 0.1 s, Number of images: 1800	ALS BEAMLINE 8.3.1	DECTRIS PILATUS3 6M	0.88557	1	1	1.00-1.02	44.38	P43	13.54	0.343	0.062	97.8	0.1	88.75 88.75 39.38 90.00 90.00 90.00	0.21557
x4249	CACHE3HI_1715_42	O=C(c1cccc(NS(=O)(=O)c2cccc(F)c2)c1)N1CCN(c2ccccc2)CC1	50	40	5	03:40:00	Energy: 14000 eV, Transmission: 100%, Beam size: 50x50 μm, Detector distance: 175 mm, delta phi: 0.1°, Exposure time: 0.1 s, Number of images: 1800	ALS BEAMLINE 8.3.1	DECTRIS PILATUS3 6M	0.88557	0.98	0.99	0.99-1.01	44.38	P43	9.61	0.415	0.08	94.6	0.06	88.77 88.77 39.41 90.00 90.00 90.00	0.20913
x4250	CACHE3HI_1708_28	NC(=O)C1CCCCC1Nc1ncnc2ccsc12	50	40	5	03:41:00	Energy: 14000 eV, Transmission: 100%, Beam size: 50x50 μm, Detector distance: 175 mm, delta phi: 0.1°, Exposure time: 0.1 s, Number of images: 1800	ALS BEAMLINE 8.3.1	DECTRIS PILATUS3 6M	0.88557	1.01	1.01	1.01-1.03	44.44	P43	11.69	0.397	0.065	97.4	0.1	88.87 88.87 39.42 90.00 90.00 90.00	0.19566		TRUE	1	0.13	TRUE
x4251	CACHE3HI_1695_43	O=C(CN1C(=O)c2ccccc2S1(=O)=O)c1ccc2c(c1)OCCO2	50	40	5	03:42:00	Energy: 14000 eV, Transmission: 100%, Beam size: 50x50 μm, Detector distance: 175 mm, delta phi: 0.1°, Exposure time: 0.1 s, Number of images: 1800	ALS BEAMLINE 8.3.1	DECTRIS PILATUS3 6M	0.88557	0.96	0.97	0.97-0.99	44.42	P43	10.25	0.418	0.073	96.1	0.06	88.83 88.83 39.40 90.00 90.00 90.00	0.19176
x4252	CACHE3HI_1708_48	OCC1CCCN(c2ncnc3sc(-c4ccccc4)cc23)C1	50	40	5	03:33:00	Energy: 14000 eV, Transmission: 100%, Beam size: 50x50 μm, Detector distance: 175 mm, delta phi: 0.1°, Exposure time: 0.1 s, Number of images: 1800	ALS BEAMLINE 8.3.1	DECTRIS PILATUS3 6M	0.88557	0.96	0.97	0.97-0.99	44.37	P43	8.92	0.409	0.085	90.5	0.07	88.74 88.74 39.40 90.00 90.00 90.00	0.19114
x4253	CACHE3HI_1695_25	CCc1cc(N)nc(SC(C)C(=O)NCCc2cccs2)n1	50	40	5	03:43:00	Energy: 14000 eV, Transmission: 100%, Beam size: 50x50 μm, Detector distance: 175 mm, delta phi: 0.1°, Exposure time: 0.1 s, Number of images: 1800	ALS BEAMLINE 8.3.1	DECTRIS PILATUS3 6M	0.88557	1.01	1.01	1.01-1.03	44.37	P43	17.92	0.452	0.054	99	0.15	88.75 88.75 39.29 90.00 90.00 90.00	0.23854
x4254	CACHE3HI_1695_41	N#CCCN(Cc1cccnc1)S(=O)(=O)c1ccc(N2CCCC2=O)cc1	50	40	5	03:44:00	Energy: 14000 eV, Transmission: 100%, Beam size: 50x50 μm, Detector distance: 175 mm, delta phi: 0.1°, Exposure time: 0.1 s, Number of images: 1800	ALS BEAMLINE 8.3.1	DECTRIS PILATUS3 6M	0.88557	0.91	1.01	1.01-1.03	44.38	P43	8.19	0.922	0.089	97.9	0.05	88.77 88.77 39.49 90.00 90.00 90.00	0.19186
x4255	CACHE3HI_1695_36	O=C(Cn1cn[nH]c1=O)NCCc1csc2ccccc12	50	40	5	03:44:00	Energy: 14000 eV, Transmission: 100%, Beam size: 50x50 μm, Detector distance: 175 mm, delta phi: 0.1°, Exposure time: 0.1 s, Number of images: 1800	ALS BEAMLINE 8.3.1	DECTRIS PILATUS3 6M	0.88557	0.93	0.99	0.99-1.01	44.39	P43	14.91	0.812	0.049	93.1	0.07	88.78 88.78 39.56 90.00 90.00 90.00	0.18523
x4256	CACHE3HI_1707_27	Cc1cccc(CNC(=O)Cn2ccc(C)c(C#N)c2=O)c1	50	40	5	03:45:00	Energy: 14000 eV, Transmission: 100%, Beam size: 50x50 μm, Detector distance: 175 mm, delta phi: 0.1°, Exposure time: 0.1 s, Number of images: 1800	ALS BEAMLINE 8.3.1	DECTRIS PILATUS3 6M	0.88557	0.96	0.97	0.97-0.99	44.4	P43	7.36	0.428	0.1	90.9	0.08	88.80 88.80 39.52 90.00 90.00 90.00	0.18924
x4257	CACHE3HI_1704_25	O=C(CSc1nnc(C2CC2)n1Cc1ccccc1)NCc1ccccc1	50	40	5	03:46:00	Energy: 14000 eV, Transmission: 100%, Beam size: 50x50 μm, Detector distance: 175 mm, delta phi: 0.1°, Exposure time: 0.1 s, Number of images: 1800	ALS BEAMLINE 8.3.1	DECTRIS PILATUS3 6M	0.88557	0.93	1.01	1.01-1.03	44.37	P43	12.5	0.894	0.059	97.4	0.09	88.75 88.75 39.52 90.00 90.00 90.00	0.18522
x4258	CACHE3HI_1695_7	CC(C(=O)Nc1ncccn1)N1CCN(c2oc(C3CC3)nc2C#N)CC1	50	40	5	03:46:00	Energy: 14000 eV, Transmission: 100%, Beam size: 50x50 μm, Detector distance: 175 mm, delta phi: 0.1°, Exposure time: 0.1 s, Number of images: 1800	ALS BEAMLINE 8.3.1	DECTRIS PILATUS3 6M	0.88557	0.93	0.97	0.97-0.99	44.35	P43	11.01	0.634	0.068	93.2	0.06	88.71 88.71 39.53 90.00 90.00 90.00	0.18739
x4259	CACHE3HI_1715_68	N#CCc1ccc(NC(=O)[C@H](Cc2c[nH]c3ccccc23)NC(=O)c2ccc(F)cc2)cc1	50	40	5	03:47:00	Energy: 14000 eV, Transmission: 100%, Beam size: 50x50 μm, Detector distance: 175 mm, delta phi: 0.1°, Exposure time: 0.1 s, Number of images: 1800	ALS BEAMLINE 8.3.1	DECTRIS PILATUS3 6M	0.88557	0.95	0.99	0.99-1.01	44.36	P43	12.73	0.741	0.059	93.2	0.08	88.72 88.72 39.55 90.00 90.00 90.00	0.18435
x4260	CACHE3HI_1695_77	Cc1n[nH]c(SC(C)C(=O)Nc2ccc(S(=O)(=O)N3CCCC3)cc2)n1	50	40	5	03:48:00	Energy: 14000 eV, Transmission: 100%, Beam size: 50x50 μm, Detector distance: 175 mm, delta phi: 0.1°, Exposure time: 0.1 s, Number of images: 1800	ALS BEAMLINE 8.3.1	DECTRIS PILATUS3 6M	0.88557	0.98	0.99	0.99-1.01	44.39	P43	10.89	0.541	0.07	96.2	0.08	88.79 88.79 39.53 90.00 90.00 90.00	0.18829
x4261	CACHE3HI_1708_6	CC(=O)N1CCCC(O)(C(=O)NCc2ccc(Cn3cccn3)cc2)C1	50	40	5	03:48:00	Energy: 14000 eV, Transmission: 100%, Beam size: 50x50 μm, Detector distance: 175 mm, delta phi: 0.1°, Exposure time: 0.1 s, Number of images: 1800	ALS BEAMLINE 8.3.1	DECTRIS PILATUS3 6M	0.88557	0.93	0.99	0.99-1.01	44.37	P43	14.73	0.771	0.051	92.4	0.07	88.73 88.73 39.44 90.00 90.00 90.00	0.18655
x4262	CACHE3HI_1715_60	CC(=O)Nc1cc(C(=O)N2CCCC2c2ccc3c(c2)OCCO3)ccc1F	50	40	5	03:49:00	Energy: 14000 eV, Transmission: 100%, Beam size: 50x50 μm, Detector distance: 175 mm, delta phi: 0.1°, Exposure time: 0.1 s, Number of images: 1800	ALS BEAMLINE 8.3.1	DECTRIS PILATUS3 6M	0.88557	1.02	1.02	1.02-1.04	44.42	P43	10.8	0.468	0.076	98.4	0.1	88.83 88.83 39.47 90.00 90.00 90.00	0.19458
x4263	CACHE3HI_1707_41	O=C(Cn1c(=O)[nH]c2ccccc2c1=O)N1CCOCC1	50	40	5	03:50:00	Energy: 14000 eV, Transmission: 100%, Beam size: 50x50 μm, Detector distance: 175 mm, delta phi: 0.1°, Exposure time: 0.1 s, Number of images: 1800	ALS BEAMLINE 8.3.1	DECTRIS PILATUS3 6M	0.88557	1	1	1.00-1.02	44.35	P43	15.61	0.36	0.054	99.5	0.09	88.71 88.71 39.33 90.00 90.00 90.00	0.1911
x4264	CACHE3HI_1708_79	OCc1nc2ncc(Br)cc2[nH]1	50	40	5	03:50:00	Energy: 14000 eV, Transmission: 100%, Beam size: 50x50 μm, Detector distance: 175 mm, delta phi: 0.1°, Exposure time: 0.1 s, Number of images: 1800	ALS BEAMLINE 8.3.1	DECTRIS PILATUS3 6M	0.88557	0.97	0.99	0.99-1.01	44.36	P43	8.99	0.55	0.085	96	0.05	88.72 88.72 39.33 90.00 90.00 90.00	0.21267		TRUE	1	0.18	TRUE
x4265	CACHE3HI_1708_57	NC(=O)c1cccc(CNc2ccc(-n3cncn3)c(Cl)c2)c1	50	40	5	03:51:00	Energy: 14000 eV, Transmission: 100%, Beam size: 50x50 μm, Detector distance: 175 mm, delta phi: 0.1°, Exposure time: 0.1 s, Number of images: 1800	ALS BEAMLINE 8.3.1	DECTRIS PILATUS3 6M	0.88557	0.93	0.99	0.99-1.01	44.36	P43	16.99	0.771	0.045	93.6	0.07	88.72 88.72 39.48 90.00 90.00 90.00	0.18629
x4266	CACHE3HI_1707_68	Cc1ccoc1CN(C)C(=O)[C@H]1CC(=O)N(C)[C@@H]1c1cnn(C)c1C	50	40	5	03:52:00	Energy: 14000 eV, Transmission: 100%, Beam size: 50x50 μm, Detector distance: 175 mm, delta phi: 0.1°, Exposure time: 0.1 s, Number of images: 1800	ALS BEAMLINE 8.3.1	DECTRIS PILATUS3 6M	0.88557	0.95	0.97	0.97-0.99	44.36	P43	15.46	0.545	0.051	95.6	0.06	88.72 88.72 39.55 90.00 90.00 90.00	0.18708
x4267	CACHE3HI_1715_8	c1cnn(C2CN(c3ncnc4[nH]ccc34)C2)c1	50	40	5	03:53:00	Energy: 14000 eV, Transmission: 100%, Beam size: 50x50 μm, Detector distance: 175 mm, delta phi: 0.1°, Exposure time: 0.1 s, Number of images: 1800	ALS BEAMLINE 8.3.1	DECTRIS PILATUS3 6M	0.88557	0.99	1.01	1.01-1.03	44.4	P43	15.79	0.488	0.05	95.6	0.09	88.80 88.80 39.47 90.00 90.00 90.00	0.19405		TRUE	1	0.24	TRUE
x4268	CACHE3HI_1707_42	CN(CCc1cccs1)C(=O)CC(N)c1ccccc1	50	40	5	03:53:00	Energy: 14000 eV, Transmission: 100%, Beam size: 50x50 μm, Detector distance: 175 mm, delta phi: 0.1°, Exposure time: 0.1 s, Number of images: 1800	ALS BEAMLINE 8.3.1	DECTRIS PILATUS3 6M	0.88557	0.98	1.01	1.01-1.03	44.4	P43	7.87	0.6	0.095	95.6	0.1	88.79 88.79 39.47 90.00 90.00 90.00	0.18852
x4269	CACHE3HI_1715_52	O=C(NC(CC(=O)N1CCN(c2ccccc2O)CC1)c1ccccc1)c1ccccc1Cl	50	40	5	03:54:00	Energy: 14000 eV, Transmission: 100%, Beam size: 50x50 μm, Detector distance: 175 mm, delta phi: 0.1°, Exposure time: 0.1 s, Number of images: 1800	ALS BEAMLINE 8.3.1	DECTRIS PILATUS3 6M	0.88557	0.95	1.02	1.02-1.04	44.38	P43	9.85	0.825	0.076	97.9	0.07	88.76 88.76 39.54 90.00 90.00 90.00	0.18495
x4270	CACHE3HI_1695_48	O=C(c1cc[nH]c(=O)c1)N1CC(O)CC1c1ccccc1C(F)(F)F	50	40	5	03:55:00	Energy: 14000 eV, Transmission: 100%, Beam size: 50x50 μm, Detector distance: 175 mm, delta phi: 0.1°, Exposure time: 0.1 s, Number of images: 1800	ALS BEAMLINE 8.3.1	DECTRIS PILATUS3 6M	0.88557	0.98	1	1.00-1.02	44.39	P43	9.34	0.575	0.081	93.3	0.08	88.78 88.78 39.49 90.00 90.00 90.00	0.18974
x4271	CACHE3HI_1708_42	CCc1c[nH]c2ncnc(NCC(C)(O)C(C)C)c12	50	40	5	03:55:00	Energy: 14000 eV, Transmission: 100%, Beam size: 50x50 μm, Detector distance: 175 mm, delta phi: 0.1°, Exposure time: 0.1 s, Number of images: 1800	ALS BEAMLINE 8.3.1	DECTRIS PILATUS3 6M	0.88557	0.96	0.98	0.98-1.00	44.37	P43	14.86	0.557	0.052	95.1	0.05	88.74 88.74 39.31 90.00 90.00 90.00	0.21361		TRUE	1	0.24	TRUE
x4272	CACHE3HI_1695_83	CCn1cc(S(=O)(=O)Nc2ccc3c(c2)SCC(=O)N3)cc1C(=O)O	50	40	5	03:56:00	Energy: 14000 eV, Transmission: 100%, Beam size: 50x50 μm, Detector distance: 175 mm, delta phi: 0.1°, Exposure time: 0.1 s, Number of images: 1800	ALS BEAMLINE 8.3.1	DECTRIS PILATUS3 6M	0.88557	0.94	1.02	1.02-1.04	44.34	P43	9.35	0.861	0.077	98.6	0.09	88.68 88.68 39.39 90.00 90.00 90.00	0.18796
x4273	CACHE3HI_1695_20	O=C(CS(=O)(=O)c1nc(-c2ccc3c(c2)CCC3)n[nH]1)NCC(F)(F)F	50	40	5	03:57:00	Energy: 14000 eV, Transmission: 100%, Beam size: 50x50 μm, Detector distance: 175 mm, delta phi: 0.1°, Exposure time: 0.1 s, Number of images: 1800	ALS BEAMLINE 8.3.1	DECTRIS PILATUS3 6M	0.88557	1	1	1.00-1.02	44.32	P43	9.36	0.404	0.083	93.9	0.12	88.65 88.65 39.15 90.00 90.00 90.00	0.19736
x4274	CACHE3HI_1707_48	COc1ccccc1CC(C)N[C@@H]1CCC(=O)N(C)[C@H]1c1nccn1C	50	40	5	03:57:00	Energy: 14000 eV, Transmission: 100%, Beam size: 50x50 μm, Detector distance: 175 mm, delta phi: 0.1°, Exposure time: 0.1 s, Number of images: 1800	ALS BEAMLINE 8.3.1	DECTRIS PILATUS3 6M	0.88557	0.97	1	1.00-1.02	44.35	P43	12.02	0.643	0.064	95.1	0.1	88.70 88.70 39.37 90.00 90.00 90.00	0.19148
x4275	CACHE3HI_1708_82	Cc1ccc(NCc2c[nH]nc2-c2cccnc2)nc1	50	40	5	03:58:00	Energy: 14000 eV, Transmission: 100%, Beam size: 50x50 μm, Detector distance: 175 mm, delta phi: 0.1°, Exposure time: 0.1 s, Number of images: 1800	ALS BEAMLINE 8.3.1	DECTRIS PILATUS3 6M	0.88557	0.96	1.02	1.02-1.04	44.36	P43	8.78	0.801	0.086	98.6	0.1	88.72 88.72 39.49 90.00 90.00 90.00	0.18638
x4276	CACHE3HI_1715_6	CC(Sc1nnc(-c2ccccc2F)n1Cc1ccccc1)C(=O)N1CC(=O)Nc2ccccc21	50	40	5	03:59:00	Energy: 14000 eV, Transmission: 100%, Beam size: 50x50 μm, Detector distance: 175 mm, delta phi: 0.1°, Exposure time: 0.1 s, Number of images: 1800	ALS BEAMLINE 8.3.1	DECTRIS PILATUS3 6M	0.88557	0.98	1.02	1.02-1.04	44.36	P43	10.61	0.664	0.073	99	0.16	88.71 88.71 39.34 90.00 90.00 90.00	0.20222
x4277	CACHE3HI_1708_5	OC(COc1ccc(Cl)c2cccnc12)Cn1cccn1	50	40	5	03:59:00	Energy: 14000 eV, Transmission: 100%, Beam size: 50x50 μm, Detector distance: 175 mm, delta phi: 0.1°, Exposure time: 0.1 s, Number of images: 1800	ALS BEAMLINE 8.3.1	DECTRIS PILATUS3 6M	0.88557	0.99	1.02	1.02-1.04	44.4	P43	14.45	0.617	0.056	97.2	0.07	88.81 88.81 39.51 90.00 90.00 90.00	0.19054
x4278	CACHE3HI_1707_71	CCN(CC)CCCC1CCN(S(=O)(=O)N2CCOCC2)CC1	50	40	5	04:00:00	Energy: 14000 eV, Transmission: 100%, Beam size: 50x50 μm, Detector distance: 175 mm, delta phi: 0.1°, Exposure time: 0.1 s, Number of images: 1800	ALS BEAMLINE 8.3.1	DECTRIS PILATUS3 6M	0.88557	0.94	1	1.00-1.02	44.35	P43	11.14	0.805	0.064	91.9	0.08	88.70 88.70 39.50 90.00 90.00 90.00	0.18547
x4279	CACHE3HI_1707_89	O=C(O)CCN(Cc1cccc(Br)c1)C(=O)C1COCCO1	50	40	5	04:01:00	Energy: 14000 eV, Transmission: 100%, Beam size: 50x50 μm, Detector distance: 175 mm, delta phi: 0.1°, Exposure time: 0.1 s, Number of images: 1800	ALS BEAMLINE 8.3.1	DECTRIS PILATUS3 6M	0.88557	1	1.02	1.02-1.04	44.38	P43	18.92	0.567	0.05	98.9	0.14	88.76 88.76 39.38 90.00 90.00 90.00	0.2315
x4280	CACHE3HI_1708_87	CC(C)C1(CO)CCCN(c2ncnc3[nH]ccc23)C1	50	40	5	04:01:00	Energy: 14000 eV, Transmission: 100%, Beam size: 50x50 μm, Detector distance: 175 mm, delta phi: 0.1°, Exposure time: 0.1 s, Number of images: 1800	ALS BEAMLINE 8.3.1	DECTRIS PILATUS3 6M	0.88557	0.95	1.02	1.02-1.04	44.4	P43	10.78	0.862	0.069	97.1	0.06	88.80 88.80 39.46 90.00 90.00 90.00	0.19195		TRUE	1	0.18	TRUE
x4281	CACHE3HI_1715_70	CCc1c[nH]c2ncnc(N3CCC(c4ccn[nH]4)C3)c12	50	40	5	04:02:00	Energy: 14000 eV, Transmission: 100%, Beam size: 50x50 μm, Detector distance: 175 mm, delta phi: 0.1°, Exposure time: 0.1 s, Number of images: 1800	ALS BEAMLINE 8.3.1	DECTRIS PILATUS3 6M	0.88557	0.95	1.02	1.02-1.04	44.39	P43	13.13	0.877	0.056	98.6	0.06	88.78 88.78 39.42 90.00 90.00 90.00	0.19617
x4282	CACHE3HI_1708_47	CCCn1cc(NC(C)c2nc(C(C)C)no2)cn1	50	40	5	04:03:00	Energy: 14000 eV, Transmission: 100%, Beam size: 50x50 μm, Detector distance: 175 mm, delta phi: 0.1°, Exposure time: 0.1 s, Number of images: 1800	ALS BEAMLINE 8.3.1	DECTRIS PILATUS3 6M	0.88557	0.98	1.02	1.02-1.04	44.42	P43	11.05	0.687	0.07	96.8	0.08	88.83 88.83 39.41 90.00 90.00 90.00	0.19068
x4283	CACHE3HI_1715_14	CC(C)N1C(=O)CN(c2ncnc3[nH]ccc23)CC1(C)C	50	40	5	04:04:00	Energy: 14000 eV, Transmission: 100%, Beam size: 50x50 μm, Detector distance: 175 mm, delta phi: 0.1°, Exposure time: 0.1 s, Number of images: 1800	ALS BEAMLINE 8.3.1	DECTRIS PILATUS3 6M	0.88557	1.02	1.02	1.02-1.04	44.36	P43	6.33	0.396	0.133	99.6	0.26	88.72 88.72 39.15 90.00 90.00 90.00	0.25173
x4284	CACHE3HI_1707_13	COc1ccccc1OCC(C)NC(=O)c1cc(=O)[nH]c2ccc(F)cc12	50	40	5	04:04:00	Energy: 14000 eV, Transmission: 100%, Beam size: 50x50 μm, Detector distance: 175 mm, delta phi: 0.1°, Exposure time: 0.1 s, Number of images: 1800	ALS BEAMLINE 8.3.1	DECTRIS PILATUS3 6M	0.88557	0.99	1.02	1.02-1.04	44.37	P43	12.04	0.587	0.068	97.1	0.08	88.74 88.74 39.30 90.00 90.00 90.00	0.19338
x4285	CACHE3HI_1707_64	CSc1cc(C(=O)N2CCC(C)(O)C2)c(Cl)cc1Cl	50	40	5	04:06:00	Energy: 14000 eV, Transmission: 100%, Beam size: 50x50 μm, Detector distance: 175 mm, delta phi: 0.1°, Exposure time: 0.1 s, Number of images: 1800	ALS BEAMLINE 8.3.1	DECTRIS PILATUS3 6M	0.88557	1.01	1.02	1.02-1.04	44.35	P43	5.17	0.425	0.159	99.8	0.16	88.71 88.71 39.28 90.00 90.00 90.00	0.23411
x4286	CACHE3HI_1695_52	C#CCNS(=O)(=O)c1cccc(C(=O)Nc2cccc3cn[nH]c23)c1	50	40	5	04:07:00	Energy: 14000 eV, Transmission: 100%, Beam size: 50x50 μm, Detector distance: 175 mm, delta phi: 0.1°, Exposure time: 0.1 s, Number of images: 1800	ALS BEAMLINE 8.3.1	DECTRIS PILATUS3 6M	0.88557	0.96	0.98	0.98-1.00	44.37	P43	8.29	0.511	0.088	89.8	0.08	88.75 88.75 39.47 90.00 90.00 90.00	0.19477
x4287	CACHE3HI_1708_69	Nc1ncnc2c1ncn2C1CCC(CO)C(O)C1	50	40	5	04:07:00	Energy: 14000 eV, Transmission: 100%, Beam size: 50x50 μm, Detector distance: 175 mm, delta phi: 0.1°, Exposure time: 0.1 s, Number of images: 1800	ALS BEAMLINE 8.3.1	DECTRIS PILATUS3 6M	0.88557	0.98	1	1.00-1.02	44.36	P43	15.05	0.535	0.052	91.9	0.13	88.71 88.71 39.32 90.00 90.00 90.00	0.21592
x4288	CACHE3HI_1708_81	Cc1cccc2sc(NC3CCCN(C(N)=O)C3)nc12	50	40	5	04:08:00	Energy: 14000 eV, Transmission: 100%, Beam size: 50x50 μm, Detector distance: 175 mm, delta phi: 0.1°, Exposure time: 0.1 s, Number of images: 1800	ALS BEAMLINE 8.3.1	DECTRIS PILATUS3 6M	0.88557	0.98	0.98	0.98-1.00	44.37	P43	13.28	0.382	0.058	95.7	0.07	88.75 88.75 39.40 90.00 90.00 90.00	0.21282
x4289	CACHE3HI_1695_55	CC(Sc1cc(Cl)ccc1Cl)C(=O)NCCNc1ncccn1	50	40	5	04:09:00	Energy: 14000 eV, Transmission: 100%, Beam size: 50x50 μm, Detector distance: 175 mm, delta phi: 0.1°, Exposure time: 0.1 s, Number of images: 1800	ALS BEAMLINE 8.3.1	DECTRIS PILATUS3 6M	0.88557	0.94	1	1.00-1.02	44.35	P43	8.89	0.797	0.083	95.5	0.05	88.71 88.71 39.42 90.00 90.00 90.00	0.20226
x4290	CACHE3HI_1707_100	O=C(CN1CCCC(OCCO)C1)Nc1ccc(Cl)cn1	50	40	5	04:10:00	Energy: 14000 eV, Transmission: 100%, Beam size: 50x50 μm, Detector distance: 175 mm, delta phi: 0.1°, Exposure time: 0.1 s, Number of images: 1800	ALS BEAMLINE 8.3.1	DECTRIS PILATUS3 6M	0.88557	1.03	1.03	1.03-1.05	44.43	P43	9.79	0.515	0.079	100	0.14	88.86 88.86 39.32 90.00 90.00 90.00	0.23108
x4291	CACHE3HI_1695_54	CS(=O)(=O)c1c(F)cc(NC(=O)C2CC2c2cccnc2)cc1F	50	40	5	04:10:00	Energy: 14000 eV, Transmission: 100%, Beam size: 50x50 μm, Detector distance: 175 mm, delta phi: 0.1°, Exposure time: 0.1 s, Number of images: 1800	ALS BEAMLINE 8.3.1	DECTRIS PILATUS3 6M	0.88557	0.99	1.02	1.02-1.04	44.36	P43	17.15	0.614	0.055	98.4	0.21	88.72 88.72 39.15 90.00 90.00 90.00	0.25368
x4292	CACHE3HI_1717_5	CCc1ccc(NC(=O)COC(=O)c2n[nH]c(=O)c3ccccc23)cc1	50	40	5	04:11:00	Energy: 14000 eV, Transmission: 100%, Beam size: 50x50 μm, Detector distance: 175 mm, delta phi: 0.1°, Exposure time: 0.1 s, Number of images: 1800	ALS BEAMLINE 8.3.1	DECTRIS PILATUS3 6M	0.88557	1.02	1.02	1.02-1.04	44.39	P43	10.09	0.486	0.08	99.7	0.15	88.79 88.79 39.17 90.00 90.00 90.00	0.24261
x4293	CACHE3HI_1708_52	CNC(=O)c1cc2cc(N3C(=O)N[C@H](C)C3=O)ccc2[nH]1	50	40	5	04:12:00	Energy: 14000 eV, Transmission: 100%, Beam size: 50x50 μm, Detector distance: 175 mm, delta phi: 0.1°, Exposure time: 0.1 s, Number of images: 1800	ALS BEAMLINE 8.3.1	DECTRIS PILATUS3 6M	0.88557	0.99	1.02	1.02-1.04	44.33	P43	16.75	0.654	0.052	99.2	0.15	88.65 88.65 39.17 90.00 90.00 90.00	0.22575
x4294	CACHE3HI_1715_62	O=c1[nH]c(CN2CCCC2c2ccc3c(c2)OCCCO3)nc2scc(-c3ccco3)c12	50	40	5	04:13:00	Energy: 14000 eV, Transmission: 100%, Beam size: 50x50 μm, Detector distance: 175 mm, delta phi: 0.1°, Exposure time: 0.1 s, Number of images: 1800	ALS BEAMLINE 8.3.1	DECTRIS PILATUS3 6M	0.88557	0.98	1.02	1.02-1.04	44.35	P43	9.55	0.774	0.075	99.1	0.14	88.70 88.70 39.17 90.00 90.00 90.00	0.2061
x4295	CACHE3HI_1708_48	OCC1CCCN(c2ncnc3sc(-c4ccccc4)cc23)C1	50	40	5	04:14:00	Energy: 14000 eV, Transmission: 100%, Beam size: 50x50 μm, Detector distance: 175 mm, delta phi: 0.1°, Exposure time: 0.1 s, Number of images: 1800	ALS BEAMLINE 8.3.1	DECTRIS PILATUS3 6M	0.88557	0.93	0.98	0.98-1.00	44.31	P43	8.31	0.684	0.088	96.6	0.06	88.62 88.62 39.03 90.00 90.00 90.00	0.20286
x4400	CACHE3HI_1708_56	CC(Nc1nc2ccc(Cl)cc2n1C)c1c[nH]nn1	50	40	5	03:16:18	Energy: 14000 eV, Transmission: 100%, Beam size: 100x100 μm, Detector distance: 176 mm, delta phi: 0.1°, Exposure time: 0.1 s, Number of images: 1800	ALS BEAMLINE 8.3.1	DECTRIS PILATUS3 6M	0.88557	0.96	1.01	1.01-1.03	44.38	P43	14.88	0.737	0.054	98.5	0.04	88.76 88.76 39.43 90.00 90.00 90.00	0.20461
x4401	CACHE3HI_1687_16	COc1cc(C(=O)Nc2ncnc3[nH]c(C)c(C)c23)ccc1OC(F)F	50	40	5	03:16:41	Energy: 14000 eV, Transmission: 100%, Beam size: 100x100 μm, Detector distance: 176 mm, delta phi: 0.1°, Exposure time: 0.1 s, Number of images: 1800	ALS BEAMLINE 8.3.1	DECTRIS PILATUS3 6M	0.88557	1	1.01	1.01-1.03	44.39	P43	13.39	0.431	0.066	98.3	0.08	88.78 88.78 39.40 90.00 90.00 90.00	0.23028
x4402	CACHE3HI_1708_39	Clc1cc2ncc(NCc3nncn3C3CC3)nc2cc1Cl	50	40	5	03:17:15	Energy: 14000 eV, Transmission: 100%, Beam size: 100x100 μm, Detector distance: 176 mm, delta phi: 0.1°, Exposure time: 0.1 s, Number of images: 1800	ALS BEAMLINE 8.3.1	DECTRIS PILATUS3 6M	0.88557	0.98	1.01	1.01-1.03	44.38	P43	13.34	0.579	0.061	95.5	0.07	88.75 88.75 39.49 90.00 90.00 90.00	0.18737
x4403	CACHE3HI_1715_25	c1nc(N2CCC(C3CCCO3)CC2)c2cc[nH]c2n1	50	40	5	03:17:44	Energy: 14000 eV, Transmission: 100%, Beam size: 100x100 μm, Detector distance: 176 mm, delta phi: 0.1°, Exposure time: 0.1 s, Number of images: 1800	ALS BEAMLINE 8.3.1	DECTRIS PILATUS3 6M	0.88557	0.97	0.99	0.99-1.01	44.4	P43	12.87	0.502	0.064	91.8	0.06	88.80 88.80 39.48 90.00 90.00 90.00	0.19123		TRUE	1	0.12		Weak density, not modeled
x4404	CACHE3HI_1715_52	O=C(NC(CC(=O)N1CCN(c2ccccc2O)CC1)c1ccccc1)c1ccccc1Cl	50	40	5	03:18:16	Energy: 14000 eV, Transmission: 100%, Beam size: 100x100 μm, Detector distance: 176 mm, delta phi: 0.1°, Exposure time: 0.1 s, Number of images: 1800	ALS BEAMLINE 8.3.1	DECTRIS PILATUS3 6M	0.88557	1	1	1.00-1.02	44.39	P43	9.07	0.441	0.09	96.7	0.1	88.78 88.78 39.46 90.00 90.00 90.00	0.1977
x4405	CACHE3HI_1715_57	Cc1nn(C)c2[nH]c(=O)c(CCC(=O)NC(c3ccccc3)c3ccccn3)c(C)c12	50	40	5	03:18:43	Energy: 14000 eV, Transmission: 100%, Beam size: 100x100 μm, Detector distance: 176 mm, delta phi: 0.1°, Exposure time: 0.1 s, Number of images: 1800	ALS BEAMLINE 8.3.1	DECTRIS PILATUS3 6M	0.88557	1.03	1.03	1.03-1.05	44.41	P43	13.14	0.386	0.067	96.7	0.08	88.82 88.82 39.29 90.00 90.00 90.00	0.20267
x4406	CACHE3HI_1715_58	Fc1ccc(COc2ccccc2-c2nnc(-c3ccc(N4CCOCC4)nc3)o2)cc1	50	40	5	03:19:02	Energy: 14000 eV, Transmission: 100%, Beam size: 100x100 μm, Detector distance: 176 mm, delta phi: 0.1°, Exposure time: 0.1 s, Number of images: 1800	ALS BEAMLINE 8.3.1	DECTRIS PILATUS3 6M	0.88557	0.91	1.01	1.01-1.03	44.33	P43	14.4	0.9	0.054	97.4	0.05	88.66 88.66 39.19 90.00 90.00 90.00	0.17427
x4407	CACHE3HI_1708_87	CC(C)C1(CO)CCCN(c2ncnc3[nH]ccc23)C1	50	40	5	03:19:28	Energy: 14000 eV, Transmission: 100%, Beam size: 100x100 μm, Detector distance: 176 mm, delta phi: 0.1°, Exposure time: 0.1 s, Number of images: 1800	ALS BEAMLINE 8.3.1	DECTRIS PILATUS3 6M	0.88557	0.96	0.99	0.99-1.01	44.37	P43	6.94	0.571	0.109	93.6	0.04	88.75 88.75 39.43 90.00 90.00 90.00	0.20788
x4408	CACHE3HI_1695_13	O=C(NCCc1ccc(-n2cccn2)cc1)c1cc(Cl)c(Cl)[nH]1	50	40	5	03:19:58	Energy: 14000 eV, Transmission: 100%, Beam size: 100x100 μm, Detector distance: 176 mm, delta phi: 0.1°, Exposure time: 0.1 s, Number of images: 1800	ALS BEAMLINE 8.3.1	DECTRIS PILATUS3 6M	0.88557	0.98	0.98	0.98-1.00	44.38	P43	14.68	0.316	0.057	93	0.07	88.77 88.77 39.49 90.00 90.00 90.00	0.18975
x4409	CACHE3HI_1695_15	N#Cc1ccc(N2CCCC(C(=O)Nc3nccs3)C2)nc1	50	40	5	03:23:07	Energy: 14000 eV, Transmission: 100%, Beam size: 100x100 μm, Detector distance: 176 mm, delta phi: 0.1°, Exposure time: 0.1 s, Number of images: 1800	ALS BEAMLINE 8.3.1	DECTRIS PILATUS3 6M	0.88557	0.97	1.01	1.01-1.03	44.38	P43	14.91	0.598	0.059	98.4	0.06	88.77 88.77 39.57 90.00 90.00 90.00	0.18706		TRUE	1	0.07	TRUE
x4410	CACHE3HI_1715_24	O=C(c1ccc(=O)n(Cc2ccccc2Cl)c1)N1CCC2(C1)C(=O)Nc1ccccc12	50	40	5	03:23:34	Energy: 14000 eV, Transmission: 100%, Beam size: 100x100 μm, Detector distance: 176 mm, delta phi: 0.1°, Exposure time: 0.1 s, Number of images: 1800	ALS BEAMLINE 8.3.1	DECTRIS PILATUS3 6M	0.88557	1	1.01	1.01-1.03	44.4	P43	10.79	0.486	0.076	95.6	0.07	88.80 88.80 39.48 90.00 90.00 90.00	0.18667
x4411	CACHE3HI_1695_17	COc1ccc(C(=O)N2CCN(c3snc(Cl)c3C#N)CC2)cc1	50	40	5	03:24:09	Energy: 14000 eV, Transmission: 100%, Beam size: 100x100 μm, Detector distance: 176 mm, delta phi: 0.1°, Exposure time: 0.1 s, Number of images: 1800	ALS BEAMLINE 8.3.1	DECTRIS PILATUS3 6M	0.88557	0.98	0.99	0.99-1.01	44.36	P43	14.31	0.438	0.058	90.6	0.1	88.71 88.71 39.44 90.00 90.00 90.00	0.18859
x4412	CACHE3HI_1704_3	O=C(COc1ccccc1C(=O)NCc1ccccc1)Nc1ccccc1C(F)(F)F	50	40	5	03:24:33	Energy: 14000 eV, Transmission: 100%, Beam size: 100x100 μm, Detector distance: 176 mm, delta phi: 0.1°, Exposure time: 0.1 s, Number of images: 1800	ALS BEAMLINE 8.3.1	DECTRIS PILATUS3 6M	0.88557	1.03	1.03	1.03-1.05	44.42	P43	14.79	0.405	0.064	96.6	0.11	88.84 88.84 39.55 90.00 90.00 90.00	0.19216
x4413	CACHE3HI_1708_46	Cc1cc(NC(=O)CCCNC(=O)c2ccsc2)ccc1N1CCCC1=O	50	40	5	03:25:00	Energy: 14000 eV, Transmission: 100%, Beam size: 100x100 μm, Detector distance: 176 mm, delta phi: 0.1°, Exposure time: 0.1 s, Number of images: 1800	ALS BEAMLINE 8.3.1	DECTRIS PILATUS3 6M	0.88557	0.97	0.99	0.99-1.01	44.36	P43	13.37	0.481	0.06	92.3	0.1	88.71 88.71 39.50 90.00 90.00 90.00	0.18964
x4414	CACHE3HI_1695_1	O=C(C=Cc1ccc[nH]1)O[C@H]1CS(=O)(=O)C[C@@H]1OC(=O)C=Cc1ccc[nH]1	50	40	5	03:25:50	Energy: 14000 eV, Transmission: 100%, Beam size: 100x100 μm, Detector distance: 176 mm, delta phi: 0.1°, Exposure time: 0.1 s, Number of images: 1800	ALS BEAMLINE 8.3.1	DECTRIS PILATUS3 6M	0.88557	1	1.01	1.01-1.03	44.4	P43	9.63	0.436	0.085	96.8	0.08	88.79 88.79 39.51 90.00 90.00 90.00	0.19506
x4415	CACHE3HI_1715_69	CC(C)CC(=O)Nc1ccc(-c2csc(Cn3nc4ccccn4c3=O)n2)cc1	50	40	5	03:26:41	Energy: 14000 eV, Transmission: 100%, Beam size: 100x100 μm, Detector distance: 176 mm, delta phi: 0.1°, Exposure time: 0.1 s, Number of images: 1800	ALS BEAMLINE 8.3.1	DECTRIS PILATUS3 6M	0.88557	0.99	0.99	0.99-1.01	44.36	P43	13.47	0.321	0.065	90.5	0.1	88.73 88.73 39.15 90.00 90.00 90.00	0.20856
x4416	CACHE3HI_1708_42	CCc1c[nH]c2ncnc(NCC(C)(O)C(C)C)c12	50	40	5	03:27:06	Energy: 14000 eV, Transmission: 100%, Beam size: 100x100 μm, Detector distance: 176 mm, delta phi: 0.1°, Exposure time: 0.1 s, Number of images: 1800	ALS BEAMLINE 8.3.1	DECTRIS PILATUS3 6M	0.88557	0.99	0.99	0.99-1.01	44.33	P43	16.49	0.31	0.056	96.1	0.09	88.66 88.66 39.08 90.00 90.00 90.00	0.19721
x4417	CACHE3HI_1708_42	CCc1c[nH]c2ncnc(NCC(C)(O)C(C)C)c12	50	80	10	03:27:27	Energy: 14000 eV, Transmission: 100%, Beam size: 100x100 μm, Detector distance: 176 mm, delta phi: 0.1°, Exposure time: 0.1 s, Number of images: 1800	ALS BEAMLINE 8.3.1	DECTRIS PILATUS3 6M	0.88557	1	1.01	1.01-1.03	44.35	P43	10.21	0.451	0.081	97.6	0.11	88.70 88.70 39.34 90.00 90.00 90.00	0.20017
x4418	CACHE3HI_1707_101	O=C(NCCc1ccccn1)c1n[nH]c2ccc(Br)cc12	50	40	5	03:28:13	Energy: 14000 eV, Transmission: 100%, Beam size: 100x100 μm, Detector distance: 176 mm, delta phi: 0.1°, Exposure time: 0.1 s, Number of images: 1800	ALS BEAMLINE 8.3.1	DECTRIS PILATUS3 6M	0.88557	1.01	1.01	1.01-1.03	44.41	P43	13.54	0.346	0.062	95.6	0.08	88.81 88.81 39.30 90.00 90.00 90.00	0.19372
x4419	CACHE3HI_1708_95	COC1CCCC(Nc2cnc3cc(F)c(F)cc3n2)C1	50	40	5	03:28:31	Energy: 14000 eV, Transmission: 100%, Beam size: 100x100 μm, Detector distance: 176 mm, delta phi: 0.1°, Exposure time: 0.1 s, Number of images: 1800	ALS BEAMLINE 8.3.1	DECTRIS PILATUS3 6M	0.88557	0.99	1.01	1.01-1.03	44.35	P43	15.15	0.572	0.056	98.2	0.09	88.71 88.71 39.24 90.00 90.00 90.00	0.21529
x4420	CACHE3HI_1717_3	N#CCc1ccc(NC(=O)COC(=O)c2n[nH]c(=O)c3ccccc23)cc1	50	40	5	03:29:03	Energy: 14000 eV, Transmission: 100%, Beam size: 100x100 μm, Detector distance: 176 mm, delta phi: 0.1°, Exposure time: 0.1 s, Number of images: 1800	ALS BEAMLINE 8.3.1	DECTRIS PILATUS3 6M	0.88557	1.02	1.02	1.02-1.04	44.37	P43	15.98	0.377	0.059	99.1	0.07	88.74 88.74 39.28 90.00 90.00 90.00	0.23212
x4421	CACHE3HI_1695_71	CS(=O)(=O)c1cccc(OC(=O)c2ccc3c(c2)NC(=O)CS3)c1	50	40	5	03:29:37	Energy: 14000 eV, Transmission: 100%, Beam size: 100x100 μm, Detector distance: 176 mm, delta phi: 0.1°, Exposure time: 0.1 s, Number of images: 1800	ALS BEAMLINE 8.3.1	DECTRIS PILATUS3 6M	0.88557	1.06	1.06	1.06-1.08	44.39	P43	7.67	0.412	0.114	98.5	0.12	88.78 88.78 39.28 90.00 90.00 90.00	0.20549
x4422	CACHE3HI_1715_56	Cc1cc(C)n(-c2ccc(SCC(=O)N3CCN(c4oc(-c5ccco5)nc4C#N)CC3)nn2)n1	50	40	5	03:30:08	Energy: 14000 eV, Transmission: 100%, Beam size: 100x100 μm, Detector distance: 176 mm, delta phi: 0.1°, Exposure time: 0.1 s, Number of images: 1800	ALS BEAMLINE 8.3.1	DECTRIS PILATUS3 6M	0.88557	1.06	1.06	1.06-1.08	44.39	P43	10.73	0.477	0.08	97.9	0.12	88.77 88.77 39.31 90.00 90.00 90.00	0.193
x4423	CACHE3HI_1715_39	O=C(COC(=O)c1ccc(CO)cc1)c1ccc2c(c1)-c1ccccc1C2	50	40	5	03:30:54	Energy: 14000 eV, Transmission: 100%, Beam size: 100x100 μm, Detector distance: 176 mm, delta phi: 0.1°, Exposure time: 0.1 s, Number of images: 1800	ALS BEAMLINE 8.3.1	DECTRIS PILATUS3 6M	0.88557	1.02	1.02	1.02-1.04	44.31	P43	11.39	0.379	0.076	99.5	0.12	88.63 88.63 39.22 90.00 90.00 90.00	0.20236
x4424	CACHE3HI_1695_66	O=C(CSCc1ccc(Cl)c(Cl)c1)N1Cc2cn[nH]c2C1	50	40	5	03:33:02	Energy: 14000 eV, Transmission: 100%, Beam size: 100x100 μm, Detector distance: 176 mm, delta phi: 0.1°, Exposure time: 0.1 s, Number of images: 1800	ALS BEAMLINE 8.3.1	DECTRIS PILATUS3 6M	0.88557	0.95	0.97	0.97-0.99	44.37	P43	14.32	0.507	0.056	88.8	0.07	88.75 88.75 39.59 90.00 90.00 90.00	0.18408
x4425	CACHE3HI_1695_94	N#Cc1cccc(S(=O)(=O)N2CCN(c3ccnnc3)CC2)c1	50	40	5	03:33:28	Energy: 14000 eV, Transmission: 100%, Beam size: 100x100 μm, Detector distance: 176 mm, delta phi: 0.1°, Exposure time: 0.1 s, Number of images: 1800	ALS BEAMLINE 8.3.1	DECTRIS PILATUS3 6M	0.88557	0.93	0.97	0.97-0.99	44.39	P43	10.08	0.571	0.076	89.5	0.06	88.78 88.78 39.60 90.00 90.00 90.00	0.1845
x4426	CACHE3HI_1715_23	Cn1c(=O)[nH]c2ncc(-c3cccc(C(=O)NCC(=O)N4CCc5ccccc5C4)c3)cc21	50	40	5	03:34:32	Energy: 14000 eV, Transmission: 100%, Beam size: 100x100 μm, Detector distance: 176 mm, delta phi: 0.1°, Exposure time: 0.1 s, Number of images: 1800	ALS BEAMLINE 8.3.1	DECTRIS PILATUS3 6M	0.88557	0.95	1.01	1.01-1.03	44.4	P43	23.08	0.779	0.04	96.8	0.07	88.79 88.79 39.61 90.00 90.00 90.00	0.18221
x4427	CACHE3HI_1715_45	CS(=O)(=O)c1ccc(Cl)c(NC(=O)C(c2ccccc2)c2ccccc2)c1	50	40	5	03:35:02	Energy: 14000 eV, Transmission: 100%, Beam size: 100x100 μm, Detector distance: 176 mm, delta phi: 0.1°, Exposure time: 0.1 s, Number of images: 1800	ALS BEAMLINE 8.3.1	DECTRIS PILATUS3 6M	0.88557	1	1	1.00-1.02	44.37	P43	16.89	0.344	0.056	98.7	0.07	88.73 88.73 39.53 90.00 90.00 90.00	0.20895
x4428	CACHE3HI_1695_43	O=C(CN1C(=O)c2ccccc2S1(=O)=O)c1ccc2c(c1)OCCO2	50	40	5	03:35:30	Energy: 14000 eV, Transmission: 100%, Beam size: 100x100 μm, Detector distance: 176 mm, delta phi: 0.1°, Exposure time: 0.1 s, Number of images: 1800	ALS BEAMLINE 8.3.1	DECTRIS PILATUS3 6M	0.88557	0.98	1.01	1.01-1.03	44.4	P43	15.06	0.621	0.056	96	0.07	88.81 88.81 39.60 90.00 90.00 90.00	0.18716
x4429	CACHE3HI_1695_73	Cc1cnn(CC(=O)C(C#N)c2nc3cc(Cl)ccc3c(=O)[nH]2)c1	50	40	5	03:36:20	Energy: 14000 eV, Transmission: 100%, Beam size: 100x100 μm, Detector distance: 176 mm, delta phi: 0.1°, Exposure time: 0.1 s, Number of images: 1800	ALS BEAMLINE 8.3.1	DECTRIS PILATUS3 6M	0.88557	0.97	0.99	0.99-1.01	44.41	P43	17.94	0.515	0.051	95.1	0.07	88.82 88.82 39.66 90.00 90.00 90.00	0.18716
x4430	CACHE3HI_1695_38	O=C(C=Cc1cccc2c1OCO2)c1ccc(N2CCOC2=O)cc1	50	40	5	03:36:54	Energy: 14000 eV, Transmission: 100%, Beam size: 100x100 μm, Detector distance: 176 mm, delta phi: 0.1°, Exposure time: 0.1 s, Number of images: 1800	ALS BEAMLINE 8.3.1	DECTRIS PILATUS3 6M	0.88557	0.92	0.99	0.99-1.01	44.41	P43	13.31	0.777	0.058	95.9	0.05	88.81 88.81 39.59 90.00 90.00 90.00	0.18547
x4431	CACHE3HI_1879_1	Cc1cccc(-n2c(SCC(=O)Nc3ccc(C(N)=O)cc3)nnc2-c2c[nH]c3ccccc23)c1	50	40	5	03:37:28	Energy: 14000 eV, Transmission: 100%, Beam size: 100x100 μm, Detector distance: 176 mm, delta phi: 0.1°, Exposure time: 0.1 s, Number of images: 1800	ALS BEAMLINE 8.3.1	DECTRIS PILATUS3 6M	0.88557	1.04	1.04	1.04-1.06	44.44	P43	13	0.479	0.068	97.1	0.12	88.87 88.87 39.67 90.00 90.00 90.00	0.19166
x4432	CACHE3HI_1695_54	CS(=O)(=O)c1c(F)cc(NC(=O)C2CC2c2cccnc2)cc1F	50	40	5	03:37:51	Energy: 14000 eV, Transmission: 100%, Beam size: 100x100 μm, Detector distance: 176 mm, delta phi: 0.1°, Exposure time: 0.1 s, Number of images: 1800	ALS BEAMLINE 8.3.1	DECTRIS PILATUS3 6M	0.88557	0.95	1.01	1.01-1.03	44.37	P43	15.38	0.803	0.055	98.6	0.05	88.75 88.75 39.53 90.00 90.00 90.00	0.1869		TRUE	1	0.06	TRUE	Weak density for second ligand conformation, not modeled
x4433	CACHE3HI_1704_18	COC(=O)c1sc(NC(=O)COc2ccccc2)c(C(=O)OC)c1C	50	40	5	03:38:28	Energy: 14000 eV, Transmission: 100%, Beam size: 100x100 μm, Detector distance: 176 mm, delta phi: 0.1°, Exposure time: 0.1 s, Number of images: 1800	ALS BEAMLINE 8.3.1	DECTRIS PILATUS3 6M	0.88557	0.99	0.99	0.99-1.01	44.42	P43	8.6	0.334	0.094	92.5	0.06	88.84 88.84 39.57 90.00 90.00 90.00	0.19025
x4434	CACHE3HI_1704_2	COc1ccc(NC(=O)COc2ccccc2C(=O)Nc2ccccc2)cc1	50	40	5	03:38:50	Energy: 14000 eV, Transmission: 100%, Beam size: 100x100 μm, Detector distance: 176 mm, delta phi: 0.1°, Exposure time: 0.1 s, Number of images: 1800	ALS BEAMLINE 8.3.1	DECTRIS PILATUS3 6M	0.88557	0.94	0.99	0.99-1.01	44.34	P43	15.42	0.7	0.053	93	0.06	88.68 88.68 39.55 90.00 90.00 90.00	0.18352
x4435	CACHE3HI_1717_6	Fc1cccc(CSc2ncnc3[nH]cnc23)c1	50	40	5	03:39:12	Energy: 14000 eV, Transmission: 100%, Beam size: 100x100 μm, Detector distance: 176 mm, delta phi: 0.1°, Exposure time: 0.1 s, Number of images: 1800	ALS BEAMLINE 8.3.1	DECTRIS PILATUS3 6M	0.88557	0.99	0.99	0.99-1.01	44.38	P43	6.04	0.339	0.132	94.6	0.05	88.75 88.75 39.44 90.00 90.00 90.00	0.21811
x4436	CACHE3HI_1708_4	OC(COc1ccc(-c2ccccc2)cc1)Cn1cncn1	50	40	5	03:39:43	Energy: 14000 eV, Transmission: 100%, Beam size: 100x100 μm, Detector distance: 176 mm, delta phi: 0.1°, Exposure time: 0.1 s, Number of images: 1800	ALS BEAMLINE 8.3.1	DECTRIS PILATUS3 6M	0.88557	0.92	0.99	0.99-1.01	44.3	P43	14.52	0.812	0.054	95.6	0.05	88.60 88.60 39.49 90.00 90.00 90.00	0.18788
x4437	CACHE3HI_1707_44	COc1ccc(NC(=O)CSc2ncnc3ccccc23)cc1OC	50	40	5	03:40:09	Energy: 14000 eV, Transmission: 100%, Beam size: 100x100 μm, Detector distance: 176 mm, delta phi: 0.1°, Exposure time: 0.1 s, Number of images: 1800	ALS BEAMLINE 8.3.1	DECTRIS PILATUS3 6M	0.88557	0.93	1.01	1.01-1.03	44.39	P43	18.08	0.854	0.046	97.1	0.06	88.77 88.77 39.59 90.00 90.00 90.00	0.1827
x4438	CACHE3HI_1695_32	O=C(C=Cc1csnn1)c1ccc(S(=O)(=O)C2CCCC2)cc1	50	40	5	03:40:44	Energy: 14000 eV, Transmission: 100%, Beam size: 100x100 μm, Detector distance: 176 mm, delta phi: 0.1°, Exposure time: 0.1 s, Number of images: 1800	ALS BEAMLINE 8.3.1	DECTRIS PILATUS3 6M	0.88557	1.01	1.01	1.01-1.03	44.42	P43	12.38	0.399	0.072	96.7	0.07	88.84 88.84 39.65 90.00 90.00 90.00	0.19656
x4439	CACHE3HI_1695_100	Cc1c(C(=O)Nc2ccc(-n3cncn3)cc2)[nH]c(=O)c2ccccc12	50	40	5	03:43:56	Energy: 14000 eV, Transmission: 100%, Beam size: 100x100 μm, Detector distance: 176 mm, delta phi: 0.1°, Exposure time: 0.1 s, Number of images: 1800	ALS BEAMLINE 8.3.1	DECTRIS PILATUS3 6M	0.88557	0.96	1.01	1.01-1.03	44.37	P43	7.94	0.76	0.094	98.4	0.05	88.73 88.73 39.44 90.00 90.00 90.00	0.20994
x4440	CACHE3HI_1715_40	COc1ccccc1NC(=O)c1cc2ccccc2cc1OCC(=O)Nc1ccc(C(N)=O)cc1	50	40	5	03:44:33	Energy: 14000 eV, Transmission: 100%, Beam size: 100x100 μm, Detector distance: 176 mm, delta phi: 0.1°, Exposure time: 0.1 s, Number of images: 1800	ALS BEAMLINE 8.3.1	DECTRIS PILATUS3 6M	0.88557	1.03	1.03	1.03-1.05	44.46	P43	8.52	0.406	0.096	96.8	0.09	88.92 88.92 39.58 90.00 90.00 90.00	0.19255
x4441	CACHE3HI_1707_32	CN(CC(C)(CO)CO)C(=O)c1nc(C2CC2)n2ccccc12	50	40	5	03:45:04	Energy: 14000 eV, Transmission: 100%, Beam size: 100x100 μm, Detector distance: 176 mm, delta phi: 0.1°, Exposure time: 0.1 s, Number of images: 1800	ALS BEAMLINE 8.3.1	DECTRIS PILATUS3 6M	0.88557	0.98	0.99	0.99-1.01	44.39	P43	9.15	0.48	0.085	96	0.05	88.78 88.78 39.50 90.00 90.00 90.00	0.21143
x4442	CACHE3HI_1707_7	Cc1noc2ncnc(N(Cc3ccc(F)cc3)C3CC3)c12	50	40	5	03:45:29	Energy: 14000 eV, Transmission: 100%, Beam size: 100x100 μm, Detector distance: 176 mm, delta phi: 0.1°, Exposure time: 0.1 s, Number of images: 1800	ALS BEAMLINE 8.3.1	DECTRIS PILATUS3 6M	0.88557	0.97	0.99	0.99-1.01	44.39	P43	11.58	0.574	0.069	93.6	0.07	88.78 88.78 39.54 90.00 90.00 90.00	0.1891
x4443	CACHE3HI_1715_22	Cc1ccc(-c2noc(CCC(=O)Nc3ncn(C4CCCCC4)n3)n2)cc1F	50	40	5	03:45:52	Energy: 14000 eV, Transmission: 100%, Beam size: 100x100 μm, Detector distance: 176 mm, delta phi: 0.1°, Exposure time: 0.1 s, Number of images: 1800	ALS BEAMLINE 8.3.1	DECTRIS PILATUS3 6M	0.88557	0.99	1.01	1.01-1.03	44.39	P43	17.03	0.565	0.05	98.9	0.08	88.78 88.78 39.45 90.00 90.00 90.00	0.21429
x4444	CACHE3HI_1715_67	FC(F)(F)c1cccc(N2CCN(c3ncnc4[nH]ccc34)CC2)c1	50	40	5	03:46:19	Energy: 14000 eV, Transmission: 100%, Beam size: 100x100 μm, Detector distance: 176 mm, delta phi: 0.1°, Exposure time: 0.1 s, Number of images: 1800	ALS BEAMLINE 8.3.1	DECTRIS PILATUS3 6M	0.88557	0.95	1.01	1.01-1.03	44.38	P43	22.1	0.77	0.04	98.2	0.08	88.75 88.75 39.60 90.00 90.00 90.00	0.18337
x4445	CACHE3HI_1715_37	Cc1occc1-c1nnc(SC(C)c2nc3ccccc3c(=O)[nH]2)o1	50	40	5	03:46:50	Energy: 14000 eV, Transmission: 100%, Beam size: 100x100 μm, Detector distance: 176 mm, delta phi: 0.1°, Exposure time: 0.1 s, Number of images: 1800	ALS BEAMLINE 8.3.1	DECTRIS PILATUS3 6M	0.88557	1	1	1.00-1.02	44.44	P43	11.18	0.409	0.073	98.4	0.1	88.88 88.88 39.62 90.00 90.00 90.00	0.18894
x4446	CACHE3HI_1707_13	COc1ccccc1OCC(C)NC(=O)c1cc(=O)[nH]c2ccc(F)cc12	50	40	5	03:47:10	Energy: 14000 eV, Transmission: 100%, Beam size: 100x100 μm, Detector distance: 176 mm, delta phi: 0.1°, Exposure time: 0.1 s, Number of images: 1800	ALS BEAMLINE 8.3.1	DECTRIS PILATUS3 6M	0.88557	0.96	0.99	0.99-1.01	44.39	P43	17.29	0.57	0.048	94.1	0.04	88.79 88.79 39.49 90.00 90.00 90.00	0.20895
x4447	CACHE3HI_1702_16	NC(=O)c1cnc(N2CCOC(c3cccc(OC(F)(F)F)c3)C2)cn1	50	40	5	03:47:47	Energy: 14000 eV, Transmission: 100%, Beam size: 100x100 μm, Detector distance: 176 mm, delta phi: 0.1°, Exposure time: 0.1 s, Number of images: 1800	ALS BEAMLINE 8.3.1	DECTRIS PILATUS3 6M	0.88557	0.94	0.97	0.97-0.99	44.38	P43	11.48	0.569	0.067	88.9	0.07	88.77 88.77 39.58 90.00 90.00 90.00	0.18538
x4448	CACHE3HI_1704_24	COc1cccc(OC)c1C(=O)Nc1cc(-c2ccccc2)cnc1C	50	40	5	03:48:11	Energy: 14000 eV, Transmission: 100%, Beam size: 100x100 μm, Detector distance: 176 mm, delta phi: 0.1°, Exposure time: 0.1 s, Number of images: 1800	ALS BEAMLINE 8.3.1	DECTRIS PILATUS3 6M	0.88557	0.95	0.97	0.97-0.99	44.37	P43	8.27	0.451	0.094	95.8	0.04	88.75 88.75 39.50 90.00 90.00 90.00	0.20002
x4449	CACHE3HI_1695_57	CCN(C(C)=O)c1nc(C=CC(=O)c2cccc(N3CCOC3=O)c2)cs1	50	40	5	03:48:44	Energy: 14000 eV, Transmission: 100%, Beam size: 100x100 μm, Detector distance: 176 mm, delta phi: 0.1°, Exposure time: 0.1 s, Number of images: 1800	ALS BEAMLINE 8.3.1	DECTRIS PILATUS3 6M	0.88557	1.06	1.06	1.06-1.08	44.43	P43	7.9	0.531	0.114	97.4	0.11	88.86 88.86 39.65 90.00 90.00 90.00	0.19524
x4450	CACHE3HI_1696_25	FC=1C=C(F)C(SC=2N=CN=C3NC=C(C#N)C23)=C(F)C1	50	40	5	03:49:06	Energy: 14000 eV, Transmission: 100%, Beam size: 100x100 μm, Detector distance: 176 mm, delta phi: 0.1°, Exposure time: 0.1 s, Number of images: 1800	ALS BEAMLINE 8.3.1	DECTRIS PILATUS3 6M	0.88557	0.99	0.99	0.99-1.01	44.38	P43	14.58	0.342	0.057	96.8	0.04	88.75 88.75 39.45 90.00 90.00 90.00	0.21455		TRUE	1	0.17	TRUE
x4451	CACHE3HI_1697_31	CC1=CN2C=CN=C(C(=O)NCC(NC(=O)C3=CN=C(O3)C=4C=CC=CC4)C5CCOC5)C2=N1	50	40	5	03:49:36	Energy: 14000 eV, Transmission: 100%, Beam size: 100x100 μm, Detector distance: 176 mm, delta phi: 0.1°, Exposure time: 0.1 s, Number of images: 1800	ALS BEAMLINE 8.3.1	DECTRIS PILATUS3 6M	0.88557	0.99	1.01	1.01-1.03	44.39	P43	13.29	0.541	0.063	97.6	0.08	88.77 88.77 39.57 90.00 90.00 90.00	0.18674
x4452	CACHE3HI_1696_50	ClC1=CC=2C(=NC=NC2N1)N3C4CCCC3CC(=O)NC4	50	40	5	03:50:01	Energy: 14000 eV, Transmission: 100%, Beam size: 100x100 μm, Detector distance: 176 mm, delta phi: 0.1°, Exposure time: 0.1 s, Number of images: 1800	ALS BEAMLINE 8.3.1	DECTRIS PILATUS3 6M	0.88557	1.04	1.04	1.04-1.06	44.38	P43	20.55	0.435	0.058	99.2	0.08	88.77 88.77 39.58 90.00 90.00 90.00	0.19678		TRUE	1	0.11	TRUE
x4453	CACHE3HI_1718_95	CCC(NC=1N=CN=C2NC=3C=C(Br)C=CC3C12)C(O)C(F)(F)F	50	40	5	03:50:40	Energy: 14000 eV, Transmission: 100%, Beam size: 100x100 μm, Detector distance: 176 mm, delta phi: 0.1°, Exposure time: 0.1 s, Number of images: 1800	ALS BEAMLINE 8.3.1	DECTRIS PILATUS3 6M	0.88557	0.98	0.99	0.99-1.01	44.4	P43	8.56	0.49	0.091	94.3	0.08	88.79 88.79 39.48 90.00 90.00 90.00	0.19004
x4454	CACHE3HI_1709_33	FC=1C=CC([C@@H]2CC[C@@H]2NC(=O)C3=NNC=4C=CC=CC4C3=O)=C(F)C1 |&1:5,8,r|	50	40	5	03:51:51	Energy: 14000 eV, Transmission: 100%, Beam size: 100x100 μm, Detector distance: 176 mm, delta phi: 0.1°, Exposure time: 0.1 s, Number of images: 1800	ALS BEAMLINE 8.3.1	DECTRIS PILATUS3 6M	0.88557	1.03	1.03	1.03-1.05	44.42	P43	11.1	0.435	0.078	96.5	0.09	88.85 88.85 39.57 90.00 90.00 90.00	0.19189
x4455	CACHE3HI_1709_38	CC1=C(C#N)SC=2C=CC(NC(=O)NC=3C=CN(N3)C4CCNC4)=CC12	50	40	5	03:52:14	Energy: 14000 eV, Transmission: 100%, Beam size: 100x100 μm, Detector distance: 176 mm, delta phi: 0.1°, Exposure time: 0.1 s, Number of images: 1800	ALS BEAMLINE 8.3.1	DECTRIS PILATUS3 6M	0.88557	0.94	1.01	1.01-1.03	44.35	P43	10.35	0.787	0.076	98.9	0.06	88.69 88.69 39.54 90.00 90.00 90.00	0.18442
x4456	CACHE3HI_1697_10	ClC=1C=CC=C(C1)C(CNC(=O)C=2C=CN3N=CC=C3C2)NC(=O)C4=CN=C(O4)C=5C=CC=CC5	50	40	5	03:52:38	Energy: 14000 eV, Transmission: 100%, Beam size: 100x100 μm, Detector distance: 176 mm, delta phi: 0.1°, Exposure time: 0.1 s, Number of images: 1800	ALS BEAMLINE 8.3.1	DECTRIS PILATUS3 6M	0.88557	0.95	0.99	0.99-1.01	44.39	P43	9.29	0.655	0.082	94.7	0.05	88.78 88.78 39.53 90.00 90.00 90.00	0.18892
x4457	CACHE3HI_1694_32	CC=1N=C2C=CC=CC2=NC1N[C@@H](CO)CCC=3C=CC=CC3	50	40	5	03:53:15	Energy: 14000 eV, Transmission: 100%, Beam size: 100x100 μm, Detector distance: 176 mm, delta phi: 0.1°, Exposure time: 0.1 s, Number of images: 1800	ALS BEAMLINE 8.3.1	DECTRIS PILATUS3 6M	0.88557	0.98	0.99	0.99-1.01	44.33	P43	17.04	0.58	0.048	91.2	0.07	88.65 88.65 39.49 90.00 90.00 90.00	0.18685
x4458	CACHE3HI_1702_35	FC(F)(F)OC=1C=CC=CC1C(=O)NC=2C=CC=3NC(=O)OC3C2	50	40	5	03:54:04	Energy: 14000 eV, Transmission: 100%, Beam size: 100x100 μm, Detector distance: 176 mm, delta phi: 0.1°, Exposure time: 0.1 s, Number of images: 1800	ALS BEAMLINE 8.3.1	DECTRIS PILATUS3 6M	0.88557	0.96	1.01	1.01-1.03	44.4	P43	17.95	0.735	0.047	98.5	0.06	88.79 88.79 39.56 90.00 90.00 90.00	0.18408
x4459	CACHE3HI_1690_52	CNCC1CN(CC21CC2)C=3N=CN=C4NC=5C=C(Br)C=CC5C34	50	40	5	03:54:32	Energy: 14000 eV, Transmission: 100%, Beam size: 100x100 μm, Detector distance: 176 mm, delta phi: 0.1°, Exposure time: 0.1 s, Number of images: 1800	ALS BEAMLINE 8.3.1	DECTRIS PILATUS3 6M	0.88557	0.95	0.99	0.99-1.01	44.38	P43	22.46	0.674	0.041	95.6	0.07	88.75 88.75 39.58 90.00 90.00 90.00	0.18538
x4460	CACHE3HI_1709_25	FC=1C=C(NC(=O)NC2=CC(CC3CC3)=NN2)C=C(Br)C1C#N	50	40	5	03:55:00	Energy: 14000 eV, Transmission: 100%, Beam size: 100x100 μm, Detector distance: 176 mm, delta phi: 0.1°, Exposure time: 0.1 s, Number of images: 1800	ALS BEAMLINE 8.3.1	DECTRIS PILATUS3 6M	0.88557	0.95	0.99	0.99-1.01	44.35	P43	19.65	0.669	0.044	96.2	0.07	88.71 88.71 39.52 90.00 90.00 90.00	0.18433
x4461	CACHE3HI_1715_100	FC=1C=CC=C(F)C1C2CCN(CC2)C=3N=CN=C4NN=CC34	50	40	5	03:55:23	Energy: 14000 eV, Transmission: 100%, Beam size: 100x100 μm, Detector distance: 176 mm, delta phi: 0.1°, Exposure time: 0.1 s, Number of images: 1800	ALS BEAMLINE 8.3.1	DECTRIS PILATUS3 6M	0.88557	0.93	0.99	0.99-1.01	44.37	P43	16.82	0.75	0.048	95.5	0.05	88.74 88.74 39.50 90.00 90.00 90.00	0.18521
x4462	CACHE3HI_1690_10	CC1CCN(C1CO)C=2N=CN=C3NC=4C=C(Br)C=CC4C23	50	40	5	03:56:06	Energy: 14000 eV, Transmission: 100%, Beam size: 100x100 μm, Detector distance: 176 mm, delta phi: 0.1°, Exposure time: 0.1 s, Number of images: 1800	ALS BEAMLINE 8.3.1	DECTRIS PILATUS3 6M	0.88557	0.94	0.99	0.99-1.01	44.38	P43	15.96	0.685	0.051	95.9	0.05	88.77 88.77 39.50 90.00 90.00 90.00	0.18961
x4463	CACHE3HI_1715_83	NC(=O)C1(CNC=2N=CN=C3NC=4C=C(Br)C=CC4C23)CC1	50	40	5	03:56:45	Energy: 14000 eV, Transmission: 100%, Beam size: 100x100 μm, Detector distance: 176 mm, delta phi: 0.1°, Exposure time: 0.1 s, Number of images: 1800	ALS BEAMLINE 8.3.1	DECTRIS PILATUS3 6M	0.88557	0.95	1.01	1.01-1.03	44.37	P43	22.8	0.779	0.038	98	0.06	88.74 88.74 39.48 90.00 90.00 90.00	0.18611		TRUE	1	0.06	TRUE
x4464	CACHE3HI_1716_27	ClC=1C=CC=2NN=C(CNC(=O)CN3C=C(Cl)C(=O)NC3=O)C2C1	50	40	5	03:57:18	Energy: 14000 eV, Transmission: 100%, Beam size: 100x100 μm, Detector distance: 176 mm, delta phi: 0.1°, Exposure time: 0.1 s, Number of images: 1800	ALS BEAMLINE 8.3.1	DECTRIS PILATUS3 6M	0.88557	1.04	1.04	1.04-1.06	44.41	P43	13.09	0.487	0.065	96.1	0.11	88.82 88.82 39.47 90.00 90.00 90.00	0.19355
x4465	CACHE3HI_1718_36	CC(C)(C)NC(=O)NC=1C=CC(C(=O)OCC2=NN=NN2CC3CC3)=C(O)C1	50	40	5	03:57:47	Energy: 14000 eV, Transmission: 100%, Beam size: 100x100 μm, Detector distance: 176 mm, delta phi: 0.1°, Exposure time: 0.1 s, Number of images: 1800	ALS BEAMLINE 8.3.1	DECTRIS PILATUS3 6M	0.88557	1	1	1.00-1.02	44.44	P43	19.42	0.388	0.048	96	0.08	88.88 88.88 39.59 90.00 90.00 90.00	0.19187
x4466	CACHE3HI_1690_14	CC(NC=1N=CN=C2NC=3C=C(Br)C=CC3C12)C(C)(C)CO	50	40	5	03:58:31	Energy: 14000 eV, Transmission: 100%, Beam size: 100x100 μm, Detector distance: 176 mm, delta phi: 0.1°, Exposure time: 0.1 s, Number of images: 1800	ALS BEAMLINE 8.3.1	DECTRIS PILATUS3 6M	0.88557	1.03	1.03	1.03-1.05	44.41	P43	13.71	0.393	0.066	96.6	0.09	88.81 88.81 39.60 90.00 90.00 90.00	0.19052
x4467	CACHE3HI_1717_80	ClC=1C=CC(CN(C2CC2)C=3N=CN=C4NN=CC34)=CC1	50	40	5	03:58:59	Energy: 14000 eV, Transmission: 100%, Beam size: 100x100 μm, Detector distance: 176 mm, delta phi: 0.1°, Exposure time: 0.1 s, Number of images: 1799	ALS BEAMLINE 8.3.1	DECTRIS PILATUS3 6M	0.88557	0.95	0.99	0.99-1.01	44.37	P43	14.46	0.659	0.056	96.1	0.07	88.73 88.73 39.51 90.00 90.00 90.00	0.18545
x4468	CACHE3HI_1717_72	FC=1C=CC=C2CN(CCOC12)C=3N=CN=C4NC=CC34	50	40	5	03:59:39	Energy: 14000 eV, Transmission: 100%, Beam size: 100x100 μm, Detector distance: 176 mm, delta phi: 0.1°, Exposure time: 0.1 s, Number of images: 1800	ALS BEAMLINE 8.3.1	DECTRIS PILATUS3 6M	0.88557	0.97	0.97	0.97-0.99	44.41	P43	9.42	0.329	0.082	93.9	0.06	88.82 88.82 39.49 90.00 90.00 90.00	0.19667		TRUE	2	0.16	TRUE
x4469	CACHE3HI_1702_89	O=C(NC1C=2C=CC=CC2OC=3C=CC=CC13)C=4C=CC=5OC(=O)NC5C4	50	40	5	04:00:13	Energy: 14000 eV, Transmission: 100%, Beam size: 100x100 μm, Detector distance: 176 mm, delta phi: 0.1°, Exposure time: 0.1 s, Number of images: 1690	ALS BEAMLINE 8.3.1	DECTRIS PILATUS3 6M	0.88557	0.96	0.96	0.96-0.98	44.39	P43	12.8	0.328	0.06	89.7	0.05	88.78 88.78 39.50 90.00 90.00 90.00	0.19811
x4470	CACHE3HI_1690_63	OC(CNC=1N=CN=C2NC=3C=CC(Br)=CC3C12)CC#C	50	40	5	04:04:51	Energy: 14000 eV, Transmission: 100%, Beam size: 100x100 μm, Detector distance: 176 mm, delta phi: 0.1°, Exposure time: 0.1 s, Number of images: 1800	ALS BEAMLINE 8.3.1	DECTRIS PILATUS3 6M	0.88557	0.95	1.02	1.02-1.04	44.38	P43	20.78	0.836	0.042	98.3	0.07	88.77 88.77 39.50 90.00 90.00 90.00	0.18395
x4471	CACHE3HI_1702_67	BrC=1C=CC(NC(=O)C=2C=CC=3NC(=O)OC3C2)=C4C=CC=CC14	50	40	5	04:05:15	Energy: 14000 eV, Transmission: 100%, Beam size: 100x100 μm, Detector distance: 176 mm, delta phi: 0.1°, Exposure time: 0.1 s, Number of images: 1800	ALS BEAMLINE 8.3.1	DECTRIS PILATUS3 6M	0.88557	0.96	1.02	1.02-1.04	44.41	P43	18	0.779	0.047	97.2	0.07	88.82 88.82 39.58 90.00 90.00 90.00	0.1859
x4472	CACHE3HI_1702_91	CC(=O)NC=1C=CC(NC(=O)CC2=NNC(=O)C=3C=CC=CC23)=CC1	50	40	5	04:06:09	Energy: 14000 eV, Transmission: 100%, Beam size: 100x100 μm, Detector distance: 176 mm, delta phi: 0.1°, Exposure time: 0.1 s, Number of images: 1800	ALS BEAMLINE 8.3.1	DECTRIS PILATUS3 6M	0.88557	0.99	1.02	1.02-1.04	44.35	P43	14.83	0.609	0.063	98.8	0.08	88.71 88.71 39.44 90.00 90.00 90.00	0.19183
x4473	CACHE3HI_1718_59	FC=1C=CC2=C(C1)NC=3N=CN=C(N[C@H]4CCC(=O)NC4=O)C23	50	40	5	04:06:41	Energy: 14000 eV, Transmission: 100%, Beam size: 100x100 μm, Detector distance: 176 mm, delta phi: 0.1°, Exposure time: 0.1 s, Number of images: 1800	ALS BEAMLINE 8.3.1	DECTRIS PILATUS3 6M	0.88557	0.98	1.02	1.02-1.04	44.39	P43	20.26	0.691	0.045	99.2	0.09	88.78 88.78 39.47 90.00 90.00 90.00	0.18848		TRUE	1	0.1	TRUE
x4474	CACHE3HI_1706_63	OC=1N=C2CCCCC2=CC1CNC(=O)C(F)(F)C3=CSC(Cl)=C3	50	40	5	04:07:08	Energy: 14000 eV, Transmission: 100%, Beam size: 100x100 μm, Detector distance: 176 mm, delta phi: 0.1°, Exposure time: 0.1 s, Number of images: 1800	ALS BEAMLINE 8.3.1	DECTRIS PILATUS3 6M	0.88557	1.01	1.01	1.01-1.03	44.36	P43	23.25	0.475	0.04	97.4	0.13	88.72 88.72 39.32 90.00 90.00 90.00	0.19254
x4475	CACHE3HI_1717_70	COC=1C=CC(CSC=2N=CN=C3NC=CC23)=CC1Cl	50	40	5	04:07:33	Energy: 14000 eV, Transmission: 100%, Beam size: 100x100 μm, Detector distance: 176 mm, delta phi: 0.1°, Exposure time: 0.1 s, Number of images: 1800	ALS BEAMLINE 8.3.1	DECTRIS PILATUS3 6M	0.88557	0.94	1.02	1.02-1.04	44.38	P43	13.85	0.841	0.057	99	0.08	88.75 88.75 39.52 90.00 90.00 90.00	0.18469
x4476	CACHE3HI_1690_22	CC(=C)C1CN(CCO1)C=2N=CN=C3NC=4C=C(Br)C=CC4C23	50	40	5	04:07:59	Energy: 14000 eV, Transmission: 100%, Beam size: 100x100 μm, Detector distance: 176 mm, delta phi: 0.1°, Exposure time: 0.1 s, Number of images: 1800	ALS BEAMLINE 8.3.1	DECTRIS PILATUS3 6M	0.88557	0.95	1	1.00-1.02	44.38	P43	18.19	0.694	0.047	92.4	0.07	88.77 88.77 39.51 90.00 90.00 90.00	0.18352
x4477	CACHE3HI_1709_48	CC=1C=C(C=C(C)C1CNC(=O)OC(C)(C)C)C(=O)NC=2N=CN=C3NC=CC23	50	40	5	04:08:25	Energy: 14000 eV, Transmission: 100%, Beam size: 100x100 μm, Detector distance: 176 mm, delta phi: 0.1°, Exposure time: 0.1 s, Number of images: 1800	ALS BEAMLINE 8.3.1	DECTRIS PILATUS3 6M	0.88557	0.93	1.02	1.02-1.04	44.35	P43	15.62	0.86	0.052	98.7	0.05	88.69 88.69 39.49 90.00 90.00 90.00	0.18424
x4478	CACHE3HI_1689_13	NC=1N=C(N)C=2C=C(NC(=O)COCC=3C=CC=CC3)C=CC2N1	50	40	5	04:08:48	Energy: 14000 eV, Transmission: 100%, Beam size: 100x100 μm, Detector distance: 176 mm, delta phi: 0.1°, Exposure time: 0.1 s, Number of images: 1800	ALS BEAMLINE 8.3.1	DECTRIS PILATUS3 6M	0.88557	0.94	1	1.00-1.02	44.38	P43	20.5	0.795	0.042	91.9	0.06	88.75 88.75 39.57 90.00 90.00 90.00	0.18363
x4479	CACHE3HI_1705_71	OCC1=NC(=CS1)C(=O)NCCC2CN(C=3C=CC=CC23)C=4N=CN=C5NN=CC45	50	40	5	04:09:18	Energy: 14000 eV, Transmission: 100%, Beam size: 100x100 μm, Detector distance: 176 mm, delta phi: 0.1°, Exposure time: 0.1 s, Number of images: 1800	ALS BEAMLINE 8.3.1	DECTRIS PILATUS3 6M	0.88557	0.97	1	1.00-1.02	44.37	P43	18.38	0.597	0.051	93.1	0.06	88.74 88.74 39.54 90.00 90.00 90.00	0.18711
x4480	CACHE3HI_1700_51	O[C@@H]1CCN(C1)C=2C=CC(=CN2)C=3C=CC=4SC(CC#N)=CC4C3	50	40	5	04:10:28	Energy: 14000 eV, Transmission: 100%, Beam size: 100x100 μm, Detector distance: 176 mm, delta phi: 0.1°, Exposure time: 0.1 s, Number of images: 1800	ALS BEAMLINE 8.3.1	DECTRIS PILATUS3 6M	0.88557	0.99	0.99	0.99-1.01	44.37	P43	10.08	0.377	0.08	98.7	0.05	88.74 88.74 39.38 90.00 90.00 90.00	0.21872
x4481	CACHE3HI_1717_61	ClC=1C=CC=C(CSC=2N=CN=C3NN=CC23)C1	50	40	5	04:10:52	Energy: 14000 eV, Transmission: 100%, Beam size: 100x100 μm, Detector distance: 176 mm, delta phi: 0.1°, Exposure time: 0.1 s, Number of images: 1800	ALS BEAMLINE 8.3.1	DECTRIS PILATUS3 6M	0.88557	0.99	1	1.00-1.02	44.37	P43	8.3	0.46	0.093	93.5	0.05	88.74 88.74 39.44 90.00 90.00 90.00	0.21715
x4482	CACHE3HI_1706_67	FC(F)CC1(CN(C1)C=2N=CN=C3NC=C(C#N)C23)C4CC4	50	40	5	04:11:37	Energy: 14000 eV, Transmission: 100%, Beam size: 100x100 μm, Detector distance: 176 mm, delta phi: 0.1°, Exposure time: 0.1 s, Number of images: 1800	ALS BEAMLINE 8.3.1	DECTRIS PILATUS3 6M	0.88557	1.01	1.01	1.01-1.03	44.35	P43	9.65	0.374	0.09	99	0.05	88.70 88.70 39.48 90.00 90.00 90.00	0.19566
x4483	CACHE3HI_1702_39	FC(F)(F)OC=1C=CC=CC1NC(=O)NC=2C=CC=3NC(=O)OC3C2	50	40	5	04:12:11	Energy: 14000 eV, Transmission: 100%, Beam size: 100x100 μm, Detector distance: 176 mm, delta phi: 0.1°, Exposure time: 0.1 s, Number of images: 1800	ALS BEAMLINE 8.3.1	DECTRIS PILATUS3 6M	0.88557	0.99	1	1.00-1.02	44.36	P43	19.16	0.48	0.048	91.9	0.09	88.71 88.71 39.55 90.00 90.00 90.00	0.19028
x4484	CACHE3HI_1718_42	CN1C=CN=C1C(O)(CCNC=2N=CN=C3NC=4C=CC=CC4C23)C(F)(F)F	50	40	5	04:12:37	Energy: 14000 eV, Transmission: 100%, Beam size: 100x100 μm, Detector distance: 176 mm, delta phi: 0.1°, Exposure time: 0.1 s, Number of images: 1800	ALS BEAMLINE 8.3.1	DECTRIS PILATUS3 6M	0.88557	1	1	1.00-1.02	44.38	P43	17.99	0.369	0.048	92.5	0.09	88.77 88.77 39.49 90.00 90.00 90.00	0.19257
x4485	CACHE3HI_1700_42	OC1CCCN(C1)C=2C=C(CNC(=O)NC(C=3C=COC3)C=4C=CC=CC4)C=CN2	50	40	5	04:13:02	Energy: 14000 eV, Transmission: 100%, Beam size: 100x100 μm, Detector distance: 176 mm, delta phi: 0.1°, Exposure time: 0.1 s, Number of images: 1800	ALS BEAMLINE 8.3.1	DECTRIS PILATUS3 6M	0.88557	0.97	1.02	1.02-1.04	44.32	P43	20.55	0.777	0.042	98.2	0.08	88.65 88.65 39.32 90.00 90.00 90.00	0.19187
x4486	CACHE3HI_1879_22	CC(=O)NC1=NC=C(S1)S(=O)(=O)NC(=O)C2(CCC2)C=3C=CC(Cl)=C(Cl)C3	50	40	5	04:13:42	Energy: 14000 eV, Transmission: 100%, Beam size: 100x100 μm, Detector distance: 176 mm, delta phi: 0.1°, Exposure time: 0.1 s, Number of images: 1800	ALS BEAMLINE 8.3.1	DECTRIS PILATUS3 6M	0.88557	0.92	1	1.00-1.02	44.37	P43	22.73	0.858	0.04	92.8	0.08	88.73 88.73 39.53 90.00 90.00 90.00	0.18239		TRUE	2	0.28	TRUE
x4487	CACHE3HI_1704_30	FC=1C=CC(NC(=O)COC(=O)C=2C=CC=C(N2)C=3C=CC=CC3)=C(F)C1	50	40	5	04:14:21	Energy: 14000 eV, Transmission: 100%, Beam size: 100x100 μm, Detector distance: 176 mm, delta phi: 0.1°, Exposure time: 0.1 s, Number of images: 1800	ALS BEAMLINE 8.3.1	DECTRIS PILATUS3 6M	0.88557	0.96	1.02	1.02-1.04	44.39	P43	20.62	0.815	0.042	98.5	0.06	88.78 88.78 39.47 90.00 90.00 90.00	0.18616
x4488	CACHE3HI_1697_3	COC=1C=CC=C(C1)C(CNC(=O)C=2C=CC3=NC=CN3C2)NC(=O)C=4C=NN5C(C)=C(C)C=CC45	50	40	5	04:14:46	Energy: 14000 eV, Transmission: 100%, Beam size: 100x100 μm, Detector distance: 176 mm, delta phi: 0.1°, Exposure time: 0.1 s, Number of images: 1800	ALS BEAMLINE 8.3.1	DECTRIS PILATUS3 6M	0.88557	0.96	1.02	1.02-1.04	44.38	P43	19.23	0.787	0.045	98.6	0.08	88.77 88.77 39.55 90.00 90.00 90.00	0.18437
x4489	CACHE3HI_1690_54	O[C@@H]1CN(C[C@H]1C#C)C=2N=CN=C3NC=4C=C(Br)C=CC4C23 |&1:1,5,r|	50	40	5	04:15:13	Energy: 14000 eV, Transmission: 100%, Beam size: 100x100 μm, Detector distance: 176 mm, delta phi: 0.1°, Exposure time: 0.1 s, Number of images: 1800	ALS BEAMLINE 8.3.1	DECTRIS PILATUS3 6M	0.88557	0.96	1	1.00-1.02	44.37	P43	20.17	0.697	0.041	94.1	0.1	88.73 88.73 39.50 90.00 90.00 90.00	0.18595
x4490	CACHE3HI_1690_36	CC(CN(C)C=1N=CN=C2NC=3C=CC(Br)=CC3C12)C#N	50	40	5	04:15:50	Energy: 14000 eV, Transmission: 100%, Beam size: 100x100 μm, Detector distance: 176 mm, delta phi: 0.1°, Exposure time: 0.1 s, Number of images: 1800	ALS BEAMLINE 8.3.1	DECTRIS PILATUS3 6M	0.88557	1	1	1.00-1.02	44.42	P43	8.59	0.411	0.091	90.9	0.07	88.84 88.84 39.51 90.00 90.00 90.00	0.19167
x4491	CACHE3HI_1690_36	CC(CN(C)C=1N=CN=C2NC=3C=CC(Br)=CC3C12)C#N	50	80	10	04:16:22	Energy: 14000 eV, Transmission: 100%, Beam size: 100x100 μm, Detector distance: 176 mm, delta phi: 0.1°, Exposure time: 0.1 s, Number of images: 1800	ALS BEAMLINE 8.3.1	DECTRIS PILATUS3 6M	0.88557	0.97	1	1.00-1.02	44.38	P43	12.18	0.617	0.066	93.5	0.06	88.76 88.76 39.53 90.00 90.00 90.00	0.19316
x4492	CACHE3HI_1690_36	CC(CN(C)C=1N=CN=C2NC=3C=CC(Br)=CC3C12)C#N	50	40	5	04:17:18	Energy: 14000 eV, Transmission: 100%, Beam size: 100x100 μm, Detector distance: 176 mm, delta phi: 0.1°, Exposure time: 0.1 s, Number of images: 1800	ALS BEAMLINE 8.3.1	DECTRIS PILATUS3 6M	0.88557	0.98	0.98	0.98-1.00	44.41	P43	17.05	0.419	0.05	96.6	0.07	88.81 88.81 39.58 90.00 90.00 90.00	0.19626
x4493	CACHE3HI_1702_33	NC(=O)C=1C=CC(=CC1)C=2C=NC=C(C2)C3=NC=CN3	50	40	5	04:17:38	Energy: 14000 eV, Transmission: 100%, Beam size: 100x100 μm, Detector distance: 176 mm, delta phi: 0.1°, Exposure time: 0.1 s, Number of images: 1800	ALS BEAMLINE 8.3.1	DECTRIS PILATUS3 6M	0.88557	0.97	0.98	0.98-1.00	44.39	P43	9.88	0.389	0.079	97.4	0.06	88.78 88.78 39.50 90.00 90.00 90.00	0.19279
x4494	CACHE3HI_1712_17	ClC=1C=CC(=CC1)N2C=C(CNC(=O)C=3C=CC=4SCCNC4C3)C=N2	50	40	5	04:18:02	Energy: 14000 eV, Transmission: 100%, Beam size: 100x100 μm, Detector distance: 176 mm, delta phi: 0.1°, Exposure time: 0.1 s, Number of images: 1800	ALS BEAMLINE 8.3.1	DECTRIS PILATUS3 6M	0.88557	0.99	1.02	1.02-1.04	44.41	P43	9.92	0.657	0.08	97.4	0.05	88.82 88.82 39.46 90.00 90.00 90.00	0.20376
x4495	CACHE3HI_1700_52	OC(CNC=1C=CC=2NC(=NC2C1)C=3C=CN=CC3)C4CCCO4	50	40	5	04:18:32	Energy: 14000 eV, Transmission: 100%, Beam size: 100x100 μm, Detector distance: 176 mm, delta phi: 0.1°, Exposure time: 0.1 s, Number of images: 1800	ALS BEAMLINE 8.3.1	DECTRIS PILATUS3 6M	0.88557	1	1.02	1.02-1.04	44.32	P43	7.67	0.53	0.106	99.6	0.12	88.64 88.64 39.21 90.00 90.00 90.00	0.21103
x4496	CACHE3HI_1694_24	COC(=O)C=1C=CC(CNC=2C=NC=3CCCCC3C2)=CC1O	50	40	5	04:18:52	Energy: 14000 eV, Transmission: 100%, Beam size: 100x100 μm, Detector distance: 176 mm, delta phi: 0.1°, Exposure time: 0.1 s, Number of images: 1800	ALS BEAMLINE 8.3.1	DECTRIS PILATUS3 6M	0.88557	1.02	1.02	1.02-1.04	44.3	P43	12.43	0.47	0.067	99.6	0.15	88.61 88.61 39.14 90.00 90.00 90.00	0.1968
x4497	CACHE3HI_1696_10	CN(CC=1C=CC(Cl)=CC1)C=2N=CN=C3NC(C)=C(C)C23	50	40	5	04:19:45	Energy: 14000 eV, Transmission: 100%, Beam size: 100x100 μm, Detector distance: 176 mm, delta phi: 0.1°, Exposure time: 0.1 s, Number of images: 1800	ALS BEAMLINE 8.3.1	DECTRIS PILATUS3 6M	0.88557	1.12	1.12	1.12-1.14	44.45	P43	13.06	0.434	0.072	97.8	0.14	88.89 88.89 39.33 90.00 90.00 90.00	0.19613
x4498	CACHE3HI_1696_84	BrC=1C=NN(N1)C2CN(C2)C=3N=CN=C4NC=C(Br)C34	50	40	5	04:20:27	Energy: 14000 eV, Transmission: 100%, Beam size: 100x100 μm, Detector distance: 176 mm, delta phi: 0.1°, Exposure time: 0.1 s, Number of images: 1800	ALS BEAMLINE 8.3.1	DECTRIS PILATUS3 6M	0.88557	1.03	1.03	1.03-1.05	44.39	P43	11.09	0.49	0.077	99.3	0.13	88.77 88.77 39.19 90.00 90.00 90.00	0.22614
x4499	CACHE3HI_1718_86	OC1(CCCN(C1)C=2N=CN=C3NC=4C=C(F)C=CC4C23)C(F)(F)F	50	40	5	04:20:47	Energy: 14000 eV, Transmission: 100%, Beam size: 100x100 μm, Detector distance: 176 mm, delta phi: 0.1°, Exposure time: 0.1 s, Number of images: 1800	ALS BEAMLINE 8.3.1	DECTRIS PILATUS3 6M	0.88557	1.1	1.1	1.10-1.12	44.49	P43	8.22	0.429	0.099	95.6	0.1	88.97 88.97 39.39 90.00 90.00 90.00	0.20125
x4500	CACHE3HI_1697_36	CC(C)(C)OC(=O)NC=1C=NC(=CN1)C(=O)OCC2=CC=3C=CC=CC3C(=O)N2	50	40	5	04:21:14	Energy: 14000 eV, Transmission: 100%, Beam size: 100x100 μm, Detector distance: 176 mm, delta phi: 0.1°, Exposure time: 0.1 s, Number of images: 1800	ALS BEAMLINE 8.3.1	DECTRIS PILATUS3 6M	0.88557	1.01	1.01	1.01-1.03	44.37	P43	11.12	0.371	0.075	98	0.11	88.74 88.74 39.37 90.00 90.00 90.00	0.19348
x4501	CACHE3HI_1690_7	CC1(C)C(O)[C@@H]2CCN([C@@H]21)C=3N=CN=C4NC=5C=C(Br)C=CC5C34 |&1:5,9,r|	50	40	5	04:27:15	Energy: 14000 eV, Transmission: 100%, Beam size: 100x100 μm, Detector distance: 176 mm, delta phi: 0.1°, Exposure time: 0.1 s, Number of images: 1800	ALS BEAMLINE 8.3.1	DECTRIS PILATUS3 6M	0.88557	0.99	1.02	1.02-1.04	44.33	P43	12.16	0.639	0.067	97.6	0.08	88.66 88.66 39.35 90.00 90.00 90.00	0.1945
x4502	CACHE3HI_1717_89	C(SC=1N=CN=C2NN=CC12)C=3C=CC=CC3	50	40	5	04:27:40	Energy: 14000 eV, Transmission: 100%, Beam size: 100x100 μm, Detector distance: 176 mm, delta phi: 0.1°, Exposure time: 0.1 s, Number of images: 1800	ALS BEAMLINE 8.3.1	DECTRIS PILATUS3 6M	0.88557	0.99	1.02	1.02-1.04	44.33	P43	10.85	0.628	0.077	99.4	0.11	88.66 88.66 39.20 90.00 90.00 90.00	0.20441
x4503	CACHE3HI_1690_15	OCC(=C)CCNC=1N=CN=C2NC=3C=C(Br)C=CC3C12	50	40	5	04:28:09	Energy: 14000 eV, Transmission: 100%, Beam size: 100x100 μm, Detector distance: 176 mm, delta phi: 0.1°, Exposure time: 0.1 s, Number of images: 1800	ALS BEAMLINE 8.3.1	DECTRIS PILATUS3 6M	0.88557	1.03	1.03	1.03-1.05	44.4	P43	8.22	0.477	0.102	99.5	0.1	88.80 88.80 39.23 90.00 90.00 90.00	0.22121
x4504	CACHE3HI_1712_29	O=C(NC=1C=CC=C2CCCSC12)C3CS(=O)(=O)C=4C=CC=CC34	50	40	5	04:28:41	Energy: 14000 eV, Transmission: 100%, Beam size: 100x100 μm, Detector distance: 176 mm, delta phi: 0.1°, Exposure time: 0.1 s, Number of images: 1800	ALS BEAMLINE 8.3.1	DECTRIS PILATUS3 6M	0.88557	0.98	0.99	0.99-1.01	44.34	P43	8.97	0.478	0.088	91.3	0.05	88.67 88.67 39.24 90.00 90.00 90.00	0.21429
x4505	CACHE3HI_1704_43	O=C(CNC(=O)C=1C=C(NN1)C=2C=CC=CC2)NC=3C=CC(C#N)=CC3	50	40	5	04:29:05	Energy: 14000 eV, Transmission: 100%, Beam size: 100x100 μm, Detector distance: 176 mm, delta phi: 0.1°, Exposure time: 0.1 s, Number of images: 1800	ALS BEAMLINE 8.3.1	DECTRIS PILATUS3 6M	0.88557	1	1	1.00-1.02	44.34	P43	12.62	0.342	0.067	98.7	0.09	88.67 88.67 39.07 90.00 90.00 90.00	0.21529
x4506	CACHE3HI_1717_40	CC(C)(NC(=O)NC=1C=C2CCCCC2=CN1)C3=CN(N=N3)C=4C=CC=CC4	50	40	5	02:28:39	Energy: 14000 eV, Transmission: 100%, Beam size: 100x100 μm, Detector distance: 176 mm, delta phi: 0.1°, Exposure time: 0.1 s, Number of images: 1800	ALS BEAMLINE 8.3.1	DECTRIS PILATUS3 6M	0.88557	0.98	1	1.00-1.02	44.38	P43	8.04	0.559	0.095	93.7	0.04	88.75 88.75 39.40 90.00 90.00 90.00	0.21164
x4507	CACHE3HI_1705_66	O=C(N[C@@H]1CC[C@H]1NC(=O)C=2C=CN=C(N2)N3CCCC3)C=4C=NC=5NC=CC5C4 |&1:3,6,r|	50	40	5	02:29:23	Energy: 14000 eV, Transmission: 100%, Beam size: 100x100 μm, Detector distance: 176 mm, delta phi: 0.1°, Exposure time: 0.1 s, Number of images: 1800	ALS BEAMLINE 8.3.1	DECTRIS PILATUS3 6M	0.88557	0.94	1.02	1.02-1.04	44.35	P43	9.15	0.852	0.083	98.8	0.06	88.71 88.71 39.46 90.00 90.00 90.00	0.18579
x4508	CACHE3HI_1706_56	NC(=O)C1=CNC=2N=CN=C(NC3CCCC=C3Br)C12	50	40	5	02:29:55	Energy: 14000 eV, Transmission: 100%, Beam size: 100x100 μm, Detector distance: 176 mm, delta phi: 0.1°, Exposure time: 0.1 s, Number of images: 1800	ALS BEAMLINE 8.3.1	DECTRIS PILATUS3 6M	0.88557	0.98	1.02	1.02-1.04	44.42	P43	12.68	0.64	0.063	98.4	0.05	88.83 88.83 39.47 90.00 90.00 90.00	0.1994		TRUE	1	0.13	TRUE
x4509	CACHE3HI_1706_56	NC(=O)C1=CNC=2N=CN=C(NC3CCCC=C3Br)C12	50	80	10	02:30:22	Energy: 14000 eV, Transmission: 100%, Beam size: 100x100 μm, Detector distance: 176 mm, delta phi: 0.1°, Exposure time: 0.1 s, Number of images: 1800	ALS BEAMLINE 8.3.1	DECTRIS PILATUS3 6M	0.88557	1.01	1.01	1.01-1.03	44.42	P43	10.18	0.382	0.078	98.2	0.05	88.83 88.83 39.22 90.00 90.00 90.00	0.22538
x4510	CACHE3HI_1706_56	NC(=O)C1=CNC=2N=CN=C(NC3CCCC=C3Br)C12	50	40	5	02:30:48	Energy: 14000 eV, Transmission: 100%, Beam size: 100x100 μm, Detector distance: 176 mm, delta phi: 0.1°, Exposure time: 0.1 s, Number of images: 1800	ALS BEAMLINE 8.3.1	DECTRIS PILATUS3 6M	0.88557	1	1	1.00-1.02	44.38	P43	14.6	0.373	0.058	97.7	0.06	88.77 88.77 39.43 90.00 90.00 90.00	0.19821
x4511	CACHE3HI_1717_37	O=C(CCNC(=O)C=1NN=C2C=CC=CC12)NC=3C=CC(=CN3)C4CCC4	50	40	5	02:31:14	Energy: 14000 eV, Transmission: 100%, Beam size: 100x100 μm, Detector distance: 176 mm, delta phi: 0.1°, Exposure time: 0.1 s, Number of images: 1800	ALS BEAMLINE 8.3.1	DECTRIS PILATUS3 6M	0.88557	0.93	0.97	0.97-0.99	44.35	P43	18.3	0.686	0.043	93.3	0.06	88.69 88.69 39.55 90.00 90.00 90.00	0.18671
x4512	CACHE3HI_1718_21	CNC(=O)NC=1C=CC(=CC1)C=2C=CC=C(C2)N3C=NN=N3	50	40	5	02:31:47	Energy: 14000 eV, Transmission: 100%, Beam size: 100x100 μm, Detector distance: 176 mm, delta phi: 0.1°, Exposure time: 0.1 s, Number of images: 1800	ALS BEAMLINE 8.3.1	DECTRIS PILATUS3 6M	0.88557	1	1	1.00-1.02	44.37	P43	10.78	0.398	0.077	96.9	0.11	88.75 88.75 39.53 90.00 90.00 90.00	0.18778
x4513	CACHE3HI_1704_51	CC=1OC(=NC1CC(=O)NCC(=O)NC=2C=CC(C#N)=CC2)C=3C=CC=CC3	50	40	5	02:32:14	Energy: 14000 eV, Transmission: 100%, Beam size: 100x100 μm, Detector distance: 176 mm, delta phi: 0.1°, Exposure time: 0.1 s, Number of images: 1800	ALS BEAMLINE 8.3.1	DECTRIS PILATUS3 6M	0.88557	0.99	0.99	0.99-1.01	44.39	P43	11.42	0.399	0.07	88.7	0.05	88.78 88.78 39.43 90.00 90.00 90.00	0.21641
x4514	CACHE3HI_1709_1	CC(C)NS(=O)(=O)C1CCN(C1)C=2N=CN=C3NC=4C=C(F)C=CC4C23	50	40	5	02:32:33	Energy: 14000 eV, Transmission: 100%, Beam size: 100x100 μm, Detector distance: 176 mm, delta phi: 0.1°, Exposure time: 0.1 s, Number of images: 1800	ALS BEAMLINE 8.3.1	DECTRIS PILATUS3 6M	0.88557	0.99	0.99	0.99-1.01	44.38	P43	7.25	0.377	0.108	89.2	0.05	88.76 88.76 39.39 90.00 90.00 90.00	0.22405
x4515	CACHE3HI_1715_92	CCC(NC=1N=CN=C2NC=3C=C(F)C=CC3C12)C4=NC=CS4	50	40	5	02:33:00	Energy: 14000 eV, Transmission: 100%, Beam size: 100x100 μm, Detector distance: 176 mm, delta phi: 0.1°, Exposure time: 0.1 s, Number of images: 1800	ALS BEAMLINE 8.3.1	DECTRIS PILATUS3 6M	0.88557	0.95	0.99	0.99-1.01	44.39	P43	15.76	0.66	0.051	92.1	0.08	88.77 88.77 39.50 90.00 90.00 90.00	0.18777		TRUE	1	0.06	TRUE
x4516	CACHE3HI_1715_92	CCC(NC=1N=CN=C2NC=3C=C(F)C=CC3C12)C4=NC=CS4	50	80	10	02:33:25	Energy: 14000 eV, Transmission: 100%, Beam size: 100x100 μm, Detector distance: 176 mm, delta phi: 0.1°, Exposure time: 0.1 s, Number of images: 1800	ALS BEAMLINE 8.3.1	DECTRIS PILATUS3 6M	0.88557	0.99	0.99	0.99-1.01	44.38	P43	26.78	0.362	0.036	92.2	0.05	88.76 88.76 39.35 90.00 90.00 90.00	0.21958
x4517	CACHE3HI_1715_92	CCC(NC=1N=CN=C2NC=3C=C(F)C=CC3C12)C4=NC=CS4	50	40	5	02:33:52	Energy: 14000 eV, Transmission: 100%, Beam size: 100x100 μm, Detector distance: 176 mm, delta phi: 0.1°, Exposure time: 0.1 s, Number of images: 1800	ALS BEAMLINE 8.3.1	DECTRIS PILATUS3 6M	0.88557	0.99	1.02	1.02-1.04	44.33	P43	16.22	0.638	0.054	99.3	0.16	88.66 88.66 39.26 90.00 90.00 90.00	0.19818
x4518	CACHE3HI_1700_30	O[C@@H]1CCN(C1)C=2C=CC(=CN2)C3=NC(=CS3)C4CCOCC4	50	40	5	02:34:24	Energy: 14000 eV, Transmission: 100%, Beam size: 100x100 μm, Detector distance: 176 mm, delta phi: 0.1°, Exposure time: 0.1 s, Number of images: 1800	ALS BEAMLINE 8.3.1	DECTRIS PILATUS3 6M	0.88557	0.96	0.98	0.98-1.00	44.39	P43	10.81	0.482	0.071	97.3	0.06	88.78 88.78 39.58 90.00 90.00 90.00	0.18947
x4519	CACHE3HI_1697_37	CC1=CN2C=C(C=CC2=N1)C(=O)NC[C@H](NC(=O)C=3C=NN(N3)C=4C=CC(Cl)=CC4)C=5C=CC=CC5	50	40	5	02:35:15	Energy: 14000 eV, Transmission: 100%, Beam size: 100x100 μm, Detector distance: 176 mm, delta phi: 0.1°, Exposure time: 0.1 s, Number of images: 1800	ALS BEAMLINE 8.3.1	DECTRIS PILATUS3 6M	0.88557	0.97	0.99	0.99-1.01	44.35	P43	15.72	0.456	0.055	91.8	0.08	88.70 88.70 39.51 90.00 90.00 90.00	0.18808
x4520	CACHE3HI_1697_12	ClC=1C=CC=C(C1)C(CNC(=O)C2=CC=CC3=NC=CN23)NC(=O)C4=CN=C(O4)C=5C=CC=CC5	50	40	5	02:35:49	Energy: 14000 eV, Transmission: 100%, Beam size: 100x100 μm, Detector distance: 176 mm, delta phi: 0.1°, Exposure time: 0.1 s, Number of images: 1800	ALS BEAMLINE 8.3.1	DECTRIS PILATUS3 6M	0.88557	1.03	1.03	1.03-1.05	44.46	P43	7.69	0.447	0.107	96	0.08	88.92 88.92 39.65 90.00 90.00 90.00	0.19409
x4521	CACHE3HI_1696_18	BrC1=CC=C(S1)[C@@H]2C[C@H]2NC=3N=CN=C4NC=C(C#N)C34 |&1:6,8,r|	50	40	5	02:36:35	Energy: 14000 eV, Transmission: 100%, Beam size: 100x100 μm, Detector distance: 176 mm, delta phi: 0.1°, Exposure time: 0.1 s, Number of images: 1800	ALS BEAMLINE 8.3.1	DECTRIS PILATUS3 6M	0.88557	0.97	1.02	1.02-1.04	44.42	P43	10.89	0.699	0.074	97	0.05	88.84 88.84 39.51 90.00 90.00 90.00	0.19855
x4522	CACHE3HI_1714_43	OC=1C=C(N=C(N1)N2CCCC2)C3CCN(C3)C(=O)C=4C=CC=5C=CC=CC5C4O	50	40	5	02:38:21	Energy: 14000 eV, Transmission: 100%, Beam size: 100x100 μm, Detector distance: 176 mm, delta phi: 0.1°, Exposure time: 0.1 s, Number of images: 1800	ALS BEAMLINE 8.3.1	DECTRIS PILATUS3 6M	0.88557	0.95	0.97	0.97-0.99	44.39	P43	13.93	0.442	0.059	95.2	0.06	88.78 88.78 39.51 90.00 90.00 90.00	0.18764
x4523	CACHE3HI_1715_91	CC1(CC(O)C1)NC=2N=CN=C3NC=4C=C(F)C=CC4C23	50	40	5	02:38:44	Energy: 14000 eV, Transmission: 100%, Beam size: 100x100 μm, Detector distance: 176 mm, delta phi: 0.1°, Exposure time: 0.1 s, Number of images: 1800	ALS BEAMLINE 8.3.1	DECTRIS PILATUS3 6M	0.88557	1.02	1.02	1.02-1.04	44.43	P43	11.33	0.372	0.075	96.3	0.1	88.86 88.86 39.54 90.00 90.00 90.00	0.19214		TRUE	1	0.08	TRUE
x4524	CACHE3HI_1879_47	O=C(NS(=O)(=O)C=1C=CC=2NC(=O)CCC2C1)C=3SC(=NC3C=4C=CC=CC4)C=5C=CC=CC5	50	40	5	02:39:05	Energy: 14000 eV, Transmission: 100%, Beam size: 100x100 μm, Detector distance: 176 mm, delta phi: 0.1°, Exposure time: 0.1 s, Number of images: 1800	ALS BEAMLINE 8.3.1	DECTRIS PILATUS3 6M	0.88557	0.99	0.99	0.99-1.01	44.41	P43	15.08	0.38	0.058	96.1	0.08	88.82 88.82 39.57 90.00 90.00 90.00	0.18877
x4525	CACHE3HI_1712_14	NC(=O)C=1C=CN(N1)C=2C=CC(NC(=O)CCC3CCC=4C=CC=CC4C3)=CC2	50	40	5	02:40:02	Energy: 14000 eV, Transmission: 100%, Beam size: 100x100 μm, Detector distance: 176 mm, delta phi: 0.1°, Exposure time: 0.1 s, Number of images: 1800	ALS BEAMLINE 8.3.1	DECTRIS PILATUS3 6M	0.88557	0.96	0.99	0.99-1.01	44.39	P43	13.15	0.61	0.06	89.5	0.08	88.78 88.78 39.45 90.00 90.00 90.00	0.18994
x4526	CACHE3HI_1689_80	OC1CC(C1)NC(=O)C2=CC=C(NC(=O)NC=3C=CC=CC3)S2	50	40	5	02:40:42	Energy: 14000 eV, Transmission: 100%, Beam size: 100x100 μm, Detector distance: 176 mm, delta phi: 0.1°, Exposure time: 0.1 s, Number of images: 1800	ALS BEAMLINE 8.3.1	DECTRIS PILATUS3 6M	0.88557	0.99	1.02	1.02-1.04	44.42	P43	11.42	0.64	0.071	96.8	0.07	88.84 88.84 39.52 90.00 90.00 90.00	0.18609
x4527	CACHE3HI_1689_15	NC=1N=C(N)C=2C=C(NC(=O)COC=3C=CC=CC3F)C=CC2N1	50	40	5	02:41:04	Energy: 14000 eV, Transmission: 100%, Beam size: 100x100 μm, Detector distance: 176 mm, delta phi: 0.1°, Exposure time: 0.1 s, Number of images: 1800	ALS BEAMLINE 8.3.1	DECTRIS PILATUS3 6M	0.88557	0.95	1.02	1.02-1.04	44.34	P43	13.6	0.837	0.059	98.7	0.06	88.69 88.69 39.44 90.00 90.00 90.00	0.18505
x4528	CACHE3HI_1705_34	OC1(CNC(=O)C=2C=CC=C(N2)C3CC3)CCN(C1)C(=O)C=4C=NC=5NC=CC5C4	50	40	5	02:41:56	Energy: 14000 eV, Transmission: 100%, Beam size: 100x100 μm, Detector distance: 176 mm, delta phi: 0.1°, Exposure time: 0.1 s, Number of images: 1800	ALS BEAMLINE 8.3.1	DECTRIS PILATUS3 6M	0.88557	0.98	1.02	1.02-1.04	44.36	P43	11.14	0.684	0.074	98.6	0.06	88.73 88.73 39.50 90.00 90.00 90.00	0.18981		TRUE	1	0.05	TRUE
x4529	CACHE3HI_1706_49	BrC=1C=NC=2NN=C(C(=O)N3CCCN(C4CC4)S3(=O)=O)C2C1	50	40	5	02:42:17	Energy: 14000 eV, Transmission: 100%, Beam size: 100x100 μm, Detector distance: 176 mm, delta phi: 0.1°, Exposure time: 0.1 s, Number of images: 1800	ALS BEAMLINE 8.3.1	DECTRIS PILATUS3 6M	0.88557	0.99	0.99	0.99-1.01	44.35	P43	14.46	0.313	0.058	91.6	0.07	88.70 88.70 39.44 90.00 90.00 90.00	0.19276		TRUE	1	0.11	TRUE
x4530	CACHE3HI_1717_35	ClC=1C=CC(CCN(CC2CC2)C=3N=CN=C4NN=CC34)=CC1	50	40	5	02:42:43	Energy: 14000 eV, Transmission: 100%, Beam size: 100x100 μm, Detector distance: 176 mm, delta phi: 0.1°, Exposure time: 0.1 s, Number of images: 1800	ALS BEAMLINE 8.3.1	DECTRIS PILATUS3 6M	0.88557	0.96	1.02	1.02-1.04	44.4	P43	11.36	0.79	0.069	97.5	0.06	88.80 88.80 39.52 90.00 90.00 90.00	0.18584
x4531	CACHE3HI_1696_67	CC=1NC=2N=CN=C(NC(=O)CCC(=C)Br)C2C1C	50	40	5	02:43:44	Energy: 14000 eV, Transmission: 100%, Beam size: 100x100 μm, Detector distance: 176 mm, delta phi: 0.1°, Exposure time: 0.1 s, Number of images: 1800	ALS BEAMLINE 8.3.1	DECTRIS PILATUS3 6M	0.88557	1.04	1.04	1.04-1.06	44.42	P43	16.31	0.516	0.056	97.7	0.12	88.84 88.84 39.34 90.00 90.00 90.00	0.18495
x4532	CACHE3HI_1696_67	CC=1NC=2N=CN=C(NC(=O)CCC(=C)Br)C2C1C	50	80	10	02:44:31	Energy: 14000 eV, Transmission: 100%, Beam size: 100x100 μm, Detector distance: 176 mm, delta phi: 0.1°, Exposure time: 0.1 s, Number of images: 1800	ALS BEAMLINE 8.3.1	DECTRIS PILATUS3 6M	0.88557	1	1	1.00-1.02	44.4	P43	18.26	0.348	0.05	95.6	0.07	88.79 88.79 39.53 90.00 90.00 90.00	0.19643
x4533	CACHE3HI_1696_67	CC=1NC=2N=CN=C(NC(=O)CCC(=C)Br)C2C1C	50	40	5	02:44:52	Energy: 14000 eV, Transmission: 100%, Beam size: 100x100 μm, Detector distance: 176 mm, delta phi: 0.1°, Exposure time: 0.1 s, Number of images: 1800	ALS BEAMLINE 8.3.1	DECTRIS PILATUS3 6M	0.88557	0.99	0.99	0.99-1.01	44.44	P43	15.55	0.324	0.056	96.5	0.06	88.87 88.87 39.55 90.00 90.00 90.00	0.1919		TRUE	1	0.14	TRUE
x4534	CACHE3HI_1690_92	CC=1NC=2N=CN=C(NC(=O)CC(C)(C)C)C2C1C	50	40	5	02:45:14	Energy: 14000 eV, Transmission: 100%, Beam size: 100x100 μm, Detector distance: 176 mm, delta phi: 0.1°, Exposure time: 0.1 s, Number of images: 1800	ALS BEAMLINE 8.3.1	DECTRIS PILATUS3 6M	0.88557	0.94	1.02	1.02-1.04	44.33	P43	11.65	0.833	0.069	98	0.05	88.66 88.66 39.12 90.00 90.00 90.00	0.17528
x4535	CACHE3HI_1690_92	CC=1NC=2N=CN=C(NC(=O)CC(C)(C)C)C2C1C	50	80	10	02:45:34	Energy: 14000 eV, Transmission: 100%, Beam size: 100x100 μm, Detector distance: 176 mm, delta phi: 0.1°, Exposure time: 0.1 s, Number of images: 1800	ALS BEAMLINE 8.3.1	DECTRIS PILATUS3 6M	0.88557	1.04	1.04	1.04-1.06	44.46	P43	8.85	0.391	0.092	97.3	0.08	88.93 88.93 39.59 90.00 90.00 90.00	0.20306
x4536	CACHE3HI_1690_92	CC=1NC=2N=CN=C(NC(=O)CC(C)(C)C)C2C1C	50	40	5	02:45:58	Energy: 14000 eV, Transmission: 100%, Beam size: 100x100 μm, Detector distance: 176 mm, delta phi: 0.1°, Exposure time: 0.1 s, Number of images: 1800	ALS BEAMLINE 8.3.1	DECTRIS PILATUS3 6M	0.88557	1	1	1.00-1.02	44.47	P43	9.26	0.379	0.085	99.7	0.07	88.93 88.93 39.60 90.00 90.00 90.00	0.19837		TRUE	1	0.18	TRUE
x4537	CACHE3HI_1709_75	CC(C)OC=1C=CC(C(=O)NC=2N=CN=C3NC=CC23)=C(Br)C1F	50	40	5	02:46:19	Energy: 14000 eV, Transmission: 100%, Beam size: 100x100 μm, Detector distance: 176 mm, delta phi: 0.1°, Exposure time: 0.1 s, Number of images: 1800	ALS BEAMLINE 8.3.1	DECTRIS PILATUS3 6M	0.88557	0.96	0.97	0.97-0.99	44.33	P43	11.07	0.47	0.069	91.3	0.07	88.66 88.66 39.54 90.00 90.00 90.00	0.18784		TRUE	1	0.07	TRUE
x4538	CACHE3HI_1704_75	COC=1C=C(NC(=O)COC=2C=CC=CC2C=3C=CC=CC3)N=CN1	50	40	5	02:50:13	Energy: 14000 eV, Transmission: 100%, Beam size: 100x100 μm, Detector distance: 176 mm, delta phi: 0.1°, Exposure time: 0.1 s, Number of images: 1800	ALS BEAMLINE 8.3.1	DECTRIS PILATUS3 6M	0.88557	0.96	1.02	1.02-1.04	44.38	P43	13.09	0.804	0.061	97	0.08	88.75 88.75 39.53 90.00 90.00 90.00	0.18469
x4539	CACHE3HI_1706_48	OC1(CN(C1)C(=O)C2=CC=3C(Br)=CC=CC3C(=O)N2)C(F)F	50	40	5	02:50:41	Energy: 14000 eV, Transmission: 100%, Beam size: 100x100 μm, Detector distance: 176 mm, delta phi: 0.1°, Exposure time: 0.1 s, Number of images: 1800	ALS BEAMLINE 8.3.1	DECTRIS PILATUS3 6M	0.88557	1	1.02	1.02-1.04	44.38	P43	11.17	0.513	0.075	96.6	0.08	88.75 88.75 39.49 90.00 90.00 90.00	0.1894
x4540	CACHE3HI_1718_53	COC(=O)[C@H](CCSC(=O)C)NC=1N=CN=C2NC=3C=C(F)C=CC3C12	50	40	5	02:51:07	Energy: 14000 eV, Transmission: 100%, Beam size: 100x100 μm, Detector distance: 176 mm, delta phi: 0.1°, Exposure time: 0.1 s, Number of images: 1800	ALS BEAMLINE 8.3.1	DECTRIS PILATUS3 6M	0.88557	0.95	0.99	0.99-1.01	44.37	P43	14.62	0.687	0.055	93.4	0.05	88.74 88.74 39.45 90.00 90.00 90.00	0.18865
x4541	CACHE3HI_1690_31	COC(=O)C1(CNC=2N=CN=C3NC=4C=C(Br)C=CC4C23)CCC1	50	40	5	02:51:40	Energy: 14000 eV, Transmission: 100%, Beam size: 100x100 μm, Detector distance: 176 mm, delta phi: 0.1°, Exposure time: 0.1 s, Number of images: 1800	ALS BEAMLINE 8.3.1	DECTRIS PILATUS3 6M	0.88557	0.98	0.99	0.99-1.01	44.38	P43	13.99	0.416	0.06	89.3	0.08	88.76 88.76 39.51 90.00 90.00 90.00	0.18821
x4542	CACHE3HI_1694_76	COC=1C=C(CNC=2C=NC=3C=CC=CC3N2)C=CC1C(=O)O	50	40	5	02:52:12	Energy: 14000 eV, Transmission: 100%, Beam size: 100x100 μm, Detector distance: 176 mm, delta phi: 0.1°, Exposure time: 0.1 s, Number of images: 1800	ALS BEAMLINE 8.3.1	DECTRIS PILATUS3 6M	0.88557	1.01	1.01	1.01-1.03	44.38	P43	11.64	0.425	0.072	97.5	0.1	88.76 88.76 39.57 90.00 90.00 90.00	0.18767
x4543	CACHE3HI_1690_16	CCOC1CN(CC1CO)C=2N=CN=C3NC=4C=C(Br)C=CC4C23	50	40	5	02:52:40	Energy: 14000 eV, Transmission: 100%, Beam size: 100x100 μm, Detector distance: 176 mm, delta phi: 0.1°, Exposure time: 0.1 s, Number of images: 1800	ALS BEAMLINE 8.3.1	DECTRIS PILATUS3 6M	0.88557	1.01	1.02	1.02-1.04	44.41	P43	11.94	0.462	0.07	96	0.09	88.82 88.82 39.49 90.00 90.00 90.00	0.18983
x4544	CACHE3HI_1700_72	OC(=O)[C@@H]1C[C@@H]2CCCC[C@H]2N(C1)C=3N=CC=C(N3)C=4C=COC4 |&1:3,5,10,r|	50	40	5	02:53:08	Energy: 14000 eV, Transmission: 100%, Beam size: 100x100 μm, Detector distance: 176 mm, delta phi: 0.1°, Exposure time: 0.1 s, Number of images: 1800	ALS BEAMLINE 8.3.1	DECTRIS PILATUS3 6M	0.88557	0.96	0.97	0.97-0.99	44.41	P43	11.33	0.463	0.067	92.4	0.06	88.82 88.82 39.48 90.00 90.00 90.00	0.19125
x4545	CACHE3HI_1697_44	OC1(CNC(=O)C=2C=CC=3C=C(NC3C2)C=4C=CC=CC4)CCN(C1)C(=O)C=5C=NC=C6C=NNC56	50	40	5	02:53:34	Energy: 14000 eV, Transmission: 100%, Beam size: 100x100 μm, Detector distance: 176 mm, delta phi: 0.1°, Exposure time: 0.1 s, Number of images: 1800	ALS BEAMLINE 8.3.1	DECTRIS PILATUS3 6M	0.88557	0.99	0.99	0.99-1.01	44.42	P43	16.81	0.384	0.051	91.6	0.08	88.85 88.85 39.59 90.00 90.00 90.00	0.19115
x4546	CACHE3HI_1690_38	CCN(CC=C)C=1N=CN=C2NC=3C=C(Br)C=CC3C12	50	40	5	02:54:03	Energy: 14000 eV, Transmission: 100%, Beam size: 100x100 μm, Detector distance: 176 mm, delta phi: 0.1°, Exposure time: 0.1 s, Number of images: 1800	ALS BEAMLINE 8.3.1	DECTRIS PILATUS3 6M	0.88557	0.96	0.99	0.99-1.01	44.37	P43	17.86	0.663	0.046	91.5	0.07	88.74 88.74 39.54 90.00 90.00 90.00	0.18589
x4547	CACHE3HI_1715_88	COC1(CCC1)C(C)NC=2N=CN=C3NC=4C=C(F)C=CC4C23	50	40	5	02:54:34	Energy: 14000 eV, Transmission: 100%, Beam size: 100x100 μm, Detector distance: 176 mm, delta phi: 0.1°, Exposure time: 0.1 s, Number of images: 1800	ALS BEAMLINE 8.3.1	DECTRIS PILATUS3 6M	0.88557	0.96	0.99	0.99-1.01	44.36	P43	16.95	0.579	0.049	90.8	0.07	88.72 88.72 39.49 90.00 90.00 90.00	0.18818
x4548	CACHE3HI_1715_88	COC1(CCC1)C(C)NC=2N=CN=C3NC=4C=C(F)C=CC4C23	50	80	10	02:54:53	Energy: 14000 eV, Transmission: 100%, Beam size: 100x100 μm, Detector distance: 176 mm, delta phi: 0.1°, Exposure time: 0.1 s, Number of images: 1800	ALS BEAMLINE 8.3.1	DECTRIS PILATUS3 6M	0.88557	1	1	1.00-1.02	44.43	P43	10.3	0.492	0.077	96.2	0.08	88.86 88.86 39.60 90.00 90.00 90.00	0.19448
x4549	CACHE3HI_1715_88	COC1(CCC1)C(C)NC=2N=CN=C3NC=4C=C(F)C=CC4C23	50	40	5	02:55:24	Energy: 14000 eV, Transmission: 100%, Beam size: 100x100 μm, Detector distance: 176 mm, delta phi: 0.1°, Exposure time: 0.1 s, Number of images: 1800	ALS BEAMLINE 8.3.1	DECTRIS PILATUS3 6M	0.88557	1	1	1.00-1.02	44.39	P43	11.76	0.385	0.069	97.4	0.11	88.77 88.77 39.43 90.00 90.00 90.00	0.19541
x4550	CACHE3HI_1690_82	BrC=1C=CC2=C(C1)NC=3N=CN=C(N4CCC4C#C)C23	50	40	5	02:56:00	Energy: 14000 eV, Transmission: 100%, Beam size: 100x100 μm, Detector distance: 176 mm, delta phi: 0.1°, Exposure time: 0.1 s, Number of images: 1800	ALS BEAMLINE 8.3.1	DECTRIS PILATUS3 6M	0.88557	0.98	0.98	0.98-1.00	44.35	P43	19.77	0.321	0.046	91.2	0.06	88.70 88.70 39.38 90.00 90.00 90.00	0.20213
x4551	CACHE3HI_1696_78	CC(CCN1CCOC1=O)NC=2N=CN=C3NC=C(Br)C23	50	40	5	02:56:21	Energy: 14000 eV, Transmission: 100%, Beam size: 100x100 μm, Detector distance: 176 mm, delta phi: 0.1°, Exposure time: 0.1 s, Number of images: 1800	ALS BEAMLINE 8.3.1	DECTRIS PILATUS3 6M	0.88557	0.99	0.99	0.99-1.01	44.37	P43	10.9	0.341	0.073	91.6	0.05	88.74 88.74 39.48 90.00 90.00 90.00	0.21353
x4552	CACHE3HI_1696_78	CC(CCN1CCOC1=O)NC=2N=CN=C3NC=C(Br)C23	50	80	10	02:56:46	Energy: 14000 eV, Transmission: 100%, Beam size: 100x100 μm, Detector distance: 176 mm, delta phi: 0.1°, Exposure time: 0.1 s, Number of images: 1800	ALS BEAMLINE 8.3.1	DECTRIS PILATUS3 6M	0.88557	0.99	1.01	1.01-1.03	44.38	P43	6.73	0.561	0.115	98.1	0.04	88.76 88.76 39.50 90.00 90.00 90.00	0.21686
x4553	CACHE3HI_1696_78	CC(CCN1CCOC1=O)NC=2N=CN=C3NC=C(Br)C23	50	40	5	02:57:07	Energy: 14000 eV, Transmission: 100%, Beam size: 100x100 μm, Detector distance: 176 mm, delta phi: 0.1°, Exposure time: 0.1 s, Number of images: 1800	ALS BEAMLINE 8.3.1	DECTRIS PILATUS3 6M	0.88557	1	1	1.00-1.02	44.41	P43	14.44	0.334	0.061	94.8	0.07	88.81 88.81 39.61 90.00 90.00 90.00	0.20212		TRUE	1	0.25	TRUE
x4554	CACHE3HI_1709_10	CC=1N=CC(=CC1C#N)S(=O)(=O)N2CCC(CC2)C=3C=CC(F)=CC3Cl	50	40	5	02:57:29	Energy: 14000 eV, Transmission: 100%, Beam size: 100x100 μm, Detector distance: 176 mm, delta phi: 0.1°, Exposure time: 0.1 s, Number of images: 1800	ALS BEAMLINE 8.3.1	DECTRIS PILATUS3 6M	0.88557	0.96	1.01	1.01-1.03	44.38	P43	11.7	0.737	0.067	98.7	0.04	88.75 88.75 39.43 90.00 90.00 90.00	0.20731
x4555	CACHE3HI_1689_20	NC=1N=C2CN(CC2=C(O)N1)C(=O)COC=3C=C(Cl)C=C(Cl)C3	50	40	5	02:57:56	Energy: 14000 eV, Transmission: 100%, Beam size: 100x100 μm, Detector distance: 176 mm, delta phi: 0.1°, Exposure time: 0.1 s, Number of images: 1800	ALS BEAMLINE 8.3.1	DECTRIS PILATUS3 6M	0.88557	1.01	1.01	1.01-1.03	44.39	P43	12.03	0.435	0.072	96.2	0.09	88.78 88.78 39.58 90.00 90.00 90.00	0.19128
x4556	CACHE3HI_1715_85	CNC(=O)[C@@H]1CCCC[C@@H]1NC=2N=CN=C3NC=4C=C(F)C=CC4C23 |&1:4,9,r|	50	40	5	02:58:18	Energy: 14000 eV, Transmission: 100%, Beam size: 100x100 μm, Detector distance: 176 mm, delta phi: 0.1°, Exposure time: 0.1 s, Number of images: 1800	ALS BEAMLINE 8.3.1	DECTRIS PILATUS3 6M	0.88557	0.98	0.99	0.99-1.01	44.4	P43	10.31	0.41	0.074	93.3	0.04	88.80 88.80 39.35 90.00 90.00 90.00	0.21198
x4557	CACHE3HI_1715_85	CNC(=O)[C@@H]1CCCC[C@@H]1NC=2N=CN=C3NC=4C=C(F)C=CC4C23 |&1:4,9,r|	50	80	10	02:59:06	Energy: 14000 eV, Transmission: 100%, Beam size: 100x100 μm, Detector distance: 176 mm, delta phi: 0.1°, Exposure time: 0.1 s, Number of images: 1800	ALS BEAMLINE 8.3.1	DECTRIS PILATUS3 6M	0.88557	0.99	0.99	0.99-1.01	44.42	P43	8.98	0.295	0.088	98.3	0.04	88.84 88.84 39.37 90.00 90.00 90.00	0.21747		TRUE	1	0.23	TRUE
x4558	CACHE3HI_1715_85	CNC(=O)[C@@H]1CCCC[C@@H]1NC=2N=CN=C3NC=4C=C(F)C=CC4C23 |&1:4,9,r|	50	40	5	02:59:27	Energy: 14000 eV, Transmission: 100%, Beam size: 100x100 μm, Detector distance: 176 mm, delta phi: 0.1°, Exposure time: 0.1 s, Number of images: 1800	ALS BEAMLINE 8.3.1	DECTRIS PILATUS3 6M	0.88557	0.99	1.01	1.01-1.03	44.4	P43	16.4	0.562	0.051	98.6	0.05	88.79 88.79 39.31 90.00 90.00 90.00	0.21844
x4559	CACHE3HI_1690_84	COC(=O)C=1SC=2N=CC=CC2C1NC(=O)C=3C=CC(NC(=O)NC4CC4)=CC3	50	40	5	02:59:54	Energy: 14000 eV, Transmission: 100%, Beam size: 100x100 μm, Detector distance: 176 mm, delta phi: 0.1°, Exposure time: 0.1 s, Number of images: 1800	ALS BEAMLINE 8.3.1	DECTRIS PILATUS3 6M	0.88557	0.97	0.99	0.99-1.01	44.4	P43	10.86	0.532	0.072	89.6	0.07	88.80 88.80 39.49 90.00 90.00 90.00	0.19051
x4560	CACHE3HI_1694_12	O=C1C=CNC=2C=C(CNC=3C=NC=4C=CC=CC4N3)C=CC12	50	40	5	03:00:13	Energy: 14000 eV, Transmission: 100%, Beam size: 100x100 μm, Detector distance: 176 mm, delta phi: 0.1°, Exposure time: 0.1 s, Number of images: 1800	ALS BEAMLINE 8.3.1	DECTRIS PILATUS3 6M	0.88557	1	1.01	1.01-1.03	44.37	P43	19.03	0.456	0.052	98.9	0.05	88.73 88.73 39.39 90.00 90.00 90.00	0.22297
x4561	CACHE3HI_1718_5	C[C@@H](CCNC(=O)C=1C=CC=2NC(=O)CC2C1)NC(=O)C=3C=CN=C4NCCC43	50	40	5	03:00:33	Energy: 14000 eV, Transmission: 100%, Beam size: 100x100 μm, Detector distance: 176 mm, delta phi: 0.1°, Exposure time: 0.1 s, Number of images: 1800	ALS BEAMLINE 8.3.1	DECTRIS PILATUS3 6M	0.88557	1.05	1.05	1.05-1.07	44.4	P43	12.34	0.479	0.068	98.1	0.13	88.79 88.79 39.33 90.00 90.00 90.00	0.19561
x4562	CACHE3HI_1696_16	BrC1=CNC=2N=CN=C(N3CCC43CCCCC4)C12	50	40	5	03:01:04	Energy: 14000 eV, Transmission: 100%, Beam size: 100x100 μm, Detector distance: 176 mm, delta phi: 0.1°, Exposure time: 0.1 s, Number of images: 1800	ALS BEAMLINE 8.3.1	DECTRIS PILATUS3 6M	0.88557	0.99	1.02	1.02-1.04	44.39	P43	12.88	0.61	0.064	98.6	0.06	88.77 88.77 39.35 90.00 90.00 90.00	0.22041
x4563	CACHE3HI_1712_77	COC=1C=CC=2N(C)C(=CC2C1)C(=O)OCC(=O)C3CN(C3)S(=O)(=O)C	50	40	5	03:01:38	Energy: 14000 eV, Transmission: 100%, Beam size: 100x100 μm, Detector distance: 176 mm, delta phi: 0.1°, Exposure time: 0.1 s, Number of images: 1800	ALS BEAMLINE 8.3.1	DECTRIS PILATUS3 6M	0.88557	1.01	1.01	1.01-1.03	44.36	P43	14.19	0.437	0.061	98.8	0.06	88.73 88.73 39.33 90.00 90.00 90.00	0.22902
x4564	CACHE3HI_1697_60	CC=1C=C(C=CC1F)C(=O)NCC(NC(=O)C2=CN=C(O2)C=3C=CC=CC3)C=4C=CC(F)=CC4F	50	40	5	03:02:18	Energy: 14000 eV, Transmission: 100%, Beam size: 100x100 μm, Detector distance: 176 mm, delta phi: 0.1°, Exposure time: 0.1 s, Number of images: 1800	ALS BEAMLINE 8.3.1	DECTRIS PILATUS3 6M	0.88557	1	1	1.00-1.02	44.41	P43	25.97	0.352	0.04	95	0.07	88.82 88.82 39.45 90.00 90.00 90.00	0.22564
x4565	CACHE3HI_1715_94	CC(C)CC1N(CCNC1=O)C=2N=CN=C3NC=4C=C(Br)C=CC4C23	50	40	5	03:02:52	Energy: 14000 eV, Transmission: 100%, Beam size: 100x100 μm, Detector distance: 176 mm, delta phi: 0.1°, Exposure time: 0.1 s, Number of images: 1800	ALS BEAMLINE 8.3.1	DECTRIS PILATUS3 6M	0.88557	1	1	1.00-1.02	44.39	P43	18.71	0.408	0.049	95	0.05	88.78 88.78 39.42 90.00 90.00 90.00	0.22418
x4566	CACHE3HI_1717_34	FC=1C=C(C#N)C=CC1N2CCN(CC2)C(=O)C3=CC(=NN3)C=4C=CC(Br)=CC4	50	40	5	03:07:33	Energy: 14000 eV, Transmission: 100%, Beam size: 100x100 μm, Detector distance: 176 mm, delta phi: 0.1°, Exposure time: 0.1 s, Number of images: 1800	ALS BEAMLINE 8.3.1	DECTRIS PILATUS3 6M	0.88557	0.93	1.01	1.01-1.03	44.35	P43	13.32	0.786	0.059	96.6	0.08	88.70 88.70 39.36 90.00 90.00 90.00	0.17787
x4567	CACHE3HI_1709_6	CCC=1C=CC(F)=C(C1)C(=O)NC2CN(C2)C(=O)C=3C=NC=4N=C(O)C=CC4C3	50	40	5	03:07:59	Energy: 14000 eV, Transmission: 100%, Beam size: 100x100 μm, Detector distance: 176 mm, delta phi: 0.1°, Exposure time: 0.1 s, Number of images: 1800	ALS BEAMLINE 8.3.1	DECTRIS PILATUS3 6M	0.88557	0.95	1.01	1.01-1.03	44.38	P43	12.78	0.767	0.064	99	0.05	88.77 88.77 39.53 90.00 90.00 90.00	0.18803
x4568	CACHE3HI_1715_90	OCC1(CCSC1)NC=2N=CN=C3NC=4C=C(Br)C=CC4C23	50	40	5	03:08:19	Energy: 14000 eV, Transmission: 100%, Beam size: 100x100 μm, Detector distance: 176 mm, delta phi: 0.1°, Exposure time: 0.1 s, Number of images: 1800	ALS BEAMLINE 8.3.1	DECTRIS PILATUS3 6M	0.88557	0.93	0.99	0.99-1.01	44.38	P43	12.55	0.752	0.061	96.3	0.05	88.75 88.75 39.52 90.00 90.00 90.00	0.18571
x4569	CACHE3HI_1704_45	COC=1C=CC=2NC(=CC(=O)C2C1)C(=O)NC=3C=CC=C(C3)C(=O)O	50	40	5	03:09:01	Energy: 14000 eV, Transmission: 100%, Beam size: 100x100 μm, Detector distance: 176 mm, delta phi: 0.1°, Exposure time: 0.1 s, Number of images: 1800	ALS BEAMLINE 8.3.1	DECTRIS PILATUS3 6M	0.88557	0.96	0.99	0.99-1.01	44.38	P43	13.09	0.634	0.06	96.4	0.05	88.76 88.76 39.47 90.00 90.00 90.00	0.19455
x4570	CACHE3HI_1690_19	COC(=O)C1CCN(C1C)C=2N=CN=C3NC=4C=C(Br)C=CC4C23	50	40	5	03:09:23	Energy: 14000 eV, Transmission: 100%, Beam size: 100x100 μm, Detector distance: 176 mm, delta phi: 0.1°, Exposure time: 0.1 s, Number of images: 1800	ALS BEAMLINE 8.3.1	DECTRIS PILATUS3 6M	0.88557	1	1	1.00-1.02	44.39	P43	21.04	0.443	0.043	99	0.07	88.78 88.78 39.37 90.00 90.00 90.00	0.23037
x4571	CACHE3HI_1704_4	CN1N=CC=C1C=2C=CC(=CC2)C(=O)NC3=NN=CS3	50	40	5	03:09:52	Energy: 14000 eV, Transmission: 100%, Beam size: 100x100 μm, Detector distance: 176 mm, delta phi: 0.1°, Exposure time: 0.1 s, Number of images: 1800	ALS BEAMLINE 8.3.1	DECTRIS PILATUS3 6M	0.88557	0.96	0.96	0.96-0.98	44.36	P43	12.09	0.303	0.064	91.9	0.05	88.72 88.72 39.41 90.00 90.00 90.00	0.20344
x4572	CACHE3HI_1691_66	CC(CO)C(=O)NCC[C@@H]1CCN(C1)C(=O)C2=CN=C3N=CC=CN23	50	40	5	03:10:18	Energy: 14000 eV, Transmission: 100%, Beam size: 100x100 μm, Detector distance: 176 mm, delta phi: 0.1°, Exposure time: 0.1 s, Number of images: 1800	ALS BEAMLINE 8.3.1	DECTRIS PILATUS3 6M	0.88557	1.01	1.01	1.01-1.03	44.35	P43	14.1	0.392	0.066	97.6	0.08	88.70 88.70 39.49 90.00 90.00 90.00	0.19088
x4573	CACHE3HI_1706_35	CC(C)(NC(=O)C=1C=CN=C2NCCC21)C3=CC(Cl)=NO3	50	40	5	03:10:37	Energy: 14000 eV, Transmission: 100%, Beam size: 100x100 μm, Detector distance: 176 mm, delta phi: 0.1°, Exposure time: 0.1 s, Number of images: 1800	ALS BEAMLINE 8.3.1	DECTRIS PILATUS3 6M	0.88557	0.97	0.98	0.98-1.00	44.31	P43	16.59	0.406	0.049	89.2	0.1	88.61 88.61 39.27 90.00 90.00 90.00	0.19451
x4574	CACHE3HI_1879_19	COC=1C=CC=C(OC=2N=CC=CC2CNC(=O)C3=NNC=4C(OC)=CC=CC34)C1	50	40	5	03:11:14	Energy: 14000 eV, Transmission: 100%, Beam size: 100x100 μm, Detector distance: 176 mm, delta phi: 0.1°, Exposure time: 0.1 s, Number of images: 1800	ALS BEAMLINE 8.3.1	DECTRIS PILATUS3 6M	0.88557	0.96	0.98	0.98-1.00	44.34	P43	28.09	0.447	0.035	93	0.07	88.69 88.69 39.35 90.00 90.00 90.00	0.19093
x4575	CACHE3HI_1704_77	CC(OC(=O)C=1C=CC(=CC1)C(=O)NC=2C=CC=CC2)C(=O)NC=3C=CC(C#N)=CC3	50	40	5	03:11:35	Energy: 14000 eV, Transmission: 100%, Beam size: 100x100 μm, Detector distance: 176 mm, delta phi: 0.1°, Exposure time: 0.1 s, Number of images: 1800	ALS BEAMLINE 8.3.1	DECTRIS PILATUS3 6M	0.88557	0.98	0.98	0.98-1.00	44.39	P43	11.97	0.298	0.066	93.3	0.04	88.78 88.78 39.41 90.00 90.00 90.00	0.21435
x4576	CACHE3HI_1718_22	NC(=O)NC=1C=CC(=CC1)C=2C=CC=C(C2)N3C=NN=N3	50	40	5	03:11:57	Energy: 14000 eV, Transmission: 100%, Beam size: 100x100 μm, Detector distance: 176 mm, delta phi: 0.1°, Exposure time: 0.1 s, Number of images: 1800	ALS BEAMLINE 8.3.1	DECTRIS PILATUS3 6M	0.88557	0.96	0.96	0.96-0.98	44.37	P43	5.71	0.472	0.133	83.7	0.05	88.74 88.74 39.40 90.00 90.00 90.00	0.23108
x4577	CACHE3HI_1718_58	O=C1CC[C@H](NC=2N=CN=C3NC=4C=CC=CC4C23)C(=O)N1	50	40	5	03:12:23	Energy: 14000 eV, Transmission: 100%, Beam size: 100x100 μm, Detector distance: 176 mm, delta phi: 0.1°, Exposure time: 0.1 s, Number of images: 1800	ALS BEAMLINE 8.3.1	DECTRIS PILATUS3 6M	0.88557	0.99	0.99	0.99-1.01	44.36	P43	17.01	0.352	0.052	97	0.06	88.73 88.73 39.38 90.00 90.00 90.00	0.22221
x4578	CACHE3HI_1702_11	CC=1C(O)=CC=CC1C(=O)N[C@H]2CC[C@H](CC2)NC(=O)C=3C=CN4C=CN=C4N3	50	40	5	03:12:49	Energy: 14000 eV, Transmission: 100%, Beam size: 100x100 μm, Detector distance: 176 mm, delta phi: 0.1°, Exposure time: 0.1 s, Number of images: 1800	ALS BEAMLINE 8.3.1	DECTRIS PILATUS3 6M	0.88557	0.97	1.01	1.01-1.03	44.38	P43	13.27	0.597	0.062	97.7	0.07	88.77 88.77 39.41 90.00 90.00 90.00	0.1992		TRUE	1	0.09	TRUE
x4579	CACHE3HI_1715_80	CCCN1N=CN=C1CNC=2N=CN=C3NC=4C=C(Br)C=CC4C23	50	40	5	03:13:11	Energy: 14000 eV, Transmission: 100%, Beam size: 100x100 μm, Detector distance: 176 mm, delta phi: 0.1°, Exposure time: 0.1 s, Number of images: 1800	ALS BEAMLINE 8.3.1	DECTRIS PILATUS3 6M	0.88557	0.99	0.99	0.99-1.01	44.38	P43	8.83	0.348	0.092	96.6	0.09	88.77 88.77 39.52 90.00 90.00 90.00	0.19083
x4580	CACHE3HI_1690_12	COC(=O)C1CN(CC1(C)C)C=2N=CN=C3NC=4C=C(Br)C=CC4C23	50	40	5	03:13:35	Energy: 14000 eV, Transmission: 100%, Beam size: 100x100 μm, Detector distance: 176 mm, delta phi: 0.1°, Exposure time: 0.1 s, Number of images: 1800	ALS BEAMLINE 8.3.1	DECTRIS PILATUS3 6M	0.88557	1	1	1.00-1.02	44.32	P43	12.42	0.342	0.072	99.1	0.11	88.63 88.63 39.51 90.00 90.00 90.00	0.19177
x4581	CACHE3HI_1697_22	CC(C)(C)OC(=O)C=1C=CC(=CN1)C(=O)OCC2=CC=3C=CC=CC3C(=O)N2	50	40	5	03:14:11	Energy: 14000 eV, Transmission: 100%, Beam size: 100x100 μm, Detector distance: 176 mm, delta phi: 0.1°, Exposure time: 0.1 s, Number of images: 1800	ALS BEAMLINE 8.3.1	DECTRIS PILATUS3 6M	0.88557	0.99	0.99	0.99-1.01	44.34	P43	21.68	0.39	0.046	98.1	0.09	88.69 88.69 39.46 90.00 90.00 90.00	0.18782
x4582	CACHE3HI_1702_68	O=C(NC=1C=CC=CC1)C=2C=CC(CSC3=NC=4C=CC=CC4C(=O)N3)=CC2	50	40	5	03:14:43	Energy: 14000 eV, Transmission: 100%, Beam size: 100x100 μm, Detector distance: 176 mm, delta phi: 0.1°, Exposure time: 0.1 s, Number of images: 1800	ALS BEAMLINE 8.3.1	DECTRIS PILATUS3 6M	0.88557	0.96	1.01	1.01-1.03	44.34	P43	17.56	0.673	0.047	98.6	0.07	88.68 88.68 39.42 90.00 90.00 90.00	0.18918
x4583	CACHE3HI_1717_14	C1CC2(CN1C=3N=CN=C4NN=CC34)CCN(CC2)C=5N=CN=C6NN=CC56	50	40	5	03:15:15	Energy: 14000 eV, Transmission: 100%, Beam size: 100x100 μm, Detector distance: 176 mm, delta phi: 0.1°, Exposure time: 0.1 s, Number of images: 1800	ALS BEAMLINE 8.3.1	DECTRIS PILATUS3 6M	0.88557	1.01	1.01	1.01-1.03	44.4	P43	8.93	0.361	0.089	97.6	0.07	88.81 88.81 39.38 90.00 90.00 90.00	0.19892
x4584	CACHE3HI_1712_44	CCC1CCC(C1)C(=O)N2CC(C2)NC(=O)C3=CSC(NC=4C=CC=CN4)=N3	50	40	5	03:15:38	Energy: 14000 eV, Transmission: 100%, Beam size: 100x100 μm, Detector distance: 176 mm, delta phi: 0.1°, Exposure time: 0.1 s, Number of images: 1800	ALS BEAMLINE 8.3.1	DECTRIS PILATUS3 6M	0.88557	0.95	0.98	0.98-1.00	44.32	P43	15.93	0.599	0.051	92.3	0.05	88.65 88.65 39.07 90.00 90.00 90.00	0.20464
x4585	CACHE3HI_1702_51	FC(F)(F)CNC(=O)C=1C=CC(NC(=O)CC2=NNC=3C=CC=CC23)=CC1	50	40	5	03:16:08	Energy: 14000 eV, Transmission: 100%, Beam size: 100x100 μm, Detector distance: 176 mm, delta phi: 0.1°, Exposure time: 0.1 s, Number of images: 1800	ALS BEAMLINE 8.3.1	DECTRIS PILATUS3 6M	0.88557	1.03	1.03	1.03-1.05	44.36	P43	9.46	0.405	0.087	99.5	0.11	88.73 88.73 39.25 90.00 90.00 90.00	0.19969
x4586	CACHE3HI_1690_87	CCNC(=O)[C@@H](NC=1N=CN=C2NC=C(CC)C12)C(C)C	50	40	5	03:16:29	Energy: 14000 eV, Transmission: 100%, Beam size: 100x100 μm, Detector distance: 176 mm, delta phi: 0.1°, Exposure time: 0.1 s, Number of images: 1800	ALS BEAMLINE 8.3.1	DECTRIS PILATUS3 6M	0.88557	1	1.01	1.01-1.03	44.35	P43	11.58	0.433	0.071	97.8	0.06	88.71 88.71 39.14 90.00 90.00 90.00	0.20897
x4587	CACHE3HI_1694_42	Cl.Cl.CNC=1C=CC(NCC=2C=CC(C(=O)OC)=C(C)C2)=CN1	50	40	5	03:16:56	Energy: 14000 eV, Transmission: 100%, Beam size: 100x100 μm, Detector distance: 176 mm, delta phi: 0.1°, Exposure time: 0.1 s, Number of images: 1800	ALS BEAMLINE 8.3.1	DECTRIS PILATUS3 6M	0.88557	0.98	1	1.00-1.02	44.36	P43	11.72	0.505	0.07	97.4	0.09	88.72 88.72 39.33 90.00 90.00 90.00	0.19452
x4588	CACHE3HI_1702_32	NC(=O)C=1C=CC(=CC1)C(=O)NC2=NC=3C=CC=CC3C(=O)N2	50	40	5	03:17:18	Energy: 14000 eV, Transmission: 100%, Beam size: 100x100 μm, Detector distance: 176 mm, delta phi: 0.1°, Exposure time: 0.1 s, Number of images: 1800	ALS BEAMLINE 8.3.1	DECTRIS PILATUS3 6M	0.88557	1.11	1.11	1.11-1.13	44.49	P43	11.07	0.43	0.078	95.8	0.1	88.98 88.98 39.47 90.00 90.00 90.00	0.2014
x4589	CACHE3HI_1704_39	NC(=O)C=1C(F)=CC(=CC1F)C=2C=CC(NC(=O)C=3C=CC=C(N)C3)=NC2	50	40	5	03:17:38	Energy: 14000 eV, Transmission: 100%, Beam size: 100x100 μm, Detector distance: 176 mm, delta phi: 0.1°, Exposure time: 0.1 s, Number of images: 1799	ALS BEAMLINE 8.3.1	DECTRIS PILATUS3 6M	0.88557	1.08	1.08	1.08-1.10	44.41	P43	11.16	0.438	0.082	97.3	0.12	88.83 88.83 39.47 90.00 90.00 90.00	0.19311
x4590	CACHE3HI_1704_93	CCOC(=O)C=1C=CC(=CC1)C(=O)NC=2C=CC(=CC2)C(=O)NCC=3C=CC=CC3	50	40	5	03:18:20	Energy: 14000 eV, Transmission: 100%, Beam size: 100x100 μm, Detector distance: 176 mm, delta phi: 0.1°, Exposure time: 0.1 s, Number of images: 1800	ALS BEAMLINE 8.3.1	DECTRIS PILATUS3 6M	0.88557	1	1	1.00-1.02	44.34	P43	20.36	0.385	0.046	99.8	0.07	88.68 88.68 39.29 90.00 90.00 90.00	0.19463
x4591	CACHE3HI_1697_40	COC=1C=CC=CC1C2=CC=C(C(=O)OCC3=CC=4C=CC=CC4C(=O)N3)C(=O)N2	50	40	5	03:18:41	Energy: 14000 eV, Transmission: 100%, Beam size: 100x100 μm, Detector distance: 176 mm, delta phi: 0.1°, Exposure time: 0.1 s, Number of images: 1655	ALS BEAMLINE 8.3.1	DECTRIS PILATUS3 6M	0.88557	1	1	1.00-1.02	44.37	P43	10.62	0.423	0.072	99.1	0.09	88.75 88.75 39.33 90.00 90.00 90.00	0.19988
x4592	CACHE3HI_1718_7	C[C@H](CNC(=O)CN1CC=2C=CC=CC2C1=O)NC(=O)C=3C=CN=C4NCCC43	50	40	5	03:19:00	Energy: 14000 eV, Transmission: 100%, Beam size: 100x100 μm, Detector distance: 176 mm, delta phi: 0.1°, Exposure time: 0.1 s, Number of images: 1800	ALS BEAMLINE 8.3.1	DECTRIS PILATUS3 6M	0.88557	1	1	1.00-1.02	44.36	P43	14.33	0.427	0.056	98.2	0.1	88.71 88.71 39.43 90.00 90.00 90.00	0.19344
x4593	CACHE3HI_1712_22	COCCN1C=C(C=N1)S(=O)(=O)N(C)CC=2C=CC(=CC2)C=3C=CSC3	50	40	5	03:23:30	Energy: 14000 eV, Transmission: 100%, Beam size: 100x100 μm, Detector distance: 176 mm, delta phi: 0.1°, Exposure time: 0.1 s, Number of images: 1800	ALS BEAMLINE 8.3.1	DECTRIS PILATUS3 6M	0.88557	1	1	1.00-1.02	44.38	P43	11.76	0.419	0.071	99.2	0.08	88.76 88.76 39.47 90.00 90.00 90.00	0.21965
x4594	CACHE3HI_1706_13	OCCC(NC(=O)C=1C=CN=C2NCCC21)C=3C=CC(OC(F)(F)F)=CC3	50	40	5	03:24:55	Energy: 14000 eV, Transmission: 100%, Beam size: 100x100 μm, Detector distance: 176 mm, delta phi: 0.1°, Exposure time: 0.1 s, Number of images: 1800	ALS BEAMLINE 8.3.1	DECTRIS PILATUS3 6M	0.88557	1	1	1.00-1.02	44.38	P43	21.59	0.324	0.052	98.7	0.05	88.75 88.75 39.57 90.00 90.00 90.00	0.20165
x4595	CACHE3HI_1687_47	CC=1C=C(CN2C(=O)OC=3C=CC=NC23)ON1	50	40	5	03:26:06	Energy: 14000 eV, Transmission: 100%, Beam size: 100x100 μm, Detector distance: 176 mm, delta phi: 0.1°, Exposure time: 0.1 s, Number of images: 1800	ALS BEAMLINE 8.3.1	DECTRIS PILATUS3 6M	0.88557	1	1	1.00-1.02	44.34	P43	19.36	0.372	0.059	98.8	0.06	88.68 88.68 39.51 90.00 90.00 90.00	0.19
x4596	CACHE3HI_1690_61	CC(C)C(=O)NCCNC=1N=CN=C2NC=3C=C(Br)C=CC3C12	50	40	5	03:27:39	Energy: 14000 eV, Transmission: 100%, Beam size: 100x100 μm, Detector distance: 176 mm, delta phi: 0.1°, Exposure time: 0.1 s, Number of images: 1800	ALS BEAMLINE 8.3.1	DECTRIS PILATUS3 6M	0.88557	0.93	1.01	1.01-1.03	44.37	P43	12.77	0.861	0.06	96.8	0.07	88.74 88.74 39.61 90.00 90.00 90.00	0.18081
x4597	CACHE3HI_1717_92	BrC=1C=CC=C(SC=2N=CN=C3NN=CC23)C1	50	40	5	03:28:25	Energy: 14000 eV, Transmission: 100%, Beam size: 100x100 μm, Detector distance: 176 mm, delta phi: 0.1°, Exposure time: 0.1 s, Number of images: 1800	ALS BEAMLINE 8.3.1	DECTRIS PILATUS3 6M	0.88557	0.93	0.97	0.97-0.99	44.34	P43	26.94	0.608	0.033	88.3	0.06	88.68 88.68 39.61 90.00 90.00 90.00	0.1831
x4598	CACHE3HI_1704_89	CCOC(=O)C1=C(NC(=O)CS(=O)(=O)CCCC=2C=CC=CC2)SC=3CCCCC13	50	40	5	03:28:51	Energy: 14000 eV, Transmission: 100%, Beam size: 100x100 μm, Detector distance: 176 mm, delta phi: 0.1°, Exposure time: 0.1 s, Number of images: 1800	ALS BEAMLINE 8.3.1	DECTRIS PILATUS3 6M	0.88557	0.93	0.97	0.97-0.99	44.34	P43	29.39	0.589	0.03	88.5	0.05	88.68 88.68 39.51 90.00 90.00 90.00	0.18824
x4599	CACHE3HI_1717_26	CCC=1C=CC=C(CSC=2N=CN=C3NC=NC23)C1	50	40	5	03:29:10	Energy: 14000 eV, Transmission: 100%, Beam size: 100x100 μm, Detector distance: 176 mm, delta phi: 0.1°, Exposure time: 0.1 s, Number of images: 1800	ALS BEAMLINE 8.3.1	DECTRIS PILATUS3 6M	0.88557	0.94	1.02	1.02-1.04	44.35	P43	21.22	0.886	0.039	97.6	0.07	88.71 88.71 39.58 90.00 90.00 90.00	0.18044		TRUE	1	0.05	TRUE
x4600	CACHE3HI_1694_45	NC(=O)CC=1C=CC(CNC=2C=NC=3C=C(Br)C=CC3N2)=CC1	50	40	5	03:29:36	Energy: 14000 eV, Transmission: 100%, Beam size: 100x100 μm, Detector distance: 176 mm, delta phi: 0.1°, Exposure time: 0.1 s, Number of images: 1800	ALS BEAMLINE 8.3.1	DECTRIS PILATUS3 6M	0.88557	0.9	0.99	0.99-1.01	44.34	P43	31.4	0.894	0.028	87.6	0.04	88.68 88.68 39.56 90.00 90.00 90.00	0.18448
x4601	CACHE3HI_1879_3	O=C(CNC(=O)CC=1C=CC=C2C=CC=CC12)NC3=NC=4CN(CC=5C=CC=CC5)CCC4S3	50	40	5	03:30:10	Energy: 14000 eV, Transmission: 100%, Beam size: 100x100 μm, Detector distance: 176 mm, delta phi: 0.1°, Exposure time: 0.1 s, Number of images: 1800	ALS BEAMLINE 8.3.1	DECTRIS PILATUS3 6M	0.88557	0.94	0.97	0.97-0.99	44.39	P43	22.36	0.585	0.039	94.3	0.04	88.78 88.78 39.62 90.00 90.00 90.00	0.1862
x4602	CACHE3HI_1687_19	O=C(NC=1C=NC=2NN=CC2C1)C3CC=4C=CC=CC4C3	50	40	5	03:30:39	Energy: 14000 eV, Transmission: 100%, Beam size: 100x100 μm, Detector distance: 176 mm, delta phi: 0.1°, Exposure time: 0.1 s, Number of images: 1800	ALS BEAMLINE 8.3.1	DECTRIS PILATUS3 6M	0.88557	0.94	0.99	0.99-1.01	44.35	P43	23.51	0.717	0.039	88.2	0.06	88.69 88.69 39.52 90.00 90.00 90.00	0.1899
x4603	CACHE3HI_1702_90	NC(=O)NC=1C=CC(NC(=O)CCC2=NC=3C=CC=CC3C(=O)N2)=CC1	50	40	5	03:30:59	Energy: 14000 eV, Transmission: 100%, Beam size: 100x100 μm, Detector distance: 176 mm, delta phi: 0.1°, Exposure time: 0.1 s, Number of images: 1800	ALS BEAMLINE 8.3.1	DECTRIS PILATUS3 6M	0.88557	0.94	1.02	1.02-1.04	44.36	P43	21.72	0.861	0.04	98.7	0.05	88.72 88.72 39.51 90.00 90.00 90.00	0.18951
x4604	CACHE3HI_1715_95	FCCN1CCC(NC=2N=CN=C3NC=4C=C(F)C=CC4C23)C1=O	50	40	5	03:31:21	Energy: 14000 eV, Transmission: 100%, Beam size: 100x100 μm, Detector distance: 176 mm, delta phi: 0.1°, Exposure time: 0.1 s, Number of images: 1800	ALS BEAMLINE 8.3.1	DECTRIS PILATUS3 6M	0.88557	0.95	0.99	0.99-1.01	44.38	P43	27.2	0.644	0.034	87.7	0.04	88.76 88.76 39.47 90.00 90.00 90.00	0.1989
x4605	CACHE3HI_1715_95	FCCN1CCC(NC=2N=CN=C3NC=4C=C(F)C=CC4C23)C1=O	50	80	10	03:31:42	Energy: 14000 eV, Transmission: 100%, Beam size: 100x100 μm, Detector distance: 176 mm, delta phi: 0.1°, Exposure time: 0.1 s, Number of images: 1800	ALS BEAMLINE 8.3.1	DECTRIS PILATUS3 6M	0.88557	0.95	1.02	1.02-1.04	44.39	P43	26.49	0.82	0.035	96.9	0.05	88.79 88.79 39.54 90.00 90.00 90.00	0.1894
x4606	CACHE3HI_1715_95	FCCN1CCC(NC=2N=CN=C3NC=4C=C(F)C=CC4C23)C1=O	50	40	5	03:32:11	Energy: 14000 eV, Transmission: 100%, Beam size: 100x100 μm, Detector distance: 176 mm, delta phi: 0.1°, Exposure time: 0.1 s, Number of images: 1800	ALS BEAMLINE 8.3.1	DECTRIS PILATUS3 6M	0.88557	0.94	0.99	0.99-1.01	44.35	P43	29.47	0.732	0.031	91.1	0.06	88.71 88.71 39.53 90.00 90.00 90.00	0.18255		TRUE	1	0.07	TRUE	Weak density for second ligand conformation, not modeled
x4607	CACHE3HI_1709_21	CC=1C=C(F)C=CC1C=2C=CC(=CC2F)C(=O)NC=3C=C4C(=O)N=CNC4=CN3	50	40	5	03:32:34	Energy: 14000 eV, Transmission: 100%, Beam size: 100x100 μm, Detector distance: 176 mm, delta phi: 0.1°, Exposure time: 0.1 s, Number of images: 1800	ALS BEAMLINE 8.3.1	DECTRIS PILATUS3 6M	0.88557	1.01	1.01	1.01-1.03	44.45	P43	20.01	0.484	0.049	99.8	0.09	88.89 88.89 39.66 90.00 90.00 90.00	0.19046
x4608	CACHE3HI_1690_45	CC=1NC=2N=CN=C(NCC3NC(=O)CC3(C)C)C2C1C	50	40	5	03:32:54	Energy: 14000 eV, Transmission: 100%, Beam size: 100x100 μm, Detector distance: 176 mm, delta phi: 0.1°, Exposure time: 0.1 s, Number of images: 1800	ALS BEAMLINE 8.3.1	DECTRIS PILATUS3 6M	0.88557	0.99	0.99	0.99-1.01	44.37	P43	26.61	0.351	0.037	95.3	0.04	88.75 88.75 39.57 90.00 90.00 90.00	0.21522		TRUE	1	0.2	TRUE
x4609	CACHE3HI_1716_34	NC(=O)C1=CNC=2N=CN=C(NCC=3C=C(O)C=CC3F)C12	50	40	5	03:33:17	Energy: 14000 eV, Transmission: 100%, Beam size: 100x100 μm, Detector distance: 176 mm, delta phi: 0.1°, Exposure time: 0.1 s, Number of images: 1800	ALS BEAMLINE 8.3.1	DECTRIS PILATUS3 6M	0.88557	1	1	1.00-1.02	44.42	P43	17.55	0.373	0.053	96.3	0.07	88.83 88.83 39.46 90.00 90.00 90.00	0.20706		TRUE	1	0.23	TRUE
x4610	CACHE3HI_1706_52	CCC1(COC1)N(C)C(=O)C2=NNC=3N=CC(Br)=CC23	50	40	5	03:33:47	Energy: 14000 eV, Transmission: 100%, Beam size: 100x100 μm, Detector distance: 176 mm, delta phi: 0.1°, Exposure time: 0.1 s, Number of images: 1612	ALS BEAMLINE 8.3.1	DECTRIS PILATUS3 6M	0.88557	1	1.02	1.02-1.04	44.42	P43	19.01	0.572	0.046	96	0.1	88.83 88.83 39.64 90.00 90.00 90.00	0.18559
x4611	CACHE3HI_1709_43	CC(C)(C)C1=CON=C1C(=O)N[C@H]2CCC[C@H]2NC(=O)C=3C=CN=C4NC=CC34	50	40	5	03:34:23	Energy: 14000 eV, Transmission: 100%, Beam size: 100x100 μm, Detector distance: 176 mm, delta phi: 0.1°, Exposure time: 0.1 s, Number of images: 1800	ALS BEAMLINE 8.3.1	DECTRIS PILATUS3 6M	0.88557	0.88	0.97	0.97-0.99	44.35	P43	33.95	0.767	0.027	95.7	0.03	88.70 88.70 39.55 90.00 90.00 90.00	0.18829
x4612	CACHE3HI_1718_69	CC(C)NC(=O)NC=1C=CC(C(=O)OCC2=NN=NN2C3CC3)=C(O)C1	50	40	5	03:34:53	Energy: 14000 eV, Transmission: 100%, Beam size: 100x100 μm, Detector distance: 176 mm, delta phi: 0.1°, Exposure time: 0.1 s, Number of images: 1800	ALS BEAMLINE 8.3.1	DECTRIS PILATUS3 6M	0.88557	0.94	0.99	0.99-1.01	44.38	P43	21.05	0.697	0.041	90	0.04	88.75 88.75 39.51 90.00 90.00 90.00	0.1916
x4613	CACHE3HI_1717_54	FC=1C=CC=CC1CSC=2N=CN=C3NN=CC23	50	40	5	03:35:25	Energy: 14000 eV, Transmission: 100%, Beam size: 100x100 μm, Detector distance: 176 mm, delta phi: 0.1°, Exposure time: 0.1 s, Number of images: 1800	ALS BEAMLINE 8.3.1	DECTRIS PILATUS3 6M	0.88557	0.96	0.98	0.98-1.00	44.39	P43	11	0.511	0.07	93.4	0.08	88.77 88.77 39.51 90.00 90.00 90.00	0.19021
x4614	CACHE3HI_1690_20	CC(C)C1(O)CCN(C1)C=2N=CN=C3NC=4C=C(Br)C=CC4C23	50	40	5	03:35:51	Energy: 14000 eV, Transmission: 100%, Beam size: 100x100 μm, Detector distance: 176 mm, delta phi: 0.1°, Exposure time: 0.1 s, Number of images: 1800	ALS BEAMLINE 8.3.1	DECTRIS PILATUS3 6M	0.88557	0.92	1.02	1.02-1.04	44.38	P43	24.73	0.912	0.035	97.3	0.05	88.77 88.77 39.55 90.00 90.00 90.00	0.183
x4615	CACHE3HI_1705_4	NC=1N=C(N2CCC3(CCC3)C(CO)C2)C=4C=CNC4N1	50	40	5	03:36:36	Energy: 14000 eV, Transmission: 100%, Beam size: 100x100 μm, Detector distance: 176 mm, delta phi: 0.1°, Exposure time: 0.1 s, Number of images: 1800	ALS BEAMLINE 8.3.1	DECTRIS PILATUS3 6M	0.88557	0.95	0.98	0.98-1.00	44.37	P43	36.98	0.572	0.028	95.6	0.05	88.75 88.75 39.52 90.00 90.00 90.00	0.20071		TRUE	1	0.22	TRUE
x4616	CACHE3HI_1704_28	O=C(NC=1N=CC=CC1OCC=2C=CC=CC2)C3COC=4C=CC=CC4O3	50	40	5	03:37:29	Energy: 14000 eV, Transmission: 100%, Beam size: 100x100 μm, Detector distance: 176 mm, delta phi: 0.1°, Exposure time: 0.1 s, Number of images: 1800	ALS BEAMLINE 8.3.1	DECTRIS PILATUS3 6M	0.88557	0.91	0.98	0.98-1.00	44.38	P43	26.16	0.796	0.033	96.6	0.05	88.75 88.75 39.58 90.00 90.00 90.00	0.18376
x4617	CACHE3HI_1717_46	C(CC=1C=CC=CC1)N(C2CCCC2)C=3N=CN=C4NN=CC34	50	40	5	03:37:53	Energy: 14000 eV, Transmission: 100%, Beam size: 100x100 μm, Detector distance: 176 mm, delta phi: 0.1°, Exposure time: 0.1 s, Number of images: 1800	ALS BEAMLINE 8.3.1	DECTRIS PILATUS3 6M	0.88557	0.98	1	1.00-1.02	44.4	P43	23.06	0.588	0.04	91.2	0.07	88.79 88.79 39.60 90.00 90.00 90.00	0.18531
x4618	CACHE3HI_1717_51	CCCCCNC(=O)CN1N=C(C=2C=CC(C)=C(C)C2)C=3C=CC=CC3C1=O	50	40	5	03:38:23	Energy: 14000 eV, Transmission: 100%, Beam size: 100x100 μm, Detector distance: 176 mm, delta phi: 0.1°, Exposure time: 0.1 s, Number of images: 1800	ALS BEAMLINE 8.3.1	DECTRIS PILATUS3 6M	0.88557	0.94	1.02	1.02-1.04	44.37	P43	34.5	0.886	0.028	97.6	0.06	88.73 88.73 39.58 90.00 90.00 90.00	0.18175
x4619	CACHE3HI_1712_72	CC=1NC=NC1S(=O)(=O)N2CCCC2C3=CN(C)C=4C=CC=CC34	50	40	5	03:38:43	Energy: 14000 eV, Transmission: 100%, Beam size: 100x100 μm, Detector distance: 176 mm, delta phi: 0.1°, Exposure time: 0.1 s, Number of images: 1800	ALS BEAMLINE 8.3.1	DECTRIS PILATUS3 6M	0.88557	0.93	0.98	0.98-1.00	44.37	P43	23.46	0.733	0.036	89	0.06	88.74 88.74 39.60 90.00 90.00 90.00	0.18244
x4620	CACHE3HI_1696_35	NC=1N=CC(Br)=NC1C(=O)OCCC=2C=C(Cl)C=C(Cl)C2	50	40	5	03:39:04	Energy: 14000 eV, Transmission: 100%, Beam size: 100x100 μm, Detector distance: 176 mm, delta phi: 0.1°, Exposure time: 0.1 s, Number of images: 1800	ALS BEAMLINE 8.3.1	DECTRIS PILATUS3 6M	0.88557	0.92	0.98	0.98-1.00	44.34	P43	28.23	0.718	0.031	91.9	0.05	88.68 88.68 39.49 90.00 90.00 90.00	0.1874
x4621	CACHE3HI_1696_6	CCC1=CNC=2N=CN=C(NCC(C)(C)CC(F)(F)F)C12	50	40	5	03:39:26	Energy: 14000 eV, Transmission: 100%, Beam size: 100x100 μm, Detector distance: 176 mm, delta phi: 0.1°, Exposure time: 0.1 s, Number of images: 1800	ALS BEAMLINE 8.3.1	DECTRIS PILATUS3 6M	0.88557	0.91	0.98	0.98-1.00	44.35	P43	28.46	0.76	0.03	94	0.04	88.69 88.69 39.50 90.00 90.00 90.00	0.19069		TRUE	1	0.14	TRUE
x4622	CACHE3HI_1717_48	O=C(C=1C=CC=CC1)C=2C=CC(CSC=3N=CN=C4NC=NC34)=CC2	50	40	5	03:39:47	Energy: 14000 eV, Transmission: 100%, Beam size: 100x100 μm, Detector distance: 176 mm, delta phi: 0.1°, Exposure time: 0.1 s, Number of images: 1800	ALS BEAMLINE 8.3.1	DECTRIS PILATUS3 6M	0.88557	0.95	1.02	1.02-1.04	44.36	P43	22.16	0.85	0.038	99.1	0.05	88.73 88.73 39.44 90.00 90.00 90.00	0.1937		TRUE	1	0.08	TRUE
x4623	CACHE3HI_1689_35	OC=1N=CC=C2C=CC(=NC12)C(=O)NCCCC=3C=CN=CC3	50	40	5	03:40:07	Energy: 14000 eV, Transmission: 100%, Beam size: 100x100 μm, Detector distance: 176 mm, delta phi: 0.1°, Exposure time: 0.1 s, Number of images: 1800	ALS BEAMLINE 8.3.1	DECTRIS PILATUS3 6M	0.88557	0.98	1	1.00-1.02	44.37	P43	35.71	0.59	0.03	95.5	0.04	88.74 88.74 39.45 90.00 90.00 90.00	0.20189
x4624	CACHE3HI_1718_78	NC(=O)NC=1C=CC(=CC1)C(=O)CSC2=NN=NN2C3CC3	50	40	5	03:40:53	Energy: 14000 eV, Transmission: 100%, Beam size: 100x100 μm, Detector distance: 176 mm, delta phi: 0.1°, Exposure time: 0.1 s, Number of images: 1800	ALS BEAMLINE 8.3.1	DECTRIS PILATUS3 6M	0.88557	0.98	0.98	0.98-1.00	44.37	P43	19.22	0.355	0.046	98.6	0.08	88.74 88.74 39.54 90.00 90.00 90.00	0.18763
x4625	CACHE3HI_1700_27	OCC(O)C1CCCN1C=2C=NC=C(N2)C3=CC=CS3	50	40	5	03:41:21	Energy: 14000 eV, Transmission: 100%, Beam size: 100x100 μm, Detector distance: 176 mm, delta phi: 0.1°, Exposure time: 0.1 s, Number of images: 1800	ALS BEAMLINE 8.3.1	DECTRIS PILATUS3 6M	0.88557	0.94	0.98	0.98-1.00	44.39	P43	24.4	0.665	0.035	95	0.06	88.78 88.78 39.52 90.00 90.00 90.00	0.18622
x4626	CACHE3HI_1715_79	FC=1C=CC2=C(C1)NC=3N=CN=C(N[C@@H]4CCOC4)C23	50	40	5	03:41:41	Energy: 14000 eV, Transmission: 100%, Beam size: 100x100 μm, Detector distance: 176 mm, delta phi: 0.1°, Exposure time: 0.1 s, Number of images: 1800	ALS BEAMLINE 8.3.1	DECTRIS PILATUS3 6M	0.88557	0.95	1	1.00-1.02	44.35	P43	33.33	0.777	0.03	93.8	0.04	88.70 88.70 39.47 90.00 90.00 90.00	0.19314		TRUE	1	0.06	TRUE
x4627	CACHE3HI_1717_58	FC=1C=CC=CC1N2CCN(CC2)C(=O)C3=CC(=NN3)C=4C=CC(Br)=CC4	50	40	5	03:42:01	Energy: 14000 eV, Transmission: 100%, Beam size: 100x100 μm, Detector distance: 176 mm, delta phi: 0.1°, Exposure time: 0.1 s, Number of images: 1800	ALS BEAMLINE 8.3.1	DECTRIS PILATUS3 6M	0.88557	0.94	1.02	1.02-1.04	44.34	P43	9.15	0.831	0.088	99.7	0.08	88.67 88.67 39.54 90.00 90.00 90.00	0.18858
x4628	CACHE3HI_1702_26	ClC=1C=CC=C(C1)C(=O)NCC=2C=CC=3OC(=O)NC3C2	50	40	5	03:47:46	Energy: 14000 eV, Transmission: 100%, Beam size: 100x100 μm, Detector distance: 176 mm, delta phi: 0.1°, Exposure time: 0.1 s, Number of images: 1800	ALS BEAMLINE 8.3.1	DECTRIS PILATUS3 6M	0.88557	0.96	1.02	1.02-1.04	44.38	P43	27.12	0.776	0.035	98.7	0.04	88.76 88.76 39.49 90.00 90.00 90.00	0.19878
x4629	CACHE3HI_1717_16	FC(F)C=1C=CC=C(CSC=2N=CN=C3NC=NC23)C1	50	40	5	03:48:09	Energy: 14000 eV, Transmission: 100%, Beam size: 100x100 μm, Detector distance: 176 mm, delta phi: 0.1°, Exposure time: 0.1 s, Number of images: 1800	ALS BEAMLINE 8.3.1	DECTRIS PILATUS3 6M	0.88557	0.97	1.02	1.02-1.04	44.38	P43	31.28	0.752	0.033	96.7	0.06	88.76 88.76 39.56 90.00 90.00 90.00	0.18594		TRUE	1	0.08	TRUE
x4630	CACHE3HI_1717_97	FC=1C=CC(CSC=2N=CN=C3NC=NC23)=CC1Cl	50	40	5	03:48:28	Energy: 14000 eV, Transmission: 100%, Beam size: 100x100 μm, Detector distance: 176 mm, delta phi: 0.1°, Exposure time: 0.1 s, Number of images: 1800	ALS BEAMLINE 8.3.1	DECTRIS PILATUS3 6M	0.88557	0.95	1	1.00-1.02	44.36	P43	34.64	0.745	0.028	92.4	0.05	88.72 88.72 39.54 90.00 90.00 90.00	0.18805		TRUE	1	0.07	TRUE
x4631	CACHE3HI_1690_58	C1CC2(C1)CCN(C2)C=3N=CN=C4NC=5C=CC=CC5C34	50	40	5	03:49:00	Energy: 14000 eV, Transmission: 100%, Beam size: 100x100 μm, Detector distance: 176 mm, delta phi: 0.1°, Exposure time: 0.1 s, Number of images: 1800	ALS BEAMLINE 8.3.1	DECTRIS PILATUS3 6M	0.88557	0.97	1	1.00-1.02	44.35	P43	33.49	0.548	0.031	92	0.07	88.71 88.71 39.47 90.00 90.00 90.00	0.18657
x4632	CACHE3HI_1717_60	ClC=1C=CC(SC=2N=CN=C3NN=CC23)=CC1Cl	50	40	5	03:49:26	Energy: 14000 eV, Transmission: 100%, Beam size: 100x100 μm, Detector distance: 176 mm, delta phi: 0.1°, Exposure time: 0.1 s, Number of images: 1800	ALS BEAMLINE 8.3.1	DECTRIS PILATUS3 6M	0.88557	1.02	1.02	1.02-1.04	44.41	P43	15.09	0.413	0.061	98.7	0.11	88.81 88.81 39.54 90.00 90.00 90.00	0.19017
x4633	CACHE3HI_1696_55	CC(CCOC=1C=CC=CC1)SC=2N=CN=C3NC=NC23	50	40	5	03:49:53	Energy: 14000 eV, Transmission: 100%, Beam size: 100x100 μm, Detector distance: 176 mm, delta phi: 0.1°, Exposure time: 0.1 s, Number of images: 1800	ALS BEAMLINE 8.3.1	DECTRIS PILATUS3 6M	0.88557	0.91	1.02	1.02-1.04	44.34	P43	23.26	0.908	0.036	99.5	0.06	88.67 88.67 39.51 90.00 90.00 90.00	0.18364
x4634	CACHE3HI_1717_93	COC=1C=CC(C#N)=CC1CSC=2N=CN=C3NC=NC23	50	40	5	03:50:43	Energy: 14000 eV, Transmission: 100%, Beam size: 100x100 μm, Detector distance: 176 mm, delta phi: 0.1°, Exposure time: 0.1 s, Number of images: 1800	ALS BEAMLINE 8.3.1	DECTRIS PILATUS3 6M	0.88557	0.94	1	1.00-1.02	44.34	P43	32.02	0.819	0.029	93.9	0.05	88.68 88.68 39.45 90.00 90.00 90.00	0.19204
x4635	CACHE3HI_1704_46	O=C(CNC(=O)C=1C=CC=C(C1)N2CCCC2=O)NC=3C=CC(C#N)=CC3	50	40	5	03:51:05	Energy: 14000 eV, Transmission: 100%, Beam size: 100x100 μm, Detector distance: 176 mm, delta phi: 0.1°, Exposure time: 0.1 s, Number of images: 1800	ALS BEAMLINE 8.3.1	DECTRIS PILATUS3 6M	0.88557	0.97	1.02	1.02-1.04	44.38	P43	15.31	0.724	0.055	97.3	0.06	88.76 88.76 39.57 90.00 90.00 90.00	0.18538
x4636	CACHE3HI_1691_64	NC(=O)C=1C=CC=C(OCC(=O)NC=2C=CC(=CN2)C3CCC3)C1	50	40	5	03:51:38	Energy: 14000 eV, Transmission: 100%, Beam size: 100x100 μm, Detector distance: 176 mm, delta phi: 0.1°, Exposure time: 0.1 s, Number of images: 1800	ALS BEAMLINE 8.3.1	DECTRIS PILATUS3 6M	0.88557	0.96	1	1.00-1.02	44.36	P43	16.64	0.669	0.051	92.5	0.05	88.73 88.73 39.48 90.00 90.00 90.00	0.19231
x4637	CACHE3HI_1697_17	CC=1C=CC=C(C1)C(CNC(=O)C2=CC=NC3=CC=NN23)NC(=O)C4=CN=C(O4)C=5C=CC=CC5	50	40	5	03:51:57	Energy: 14000 eV, Transmission: 100%, Beam size: 100x100 μm, Detector distance: 176 mm, delta phi: 0.1°, Exposure time: 0.1 s, Number of images: 1800	ALS BEAMLINE 8.3.1	DECTRIS PILATUS3 6M	0.88557	0.93	1	1.00-1.02	44.37	P43	21.79	0.83	0.038	90.9	0.06	88.75 88.75 39.58 90.00 90.00 90.00	0.1826
x4638	CACHE3HI_1717_52	O=C(CSC=1C=CC=CC1C(=O)NC=2C=CC=3OC(=O)NC3C2)N4CCC=5C=CC=CC45	50	40	5	03:52:32	Energy: 14000 eV, Transmission: 100%, Beam size: 100x100 μm, Detector distance: 176 mm, delta phi: 0.1°, Exposure time: 0.1 s, Number of images: 1800	ALS BEAMLINE 8.3.1	DECTRIS PILATUS3 6M	0.88557	0.95	1	1.00-1.02	44.38	P43	21.83	0.737	0.038	91.2	0.08	88.76 88.76 39.61 90.00 90.00 90.00	0.18354
x4639	CACHE3HI_1704_99	COC=1C=CC=CC1CNC(=O)C(CC=2C=CC=CC2)NC(=O)C3=CC=CS3	50	40	5	03:52:53	Energy: 14000 eV, Transmission: 100%, Beam size: 100x100 μm, Detector distance: 176 mm, delta phi: 0.1°, Exposure time: 0.1 s, Number of images: 1800	ALS BEAMLINE 8.3.1	DECTRIS PILATUS3 6M	0.88557	0.98	1	1.00-1.02	44.36	P43	24.86	0.492	0.04	91.4	0.07	88.72 88.72 39.51 90.00 90.00 90.00	0.18687
x4640	CACHE3HI_1715_71	CNC(=O)CC(C)NC=1N=CN=C2NC=3C=C(Br)C=CC3C12	50	40	5	03:53:11	Energy: 14000 eV, Transmission: 100%, Beam size: 100x100 μm, Detector distance: 176 mm, delta phi: 0.1°, Exposure time: 0.1 s, Number of images: 1800	ALS BEAMLINE 8.3.1	DECTRIS PILATUS3 6M	0.88557	0.95	1.02	1.02-1.04	44.38	P43	27.13	0.817	0.036	99.1	0.05	88.77 88.77 39.56 90.00 90.00 90.00	0.18595		TRUE	1	0.05	TRUE
x4641	CACHE3HI_1715_71	CNC(=O)CC(C)NC=1N=CN=C2NC=3C=C(Br)C=CC3C12	50	80	10	03:53:34	Energy: 14000 eV, Transmission: 100%, Beam size: 100x100 μm, Detector distance: 176 mm, delta phi: 0.1°, Exposure time: 0.1 s, Number of images: 1800	ALS BEAMLINE 8.3.1	DECTRIS PILATUS3 6M	0.88557	0.99	1.02	1.02-1.04	44.39	P43	37.25	0.636	0.032	98.8	0.05	88.78 88.78 39.52 90.00 90.00 90.00	0.20495
x4642	CACHE3HI_1715_71	CNC(=O)CC(C)NC=1N=CN=C2NC=3C=C(Br)C=CC3C12	50	40	5	03:53:55	Energy: 14000 eV, Transmission: 100%, Beam size: 100x100 μm, Detector distance: 176 mm, delta phi: 0.1°, Exposure time: 0.1 s, Number of images: 1800	ALS BEAMLINE 8.3.1	DECTRIS PILATUS3 6M	0.88557	0.98	1	1.00-1.02	44.43	P43	22.93	0.562	0.039	93.2	0.07	88.86 88.86 39.57 90.00 90.00 90.00	0.18703
x4643	CACHE3HI_1690_88	CC1=CC=2C(=NC=NC2N1)C(=C)CCO	50	40	5	03:54:18	Energy: 14000 eV, Transmission: 100%, Beam size: 100x100 μm, Detector distance: 176 mm, delta phi: 0.1°, Exposure time: 0.1 s, Number of images: 1800	ALS BEAMLINE 8.3.1	DECTRIS PILATUS3 6M	0.88557	0.96	1	1.00-1.02	44.37	P43	24.73	0.689	0.037	92	0.05	88.75 88.75 39.52 90.00 90.00 90.00	0.18857		TRUE	1	0.05	TRUE
x4644	CACHE3HI_1717_63	FC=1C=CC(=CC1)C2=CSC(SC=3N=CN=C4NC=CC34)=N2	50	40	5	03:54:43	Energy: 14000 eV, Transmission: 100%, Beam size: 100x100 μm, Detector distance: 176 mm, delta phi: 0.1°, Exposure time: 0.1 s, Number of images: 1800	ALS BEAMLINE 8.3.1	DECTRIS PILATUS3 6M	0.88557	0.98	1.02	1.02-1.04	44.35	P43	23.81	0.667	0.039	96.4	0.06	88.71 88.71 39.34 90.00 90.00 90.00	0.19374
x4645	CACHE3HI_1715_82	BrC=1C=CC2=C(C1)NC=3N=CN=C(NCCCN4C=NN=C4)C23	50	40	5	03:55:41	Energy: 14000 eV, Transmission: 100%, Beam size: 100x100 μm, Detector distance: 176 mm, delta phi: 0.1°, Exposure time: 0.1 s, Number of images: 1800	ALS BEAMLINE 8.3.1	DECTRIS PILATUS3 6M	0.88557	0.94	1	1.00-1.02	44.32	P43	32.02	0.794	0.032	95.9	0.04	88.64 88.64 39.49 90.00 90.00 90.00	0.18527
x4646	CACHE3HI_1690_17	CO[C@@H]1CN([C@H]2COC[C@@H]12)C=3N=CN=C4NC=5C=C(Br)C=CC5C34 |&1:2,5,9,r|	50	40	5	03:56:10	Energy: 14000 eV, Transmission: 100%, Beam size: 100x100 μm, Detector distance: 176 mm, delta phi: 0.1°, Exposure time: 0.1 s, Number of images: 1800	ALS BEAMLINE 8.3.1	DECTRIS PILATUS3 6M	0.88557	0.98	1.02	1.02-1.04	44.4	P43	24.61	0.697	0.037	95.6	0.07	88.80 88.80 39.47 90.00 90.00 90.00	0.18653
x4647	CACHE3HI_1690_26	CNC(=O)C1(C)CCCN(C1)C=2N=CN=C3NC=4C=C(Br)C=CC4C23	50	40	5	03:57:05	Energy: 14000 eV, Transmission: 100%, Beam size: 100x100 μm, Detector distance: 176 mm, delta phi: 0.1°, Exposure time: 0.1 s, Number of images: 1800	ALS BEAMLINE 8.3.1	DECTRIS PILATUS3 6M	0.88557	0.95	0.98	0.98-1.00	44.37	P43	20.78	0.518	0.042	94.1	0.06	88.75 88.75 39.60 90.00 90.00 90.00	0.1876
x4648	CACHE3HI_1695_12	CC=1C=C(CS(=O)(=O)N2C[C@H]3OC=4C(F)=CC=C(F)C4O[C@H]3C2)ON1	50	40	5	03:58:00	Energy: 14000 eV, Transmission: 100%, Beam size: 100x100 μm, Detector distance: 176 mm, delta phi: 0.1°, Exposure time: 0.1 s, Number of images: 1800	ALS BEAMLINE 8.3.1	DECTRIS PILATUS3 6M	0.88557	1	1	1.00-1.02	44.42	P43	27.83	0.392	0.036	93.6	0.06	88.83 88.83 39.57 90.00 90.00 90.00	0.1919
x4649	CACHE3HI_1697_66	COC=1C=CC=C(C1)C(CNC(=O)C=2ON=C3CCCCC23)NC(=O)C=4C=NN5C(C)=C(C)C=CC45	50	40	5	03:58:52	Energy: 14000 eV, Transmission: 100%, Beam size: 100x100 μm, Detector distance: 176 mm, delta phi: 0.1°, Exposure time: 0.1 s, Number of images: 1800	ALS BEAMLINE 8.3.1	DECTRIS PILATUS3 6M	0.88557	0.91	0.97	0.97-0.99	44.32	P43	33.74	0.754	0.027	95.1	0.04	88.65 88.65 39.50 90.00 90.00 90.00	0.18867
x4650	CACHE3HI_1691_63	NC(=O)C1=CN(N=N1)C2CCN(CC2)S(=O)(=O)CC=3C=CC=CC3	50	40	5	03:59:29	Energy: 14000 eV, Transmission: 100%, Beam size: 100x100 μm, Detector distance: 176 mm, delta phi: 0.1°, Exposure time: 0.1 s, Number of images: 1800	ALS BEAMLINE 8.3.1	DECTRIS PILATUS3 6M	0.88557	0.94	0.97	0.97-0.99	44.33	P43	20.33	0.55	0.039	93.7	0.06	88.66 88.66 39.47 90.00 90.00 90.00	0.18964
x4651	CACHE3HI_1697_78	ClC=1C=CC=C(C1)C(CNC(=O)C2=CC=CC3=NC=CN23)NC(=O)C4=CC=5C=CC=CC5OC4	50	40	5	04:00:22	Energy: 14000 eV, Transmission: 100%, Beam size: 100x100 μm, Detector distance: 176 mm, delta phi: 0.1°, Exposure time: 0.1 s, Number of images: 1800	ALS BEAMLINE 8.3.1	DECTRIS PILATUS3 6M	0.88557	0.97	1	1.00-1.02	44.38	P43	16.32	0.575	0.052	93.3	0.07	88.77 88.77 39.53 90.00 90.00 90.00	0.18949
x4652	CACHE3HI_1690_48	CC=1NC=2N=CN=C(NC3CCCC3(C)C)C2C1C	50	40	5	04:00:49	Energy: 14000 eV, Transmission: 100%, Beam size: 100x100 μm, Detector distance: 176 mm, delta phi: 0.1°, Exposure time: 0.1 s, Number of images: 1800	ALS BEAMLINE 8.3.1	DECTRIS PILATUS3 6M	0.88557	0.95	1.02	1.02-1.04	44.33	P43	31.11	0.802	0.031	98.9	0.04	88.66 88.66 39.42 90.00 90.00 90.00	0.19503		TRUE	1	0.09	TRUE
x4653	CACHE3HI_1697_9	CC(C)(C)OC(=O)NC=1C=CC(=NN1)C(=O)N(CC=2C=CC=CC2)CC3=NC=4C=CSC4C(=O)N3	50	40	5	04:01:08	Energy: 14000 eV, Transmission: 100%, Beam size: 100x100 μm, Detector distance: 176 mm, delta phi: 0.1°, Exposure time: 0.1 s, Number of images: 1800	ALS BEAMLINE 8.3.1	DECTRIS PILATUS3 6M	0.88557	0.99	0.99	0.99-1.01	44.41	P43	27.27	0.414	0.036	95.4	0.06	88.82 88.82 39.47 90.00 90.00 90.00	0.19561
x4654	CACHE3HI_1879_38	O=C1CSC=2C=CC(=CC2N1)S(=O)(=O)NCC3=CC(=NO3)C=4C=CC=CC4	50	40	5	04:01:33	Energy: 14000 eV, Transmission: 100%, Beam size: 100x100 μm, Detector distance: 176 mm, delta phi: 0.1°, Exposure time: 0.1 s, Number of images: 1800	ALS BEAMLINE 8.3.1	DECTRIS PILATUS3 6M	0.88557	0.95	0.99	0.99-1.01	44.37	P43	33.52	0.661	0.029	91.8	0.06	88.73 88.73 39.44 90.00 90.00 90.00	0.18611
x4655	CACHE3HI_1712_23	CC(C)(C)C1=CN2C=CC(=CC2=N1)C=3C=CC(F)=C(C3)S(=O)(=O)N	50	40	5	04:01:59	Energy: 14000 eV, Transmission: 100%, Beam size: 100x100 μm, Detector distance: 176 mm, delta phi: 0.1°, Exposure time: 0.1 s, Number of images: 1800	ALS BEAMLINE 8.3.1	DECTRIS PILATUS3 6M	0.88557	0.92	0.97	0.97-0.99	44.32	P43	34.99	0.655	0.027	95.5	0.06	88.64 88.64 39.50 90.00 90.00 90.00	0.18487
x4656	CACHE3HI_1697_77	C[C@H](CNC(=O)C=1C=CC=CC1C2=NC(C)=NO2)NC(=O)C=3C=NN(C3)C=4C=CC(Cl)=C(Cl)C4	50	40	5	04:07:50	Energy: 14000 eV, Transmission: 100%, Beam size: 100x100 μm, Detector distance: 176 mm, delta phi: 0.1°, Exposure time: 0.1 s, Number of images: 1800	ALS BEAMLINE 8.3.1	DECTRIS PILATUS3 6M	0.88557	0.96	1	1.00-1.02	44.34	P43	19.24	0.694	0.045	94.7	0.07	88.69 88.69 39.44 90.00 90.00 90.00	0.18754
x4657	CACHE3HI_1697_55	CCC1=CSC(=N1)N2C=C(C=N2)C(=O)N(CC=3C=CC=CC3)CC4=NC=5C=CSC5C(=O)N4	50	40	5	04:08:13	Energy: 14000 eV, Transmission: 100%, Beam size: 100x100 μm, Detector distance: 176 mm, delta phi: 0.1°, Exposure time: 0.1 s, Number of images: 1800	ALS BEAMLINE 8.3.1	DECTRIS PILATUS3 6M	0.88557	0.93	1.02	1.02-1.04	44.34	P43	29.09	0.883	0.032	99	0.05	88.68 88.68 39.51 90.00 90.00 90.00	0.1839
x4658	CACHE3HI_1696_33	CN(CC=1C=CC(Br)=CC1Cl)C=2N=CN=C3NN=CC23	50	40	5	04:08:56	Energy: 14000 eV, Transmission: 100%, Beam size: 100x100 μm, Detector distance: 176 mm, delta phi: 0.1°, Exposure time: 0.1 s, Number of images: 1800	ALS BEAMLINE 8.3.1	DECTRIS PILATUS3 6M	0.88557	1.02	1.02	1.02-1.04	44.39	P43	13.03	0.432	0.066	97.2	0.09	88.78 88.78 39.54 90.00 90.00 90.00	0.19284
x4659	CACHE3HI_1709_50	CC=1C=C(C#N)C=NC1C(=O)NC2CC(C2)N3C=C(N=N3)C=4C=CC(F)=C(F)C4	50	40	5	04:09:31	Energy: 14000 eV, Transmission: 100%, Beam size: 100x100 μm, Detector distance: 176 mm, delta phi: 0.1°, Exposure time: 0.1 s, Number of images: 1800	ALS BEAMLINE 8.3.1	DECTRIS PILATUS3 6M	0.88557	0.96	0.99	0.99-1.01	44.33	P43	30.92	0.601	0.032	92.7	0.04	88.67 88.67 39.37 90.00 90.00 90.00	0.20021
x4660	CACHE3HI_1697_34	CC=1C=CC=2N=CC(=CC2C1)C(=O)NC(CNC(=O)C3=CSC=C3C(=O)N)C=4C=CC=C(Cl)C4	50	40	5	04:13:02	Energy: 14000 eV, Transmission: 100%, Beam size: 100x100 μm, Detector distance: 176 mm, delta phi: 0.1°, Exposure time: 0.1 s, Number of images: 1800	ALS BEAMLINE 8.3.1	DECTRIS PILATUS3 6M	0.88557	0.97	0.97	0.97-0.99	44.32	P43	22.83	0.332	0.038	89.9	0.09	88.64 88.64 39.36 90.00 90.00 90.00	0.1904
x4661	CACHE3HI_1702_58	CC=1C(Cl)=CC(=CC1Cl)S(=O)(=O)NNC(=O)C=2C=CC=CC2O	50	40	5	04:13:27	Energy: 14000 eV, Transmission: 100%, Beam size: 100x100 μm, Detector distance: 176 mm, delta phi: 0.1°, Exposure time: 0.1 s, Number of images: 1800	ALS BEAMLINE 8.3.1	DECTRIS PILATUS3 6M	0.88557	0.96	1	1.00-1.02	44.37	P43	36.37	0.692	0.028	94.7	0.04	88.75 88.75 39.35 90.00 90.00 90.00	0.20101		TRUE	1	0.18	TRUE
x4662	CACHE3HI_1717_11	C(SC=1N=CN=C2NC=NC12)C=3C=CC(CSC=4N=CN=C5NC=NC45)=CC3	50	40	5	04:13:54	Energy: 14000 eV, Transmission: 100%, Beam size: 100x100 μm, Detector distance: 176 mm, delta phi: 0.1°, Exposure time: 0.1 s, Number of images: 1800	ALS BEAMLINE 8.3.1	DECTRIS PILATUS3 6M	0.88557	1	1	1.00-1.02	44.37	P43	23.81	0.364	0.039	93	0.06	88.73 88.73 39.37 90.00 90.00 90.00	0.19639
x4663	CACHE3HI_1709_18	CNS(=O)(=O)C1CN(C1)C=2N=CN=C3NC=4C=C(Br)C=CC4C23	50	40	5	04:14:19	Energy: 14000 eV, Transmission: 100%, Beam size: 100x100 μm, Detector distance: 176 mm, delta phi: 0.1°, Exposure time: 0.1 s, Number of images: 1800	ALS BEAMLINE 8.3.1	DECTRIS PILATUS3 6M	0.88557	1.03	1.03	1.03-1.05	44.38	P43	21.8	0.38	0.047	96.9	0.07	88.77 88.77 39.38 90.00 90.00 90.00	0.20006
x4664	CACHE3HI_1690_2	CC1(C)CCN(C1)C=2C=C3C(=O)C=4C=CC=CC4C3=NN2	50	40	5	04:15:44	Energy: 14000 eV, Transmission: 100%, Beam size: 100x100 μm, Detector distance: 176 mm, delta phi: 0.1°, Exposure time: 0.1 s, Number of images: 1800	ALS BEAMLINE 8.3.1	DECTRIS PILATUS3 6M	0.88557	1	1	1.00-1.02	44.36	P43	21.9	0.376	0.041	95	0.09	88.72 88.72 39.22 90.00 90.00 90.00	0.19796
x4665	CACHE3HI_1697_14	COC=1C=CC=C(C1)C(CNC(=O)C2=COC=3CCCC(=O)C23)NC(=O)C=4C=NC=5C=CC(C)=CC5C4	50	40	5	04:16:14	Energy: 14000 eV, Transmission: 100%, Beam size: 100x100 μm, Detector distance: 176 mm, delta phi: 0.1°, Exposure time: 0.1 s, Number of images: 1800	ALS BEAMLINE 8.3.1	DECTRIS PILATUS3 6M	0.88557	0.98	0.98	0.98-1.00	44.34	P43	20.38	0.356	0.042	96.9	0.08	88.68 88.68 39.35 90.00 90.00 90.00	0.19674
x4666	CACHE3HI_1696_17	BrC=1C=NN(C1)C2CN(C2)C=3N=CN=C4NC=C(C#N)C34	50	40	5	04:16:46	Energy: 14000 eV, Transmission: 100%, Beam size: 100x100 μm, Detector distance: 176 mm, delta phi: 0.1°, Exposure time: 0.1 s, Number of images: 1800	ALS BEAMLINE 8.3.1	DECTRIS PILATUS3 6M	0.88557	0.97	1.02	1.02-1.04	44.32	P43	22.83	0.715	0.039	97	0.08	88.65 88.65 39.30 90.00 90.00 90.00	0.19426
x4667	CACHE3HI_1697_26	COC=1C=CC=C(C1)C(CNC(=O)C=2C=CN3N=CC=C3C2)NC(=O)C=4C=NC=5C=CC(C)=CC5C4	50	40	5	04:17:24	Energy: 14000 eV, Transmission: 100%, Beam size: 100x100 μm, Detector distance: 176 mm, delta phi: 0.1°, Exposure time: 0.1 s, Number of images: 1800	ALS BEAMLINE 8.3.1	DECTRIS PILATUS3 6M	0.88557	0.97	1.02	1.02-1.04	44.33	P43	27.74	0.716	0.034	97.9	0.09	88.67 88.67 39.30 90.00 90.00 90.00	0.1946
x4668	CACHE3HI_1702_98	FC(F)(F)OC=1C=CC=CC1CNC(=O)C=2C=CC=3NC(=O)OC3C2	50	40	5	04:17:46	Energy: 14000 eV, Transmission: 100%, Beam size: 100x100 μm, Detector distance: 176 mm, delta phi: 0.1°, Exposure time: 0.1 s, Number of images: 1800	ALS BEAMLINE 8.3.1	DECTRIS PILATUS3 6M	0.88557	0.98	1.02	1.02-1.04	44.34	P43	24.08	0.709	0.038	97.4	0.06	88.69 88.69 39.20 90.00 90.00 90.00	0.20245
x4669	CACHE3HI_1714_57	CC=1C=CC(=CC1)C=2OC=NC2C(=O)N3CC(C3)NC(=O)C4=NNC(=O)C=5C=CC=CC45	50	40	5	04:18:11	Energy: 14000 eV, Transmission: 100%, Beam size: 100x100 μm, Detector distance: 176 mm, delta phi: 0.1°, Exposure time: 0.1 s, Number of images: 1800	ALS BEAMLINE 8.3.1	DECTRIS PILATUS3 6M	0.88557	0.98	0.98	0.98-1.00	44.35	P43	19.18	0.338	0.045	92.8	0.07	88.69 88.69 39.24 90.00 90.00 90.00	0.1982
x4670	CACHE3HI_1709_28	COC=1C=C(F)C(NC(=O)NC=2C=CC(=CC2)N3N=CN(C)C3=O)=CC1Cl	50	40	5	04:18:41	Energy: 14000 eV, Transmission: 100%, Beam size: 100x100 μm, Detector distance: 176 mm, delta phi: 0.1°, Exposure time: 0.1 s, Number of images: 1800	ALS BEAMLINE 8.3.1	DECTRIS PILATUS3 6M	0.88557	0.99	1	1.00-1.02	44.31	P43	17.95	0.544	0.049	96.4	0.07	88.62 88.62 39.12 90.00 90.00 90.00	0.19725
x4671	CACHE3HI_1697_4	COC=1C=CC=C(C1)C(CNC(=O)C2=CC3=CC=CN3C(=O)N2)NC(=O)C=4C=NN5C(C)=C(C)C=CC45	50	40	5	04:20:33	Energy: 14000 eV, Transmission: 100%, Beam size: 100x100 μm, Detector distance: 176 mm, delta phi: 0.1°, Exposure time: 0.1 s, Number of images: 1800	ALS BEAMLINE 8.3.1	DECTRIS PILATUS3 6M	0.88557	0.96	1.02	1.02-1.04	44.41	P43	33.07	0.751	0.032	96.7	0.07	88.83 88.83 39.64 90.00 90.00 90.00	0.19089
x4672	CACHE3HI_1690_27	CCN(CCC(=O)NC)C=1N=CN=C2NC=3C=CC(Br)=CC3C12	50	40	5	04:21:04	Energy: 14000 eV, Transmission: 100%, Beam size: 100x100 μm, Detector distance: 176 mm, delta phi: 0.1°, Exposure time: 0.1 s, Number of images: 1800	ALS BEAMLINE 8.3.1	DECTRIS PILATUS3 6M	0.88557	0.92	0.97	0.97-0.99	44.38	P43	28.48	0.714	0.032	93	0.05	88.76 88.76 39.63 90.00 90.00 90.00	0.18192
x4673	CACHE3HI_1705_6	OCC1CN(CC21CN(C2)C(=O)CC3(O)CCC3)C(=O)C=4C=NC=5NC=CC5C4	50	40	5	04:21:29	Energy: 14000 eV, Transmission: 100%, Beam size: 100x100 μm, Detector distance: 176 mm, delta phi: 0.1°, Exposure time: 0.1 s, Number of images: 1800	ALS BEAMLINE 8.3.1	DECTRIS PILATUS3 6M	0.88557	0.9	0.97	0.97-0.99	44.34	P43	29.62	0.779	0.03	89.6	0.05	88.69 88.69 39.61 90.00 90.00 90.00	0.18347
x4674	CACHE3HI_1706_34	FC1(F)CN(C(=O)C2=CC=3C=CC(Cl)=CC3C(=O)N2)C41CCC4	50	40	5	04:22:07	Energy: 14000 eV, Transmission: 100%, Beam size: 100x100 μm, Detector distance: 176 mm, delta phi: 0.1°, Exposure time: 0.1 s, Number of images: 1800	ALS BEAMLINE 8.3.1	DECTRIS PILATUS3 6M	0.88557	0.93	0.99	0.99-1.01	44.4	P43	19.71	0.775	0.042	86.9	0.06	88.79 88.79 39.68 90.00 90.00 90.00	0.18252
x4675	CACHE3HI_1709_61	FC=1C=CC2=C(C1)C(CCS2(=O)=O)NC(=O)NC=3N=CC=C4OC=CC34	50	40	5	04:22:34	Energy: 14000 eV, Transmission: 100%, Beam size: 100x100 μm, Detector distance: 176 mm, delta phi: 0.1°, Exposure time: 0.1 s, Number of images: 1800	ALS BEAMLINE 8.3.1	DECTRIS PILATUS3 6M	0.88557	0.92	0.97	0.97-0.99	44.4	P43	20.33	0.683	0.041	93.6	0.05	88.81 88.81 39.64 90.00 90.00 90.00	0.18252
x4676	CACHE3HI_1687_81	O=C(NC=1C=CC=CC1)NC=2C=CC(=CC2)C(=O)NCC=3C=CC(=NC3)N4C=NC=5C=CC=CC45	50	40	5	04:23:33	Energy: 14000 eV, Transmission: 100%, Beam size: 100x100 μm, Detector distance: 176 mm, delta phi: 0.1°, Exposure time: 0.1 s, Number of images: 1800	ALS BEAMLINE 8.3.1	DECTRIS PILATUS3 6M	0.88557	0.93	0.97	0.97-0.99	44.37	P43	28.19	0.658	0.033	90.5	0.04	88.73 88.73 39.56 90.00 90.00 90.00	0.19109
x4677	CACHE3HI_1690_21	C[C@@H]1C[C@@H](CN(C1)C=2N=CN=C3NC=4C=C(Br)C=CC4C23)C(=O)C |&1:1,3,r|	50	40	5	04:23:56	Energy: 14000 eV, Transmission: 100%, Beam size: 100x100 μm, Detector distance: 176 mm, delta phi: 0.1°, Exposure time: 0.1 s, Number of images: 1800	ALS BEAMLINE 8.3.1	DECTRIS PILATUS3 6M	0.88557	0.9	0.99	0.99-1.01	44.36	P43	33.62	0.869	0.028	90	0.04	88.73 88.73 39.56 90.00 90.00 90.00	0.18687
x4678	CACHE3HI_1715_78	FC=1C=CC2=C(C1)NC=3N=CN=C(NCCN4CCOC4=O)C23	50	40	5	04:24:20	Energy: 14000 eV, Transmission: 100%, Beam size: 100x100 μm, Detector distance: 176 mm, delta phi: 0.1°, Exposure time: 0.1 s, Number of images: 1800	ALS BEAMLINE 8.3.1	DECTRIS PILATUS3 6M	0.88557	0.93	0.99	0.99-1.01	44.39	P43	34.58	0.765	0.029	90.6	0.05	88.78 88.78 39.38 90.00 90.00 90.00	0.19553		TRUE	1	0.3	TRUE
x4679	CACHE3HI_1697_48	O=C(N[C@@H](CNC(=O)C=1C=CC=2C=NC=CC2C1)C=3C=CC=CC3)C4=CN=C(O4)C=5C=CC=CC5	50	40	5	04:25:15	Energy: 14000 eV, Transmission: 100%, Beam size: 100x100 μm, Detector distance: 176 mm, delta phi: 0.1°, Exposure time: 0.1 s, Number of images: 1800	ALS BEAMLINE 8.3.1	DECTRIS PILATUS3 6M	0.88557	0.93	0.99	0.99-1.01	44.37	P43	28.07	0.761	0.031	90.4	0.04	88.74 88.74 39.54 90.00 90.00 90.00	0.19543
x4680	CACHE3HI_1716_24	CC1=NNC=2N=CC(NCC3=C(C#N)C=NN3C)=CC12	50	40	5	04:25:43	Energy: 14000 eV, Transmission: 100%, Beam size: 100x100 μm, Detector distance: 176 mm, delta phi: 0.1°, Exposure time: 0.1 s, Number of images: 1800	ALS BEAMLINE 8.3.1	DECTRIS PILATUS3 6M	0.88557	0.95	0.95	0.95-0.97	44.36	P43	18.44	0.349	0.048	87.7	0.05	88.73 88.73 39.59 90.00 90.00 90.00	0.19398
x4681	CACHE3HI_1697_65	ClC=1C=CC=C(C1)C(CNC(=O)C2=CSC3=NC=CN23)NC(=O)C4=CN=C(O4)C=5C=CC=CC5	50	40	5	04:26:11	Energy: 14000 eV, Transmission: 100%, Beam size: 100x100 μm, Detector distance: 176 mm, delta phi: 0.1°, Exposure time: 0.1 s, Number of images: 1800	ALS BEAMLINE 8.3.1	DECTRIS PILATUS3 6M	0.88557	0.98	0.98	0.98-1.00	44.38	P43	23.91	0.358	0.043	96	0.07	88.76 88.76 39.59 90.00 90.00 90.00	0.18987
x4682	CACHE3HI_1696_53	CCC1=NNC=2N=CN=C(N3CCSC4CCCCC43)C12	50	40	5	04:26:32	Energy: 14000 eV, Transmission: 100%, Beam size: 100x100 μm, Detector distance: 176 mm, delta phi: 0.1°, Exposure time: 0.1 s, Number of images: 1800	ALS BEAMLINE 8.3.1	DECTRIS PILATUS3 6M	0.88557	0.94	0.97	0.97-0.99	44.37	P43	32.5	0.585	0.031	88.8	0.04	88.74 88.74 39.56 90.00 90.00 90.00	0.1922
x4683	CACHE3HI_1717_43	CC=1C=CC(=CC1)C2=CSC(SC=3N=CN=C4NC=CC34)=N2	50	40	5	04:27:04	Energy: 14000 eV, Transmission: 100%, Beam size: 100x100 μm, Detector distance: 176 mm, delta phi: 0.1°, Exposure time: 0.1 s, Number of images: 1800	ALS BEAMLINE 8.3.1	DECTRIS PILATUS3 6M	0.88557	0.9	0.99	0.99-1.01	44.38	P43	25.21	0.867	0.034	91	0.04	88.75 88.75 39.60 90.00 90.00 90.00	0.18341
x4684	CACHE3HI_1690_43	CC1CC1CN(C)C=2N=CN=C3NC=4C=C(Br)C=CC4C23	50	40	5	04:27:27	Energy: 14000 eV, Transmission: 100%, Beam size: 100x100 μm, Detector distance: 176 mm, delta phi: 0.1°, Exposure time: 0.1 s, Number of images: 1800	ALS BEAMLINE 8.3.1	DECTRIS PILATUS3 6M	0.88557	0.9	0.97	0.97-0.99	44.36	P43	28.3	0.809	0.031	93.5	0.03	88.72 88.72 39.56 90.00 90.00 90.00	0.19071
x4685	CACHE3HI_1715_76	CCCN1CC(CNC=2N=CN=C3NC=4C=C(F)C=CC4C23)CC1=O	50	40	5	04:28:05	Energy: 14000 eV, Transmission: 100%, Beam size: 100x100 μm, Detector distance: 176 mm, delta phi: 0.1°, Exposure time: 0.1 s, Number of images: 1800	ALS BEAMLINE 8.3.1	DECTRIS PILATUS3 6M	0.88557	0.89	0.97	0.97-0.99	44.36	P43	36.64	0.818	0.026	88.9	0.05	88.73 88.73 39.53 90.00 90.00 90.00	0.18347		TRUE	1	0.21	TRUE
x4686	CACHE3HI_1697_41	CN1C=CC=2C(=CC=NC12)C(=O)NCC(NC(=O)C3=CN=C(O3)C=4C=CC=CC4)C=5C=CC=C(Cl)C5	50	40	5	04:28:37	Energy: 14000 eV, Transmission: 100%, Beam size: 100x100 μm, Detector distance: 176 mm, delta phi: 0.1°, Exposure time: 0.1 s, Number of images: 1800	ALS BEAMLINE 8.3.1	DECTRIS PILATUS3 6M	0.88557	0.91	0.97	0.97-0.99	44.35	P43	24.57	0.773	0.035	93.9	0.04	88.69 88.69 39.59 90.00 90.00 90.00	0.18489
x4687	CACHE3HI_1706_17	FC(F)(F)C1=NNC=C1CCNC(=O)C=2C=CN=C3NCCC32	50	40	5	04:28:56	Energy: 14000 eV, Transmission: 100%, Beam size: 100x100 μm, Detector distance: 176 mm, delta phi: 0.1°, Exposure time: 0.1 s, Number of images: 1800	ALS BEAMLINE 8.3.1	DECTRIS PILATUS3 6M	0.88557	0.96	0.99	0.99-1.01	44.42	P43	29.91	0.643	0.035	89.8	0.05	88.83 88.83 39.68 90.00 90.00 90.00	0.18208
x4688	CACHE3HI_1697_19	O=C(NC[C@H](NC(=O)C1=CN=C(O1)C=2C=CC=CC2)C=3C=CC=CC3)C4=CSC=5N=CNC(=O)C45	50	40	5	04:29:23	Energy: 14000 eV, Transmission: 100%, Beam size: 100x100 μm, Detector distance: 176 mm, delta phi: 0.1°, Exposure time: 0.1 s, Number of images: 1800	ALS BEAMLINE 8.3.1	DECTRIS PILATUS3 6M	0.88557	0.95	0.99	0.99-1.01	44.38	P43	21.44	0.648	0.041	88.2	0.06	88.75 88.75 39.56 90.00 90.00 90.00	0.18741
x4689	CACHE3HI_1687_15	OC=1C=C(C=CC1C#N)C(=O)NC=2C=CC(OC=3N=CC=C(N3)C(F)(F)F)=CC2	50	40	5	04:30:16	Energy: 14000 eV, Transmission: 100%, Beam size: 100x100 μm, Detector distance: 176 mm, delta phi: 0.1°, Exposure time: 0.1 s, Number of images: 1800	ALS BEAMLINE 8.3.1	DECTRIS PILATUS3 6M	0.88557	0.9	0.97	0.97-0.99	44.35	P43	31.04	0.821	0.029	94.8	0.03	88.71 88.71 39.55 90.00 90.00 90.00	0.18979
x4690	CACHE3HI_1712_15	CC=1C=CN=C(C1)C=2C=C(C=CC2C)S(=O)(=O)C	50	40	5	04:30:34	Energy: 14000 eV, Transmission: 100%, Beam size: 100x100 μm, Detector distance: 176 mm, delta phi: 0.1°, Exposure time: 0.1 s, Number of images: 1800	ALS BEAMLINE 8.3.1	DECTRIS PILATUS3 6M	0.88557	0.98	0.99	0.99-1.01	44.43	P43	17.36	0.518	0.05	90.1	0.07	88.85 88.85 39.67 90.00 90.00 90.00	0.18637
x4691	CACHE3HI_1705_41	NC=1N=CC(N[C@@H]2CCOC[C@H]2O)=NC1Cl |&1:6,11,r|	50	40	5	04:31:16	Energy: 14000 eV, Transmission: 100%, Beam size: 100x100 μm, Detector distance: 176 mm, delta phi: 0.1°, Exposure time: 0.1 s, Number of images: 1800	ALS BEAMLINE 8.3.1	DECTRIS PILATUS3 6M	0.88557	0.96	0.99	0.99-1.01	44.38	P43	13.08	0.627	0.062	91.3	0.08	88.75 88.75 39.60 90.00 90.00 90.00	0.18634
x4692	CACHE3HI_1702_60	O=C(NC=1C=CC=CC1)C=2C=CC(=CC2)C(=O)NC3=NC=4C=CC=CC4C(=O)N3	50	40	5	04:36:23	Energy: 14000 eV, Transmission: 100%, Beam size: 100x100 μm, Detector distance: 176 mm, delta phi: 0.1°, Exposure time: 0.1 s, Number of images: 1800	ALS BEAMLINE 8.3.1	DECTRIS PILATUS3 6M	0.88557	0.94	1.02	1.02-1.04	44.39	P43	23.76	0.853	0.04	97.5	0.05	88.77 88.77 39.61 90.00 90.00 90.00	0.17985
x4693	CACHE3HI_1712_26	COC(=O)CCN1C=CC(NC(=O)NC(C)C2=CC=3C=CC=CC3N2C)=N1	50	40	5	04:36:59	Energy: 14000 eV, Transmission: 100%, Beam size: 100x100 μm, Detector distance: 176 mm, delta phi: 0.1°, Exposure time: 0.1 s, Number of images: 1800	ALS BEAMLINE 8.3.1	DECTRIS PILATUS3 6M	0.88557	0.92	0.99	0.99-1.01	44.39	P43	24.98	0.838	0.035	91.5	0.05	88.77 88.77 39.60 90.00 90.00 90.00	0.18107
x4694	CACHE3HI_1717_4	N#Cc1ccc(NC(=O)COC(=O)c2n[nH]c(=O)c3ccccc23)cc1	50	40	5	04:37:37	Energy: 14000 eV, Transmission: 100%, Beam size: 100x100 μm, Detector distance: 176 mm, delta phi: 0.1°, Exposure time: 0.1 s, Number of images: 1800	ALS BEAMLINE 8.3.1	DECTRIS PILATUS3 6M	0.88557	0.91	1.01	1.01-1.03	44.34	P43	24.75	0.918	0.036	98.9	0.05	88.69 88.69 39.58 90.00 90.00 90.00	0.18146		TRUE	1	0.06		Weak density, not modeled
x4695	CACHE3HI_1702_23	O=C(CC1=NNC=2C=CC=CC12)NCC3=CNC(=O)C=4C=CC=CC34	50	40	5	04:38:07	Energy: 14000 eV, Transmission: 100%, Beam size: 100x100 μm, Detector distance: 176 mm, delta phi: 0.1°, Exposure time: 0.1 s, Number of images: 1800	ALS BEAMLINE 8.3.1	DECTRIS PILATUS3 6M	0.88557	0.94	0.99	0.99-1.01	44.4	P43	31.53	0.727	0.031	92.9	0.06	88.81 88.81 39.58 90.00 90.00 90.00	0.182
x4696	CACHE3HI_1715_48	O=C(Cc1n[nH]c(=O)c2ccccc12)Nc1ccc(-c2nc3ccccc3[nH]2)cc1	50	40	5	04:38:48	Energy: 14000 eV, Transmission: 100%, Beam size: 100x100 μm, Detector distance: 176 mm, delta phi: 0.1°, Exposure time: 0.1 s, Number of images: 1800	ALS BEAMLINE 8.3.1	DECTRIS PILATUS3 6M	0.88557	0.94	0.97	0.97-0.99	44.34	P43	29.4	0.585	0.033	91.8	0.05	88.68 88.68 39.53 90.00 90.00 90.00	0.18329
x4697	CACHE3HI_1700_67	OC(=O)C1(CCNC=2C=C(N=CN2)N3CCC=4C=CC=CC34)CCCC1	50	40	5	04:39:33	Energy: 14000 eV, Transmission: 100%, Beam size: 100x100 μm, Detector distance: 176 mm, delta phi: 0.1°, Exposure time: 0.1 s, Number of images: 1800	ALS BEAMLINE 8.3.1	DECTRIS PILATUS3 6M	0.88557	0.96	1.02	1.02-1.04	44.38	P43	30.74	0.769	0.035	96.7	0.07	88.76 88.76 39.49 90.00 90.00 90.00	0.18037
x4698	CACHE3HI_1717_2	O=C(Cn1nc(-c2ccc(F)c(F)c2)c2ccccc2c1=O)NC1CCCC1	50	40	5	04:40:01	Energy: 14000 eV, Transmission: 100%, Beam size: 100x100 μm, Detector distance: 176 mm, delta phi: 0.1°, Exposure time: 0.1 s, Number of images: 1800	ALS BEAMLINE 8.3.1	DECTRIS PILATUS3 6M	0.88557	0.88	0.97	0.97-0.99	44.33	P43	30.71	0.876	0.029	94	0.04	88.67 88.67 39.42 90.00 90.00 90.00	0.17851
x4699	CACHE3HI_1708_48	OCC1CCCN(c2ncnc3sc(-c4ccccc4)cc23)C1	50	40	5	04:40:36	Energy: 14000 eV, Transmission: 100%, Beam size: 100x100 μm, Detector distance: 176 mm, delta phi: 0.1°, Exposure time: 0.1 s, Number of images: 1800	ALS BEAMLINE 8.3.1	DECTRIS PILATUS3 6M	0.88557	0.88	0.99	0.99-1.01	44.32	P43	26.9	0.958	0.031	91.6	0.04	88.65 88.65 39.46 90.00 90.00 90.00	0.17943
x4700	CACHE3HI_1718_48	NC(=O)NC=1C=CC(=CC1)C(=O)CSC2=NN=NN2CC3=CC=CO3	50	40	5	04:41:19	Energy: 14000 eV, Transmission: 100%, Beam size: 100x100 μm, Detector distance: 176 mm, delta phi: 0.1°, Exposure time: 0.1 s, Number of images: 1800	ALS BEAMLINE 8.3.1	DECTRIS PILATUS3 6M	0.88557	0.91	1.01	1.01-1.03	44.36	P43	31.11	0.902	0.031	98.6	0.04	88.72 88.72 39.60 90.00 90.00 90.00	0.18084
x4701	CACHE3HI_1696_81	CC(C)(CO)CSC=1N=CN=C2NC=3C=C(F)C=CC3C12	50	40	5	04:41:50	Energy: 14000 eV, Transmission: 100%, Beam size: 100x100 μm, Detector distance: 176 mm, delta phi: 0.1°, Exposure time: 0.1 s, Number of images: 1800	ALS BEAMLINE 8.3.1	DECTRIS PILATUS3 6M	0.88557	0.92	1.01	1.01-1.03	44.37	P43	31.61	0.903	0.029	98.7	0.04	88.73 88.73 39.58 90.00 90.00 90.00	0.18508
x4702	CACHE3HI_1714_17	O=C(NC1CN(C1)C(=O)C2CC=3C=CC=CC3C(=O)O2)C4=NNC=5C=CC=CC5C4=O	50	40	5	04:42:15	Energy: 14000 eV, Transmission: 100%, Beam size: 100x100 μm, Detector distance: 176 mm, delta phi: 0.1°, Exposure time: 0.1 s, Number of images: 1800	ALS BEAMLINE 8.3.1	DECTRIS PILATUS3 6M	0.88557	0.92	0.99	0.99-1.01	44.38	P43	23.79	0.804	0.037	92.5	0.05	88.76 88.76 39.59 90.00 90.00 90.00	0.1812
x4703	CACHE3HI_1704_38	COC=1C=C(NC(=O)C=2C=CC(=CC2)C=3C=CC=CC3C#N)N=C(OC)N1	50	40	5	04:42:47	Energy: 14000 eV, Transmission: 100%, Beam size: 100x100 μm, Detector distance: 176 mm, delta phi: 0.1°, Exposure time: 0.1 s, Number of images: 1800	ALS BEAMLINE 8.3.1	DECTRIS PILATUS3 6M	0.88557	0.88	0.97	0.97-0.99	44.31	P43	35.86	0.946	0.025	93.9	0.04	88.63 88.63 39.49 90.00 90.00 90.00	0.17977
x4704	CACHE3HI_1706_32	OC=1C=C2CN(CC2=NN1)C(=O)C3(CC3)C=4C=CC(Cl)=C(Br)C4	50	40	5	04:43:16	Energy: 14000 eV, Transmission: 100%, Beam size: 100x100 μm, Detector distance: 176 mm, delta phi: 0.1°, Exposure time: 0.1 s, Number of images: 1800	ALS BEAMLINE 8.3.1	DECTRIS PILATUS3 6M	0.88557	0.94	0.99	0.99-1.01	44.35	P43	29.83	0.733	0.031	90.5	0.06	88.71 88.71 39.59 90.00 90.00 90.00	0.1863		TRUE	1	0.08	TRUE	OC(C1(C2=CC(Br)=C(Cl)C=C2)CC1)=O modeled
x4705	CACHE3HI_1707_85	Cc1cc(SC(C(=O)NC(N)=O)C(C)C)nc2ccccc12	50	40	5	04:43:56	Energy: 14000 eV, Transmission: 100%, Beam size: 100x100 μm, Detector distance: 176 mm, delta phi: 0.1°, Exposure time: 0.1 s, Number of images: 1800	ALS BEAMLINE 8.3.1	DECTRIS PILATUS3 6M	0.88557	0.97	1.01	1.01-1.03	44.4	P43	15.6	0.635	0.055	96.7	0.06	88.79 88.79 39.61 90.00 90.00 90.00	0.18526
x4706	CACHE3HI_1697_20	COC=1C=CC=C(C1)C(CNC(=O)C=2C=NN3C(C)=CC=NC23)NC(=O)C=4C=NC=5C=CC(C)=CC5C4	50	40	5	04:44:19	Energy: 14000 eV, Transmission: 100%, Beam size: 100x100 μm, Detector distance: 176 mm, delta phi: 0.1°, Exposure time: 0.1 s, Number of images: 1800	ALS BEAMLINE 8.3.1	DECTRIS PILATUS3 6M	0.88557	0.97	1.01	1.01-1.03	44.39	P43	21.33	0.683	0.042	98.4	0.07	88.79 88.79 39.67 90.00 90.00 90.00	0.18264
x4707	CACHE3HI_1879_2	CCn1cc(S(=O)(=O)NCc2cc(-c3ccccc3)on2)cc1C(=O)O	50	40	5	04:44:44	Energy: 14000 eV, Transmission: 100%, Beam size: 100x100 μm, Detector distance: 176 mm, delta phi: 0.1°, Exposure time: 0.1 s, Number of images: 1800	ALS BEAMLINE 8.3.1	DECTRIS PILATUS3 6M	0.88557	0.94	0.99	0.99-1.01	44.36	P43	22.71	0.781	0.04	91.4	0.06	88.71 88.71 39.48 90.00 90.00 90.00	0.1806
x4709	CACHE3HI_1707_25	Nc1nc(CSc2nc3ncccn3n2)nc2sc3c(c12)CCCC3	50	40	5	04:45:48	Energy: 14000 eV, Transmission: 100%, Beam size: 100x100 μm, Detector distance: 176 mm, delta phi: 0.1°, Exposure time: 0.1 s, Number of images: 1800	ALS BEAMLINE 8.3.1	DECTRIS PILATUS3 6M	0.88557	0.92	1.01	1.01-1.03	44.31	P43	37.35	0.888	0.027	97.6	0.06	88.61 88.61 39.21 90.00 90.00 90.00	0.1737
x4710	CACHE3HI_1715_89	COCC(O)C1(CC1)NC=2N=CN=C3NC=4C=C(Br)C=CC4C23	50	40	5	04:46:18	Energy: 14000 eV, Transmission: 100%, Beam size: 100x100 μm, Detector distance: 176 mm, delta phi: 0.1°, Exposure time: 0.1 s, Number of images: 1800	ALS BEAMLINE 8.3.1	DECTRIS PILATUS3 6M	0.88557	0.96	1.01	1.01-1.03	44.41	P43	24.22	0.737	0.039	97.3	0.04	88.82 88.82 39.54 90.00 90.00 90.00	0.19772		TRUE	1	0.07	TRUE
x4711	CACHE3HI_1716_44	ClC1=CC=2C(=NC=NC2N1)N3CCCC3C=4C=CC=NC4	50	40	5	04:46:41	Energy: 14000 eV, Transmission: 100%, Beam size: 100x100 μm, Detector distance: 176 mm, delta phi: 0.1°, Exposure time: 0.1 s, Number of images: 1800	ALS BEAMLINE 8.3.1	DECTRIS PILATUS3 6M	0.88557	0.94	0.99	0.99-1.01	44.38	P43	26.15	0.761	0.034	88.8	0.05	88.76 88.76 39.63 90.00 90.00 90.00	0.18245
x4712	CACHE3HI_1716_44	ClC1=CC=2C(=NC=NC2N1)N3CCCC3C=4C=CC=NC4	50	80	10	04:47:07	Energy: 14000 eV, Transmission: 100%, Beam size: 100x100 μm, Detector distance: 176 mm, delta phi: 0.1°, Exposure time: 0.1 s, Number of images: 1800	ALS BEAMLINE 8.3.1	DECTRIS PILATUS3 6M	0.88557	0.96	0.97	0.97-0.99	44.37	P43	25.71	0.381	0.037	88.2	0.06	88.74 88.74 39.64 90.00 90.00 90.00	0.18736
x4713	CACHE3HI_1716_44	ClC1=CC=2C(=NC=NC2N1)N3CCCC3C=4C=CC=NC4	50	40	5	04:47:34	Energy: 14000 eV, Transmission: 100%, Beam size: 100x100 μm, Detector distance: 176 mm, delta phi: 0.1°, Exposure time: 0.1 s, Number of images: 1800	ALS BEAMLINE 8.3.1	DECTRIS PILATUS3 6M	0.88557	0.96	1.01	1.01-1.03	44.35	P43	28.88	0.674	0.035	96.5	0.07	88.70 88.70 39.68 90.00 90.00 90.00	0.18186
x4714	CACHE3HI_1715_43	Cc1ccc(NC(=O)CN(C)C(=O)c2ccc(-c3nnc(-c4cccc(C)c4)o3)cc2)cc1	50	40	5	04:48:06	Energy: 14000 eV, Transmission: 100%, Beam size: 100x100 μm, Detector distance: 176 mm, delta phi: 0.1°, Exposure time: 0.1 s, Number of images: 1800	ALS BEAMLINE 8.3.1	DECTRIS PILATUS3 6M	0.88557	0.88	0.97	0.97-0.99	44.36	P43	28.35	0.834	0.032	93.6	0.06	88.71 88.71 39.51 90.00 90.00 90.00	0.17797
x4715	CACHE3HI_1714_34	CC1CC(CN1C(=O)C2=NNC=3N=CC=CC23)NC(=O)C=4C=CC=5NC(=O)NC(=O)C5C4	50	40	5	04:48:42	Energy: 14000 eV, Transmission: 100%, Beam size: 100x100 μm, Detector distance: 176 mm, delta phi: 0.1°, Exposure time: 0.1 s, Number of images: 1800	ALS BEAMLINE 8.3.1	DECTRIS PILATUS3 6M	0.88557	0.96	0.99	0.99-1.01	44.4	P43	28.33	0.566	0.036	92.7	0.05	88.79 88.79 39.66 90.00 90.00 90.00	0.18484
x4716	CACHE3HI_1714_34	CC1CC(CN1C(=O)C2=NNC=3N=CC=CC23)NC(=O)C=4C=CC=5NC(=O)NC(=O)C5C4	50	80	10	04:49:42	Energy: 14000 eV, Transmission: 100%, Beam size: 100x100 μm, Detector distance: 176 mm, delta phi: 0.1°, Exposure time: 0.1 s, Number of images: 1800	ALS BEAMLINE 8.3.1	DECTRIS PILATUS3 6M	0.88557	0.94	0.99	0.99-1.01	44.36	P43	27.74	0.727	0.034	89.6	0.05	88.72 88.72 39.58 90.00 90.00 90.00	0.18861
x4717	CACHE3HI_1714_34	CC1CC(CN1C(=O)C2=NNC=3N=CC=CC23)NC(=O)C=4C=CC=5NC(=O)NC(=O)C5C4	50	40	5	04:50:04	Energy: 14000 eV, Transmission: 100%, Beam size: 100x100 μm, Detector distance: 176 mm, delta phi: 0.1°, Exposure time: 0.1 s, Number of images: 1800	ALS BEAMLINE 8.3.1	DECTRIS PILATUS3 6M	0.88557	0.94	0.97	0.97-0.99	44.39	P43	33.98	0.576	0.031	89.8	0.04	88.78 88.78 39.62 90.00 90.00 90.00	0.18236		TRUE	1	0.06		Weak density, not modeled
x4718	CACHE3HI_1709_55	FC=1C=CC([C@@H]2CC[C@@H]2NC(=O)NC=3C=CC(=CN3)N4CCCC4=O)=C(F)C1 |&1:5,8,r|	50	40	5	04:50:33	Energy: 14000 eV, Transmission: 100%, Beam size: 100x100 μm, Detector distance: 176 mm, delta phi: 0.1°, Exposure time: 0.1 s, Number of images: 1800	ALS BEAMLINE 8.3.1	DECTRIS PILATUS3 6M	0.88557	0.92	0.97	0.97-0.99	44.35	P43	24.3	0.663	0.035	88.4	0.06	88.70 88.70 39.61 90.00 90.00 90.00	0.18345
x4719	CACHE3HI_1715_55	Cc1ccc(C(N)=O)c(OCc2nnc(-c3c(-c4ccccc4)noc3C)o2)c1	50	40	5	04:51:10	Energy: 14000 eV, Transmission: 100%, Beam size: 100x100 μm, Detector distance: 176 mm, delta phi: 0.1°, Exposure time: 0.1 s, Number of images: 1800	ALS BEAMLINE 8.3.1	DECTRIS PILATUS3 6M	0.88557	0.94	0.99	0.99-1.01	44.35	P43	26.56	0.708	0.036	87.7	0.07	88.70 88.70 39.43 90.00 90.00 90.00	0.17845
x4720	CACHE3HI_1715_21	O=c1[nH]nc(-c2nc(C3CCCc4ccccc43)no2)c2ccccc12	50	40	5	04:51:35	Energy: 14000 eV, Transmission: 100%, Beam size: 100x100 μm, Detector distance: 176 mm, delta phi: 0.1°, Exposure time: 0.1 s, Number of images: 1800	ALS BEAMLINE 8.3.1	DECTRIS PILATUS3 6M	0.88557	0.94	0.97	0.97-0.99	44.29	P43	25.03	0.581	0.038	88.4	0.07	88.57 88.57 39.34 90.00 90.00 90.00	0.1785
x4721	CACHE3HI_1718_77	CCN1N=NN=C1SCC(=O)C=2C=CC(NC(=O)N)=CC2	50	40	5	04:52:06	Energy: 14000 eV, Transmission: 100%, Beam size: 100x100 μm, Detector distance: 176 mm, delta phi: 0.1°, Exposure time: 0.1 s, Number of images: 1800	ALS BEAMLINE 8.3.1	DECTRIS PILATUS3 6M	0.88557	0.94	0.97	0.97-0.99	44.35	P43	27.8	0.548	0.034	94.3	0.03	88.70 88.70 39.50 90.00 90.00 90.00	0.19894		TRUE	2	0.07		Weak density, not modeled
x4722	CACHE3HI_1715_51	Cc1ccc(S(=O)(=O)Nc2cccc(Cl)c2)cc1NC(=O)c1nn(C)c(=O)c2ccccc12	50	40	5	04:52:32	Energy: 14000 eV, Transmission: 100%, Beam size: 100x100 μm, Detector distance: 176 mm, delta phi: 0.1°, Exposure time: 0.1 s, Number of images: 1800	ALS BEAMLINE 8.3.1	DECTRIS PILATUS3 6M	0.88557	0.9	0.97	0.97-0.99	44.34	P43	26.43	0.796	0.033	97.2	0.04	88.68 88.68 39.56 90.00 90.00 90.00	0.18705
x4723	CACHE3HI_1715_9	Fc1ccccc1C1CCN(c2ncnc3[nH]ccc23)C1	50	40	5	04:53:12	Energy: 14000 eV, Transmission: 100%, Beam size: 100x100 μm, Detector distance: 176 mm, delta phi: 0.1°, Exposure time: 0.1 s, Number of images: 1800	ALS BEAMLINE 8.3.1	DECTRIS PILATUS3 6M	0.88557	0.96	0.99	0.99-1.01	44.36	P43	23.63	0.594	0.039	89.9	0.06	88.73 88.73 39.62 90.00 90.00 90.00	0.18348		TRUE	1	0.05	TRUE

## Sheet: B_ligand_modeling
Dataset information			Alternative conformation information							Refinement information			Occuppancy information
Dataset ID	Compound ID	PDB code	Total number of conformations	Overlapping conformations	Estimated ratio	Ligand CIF method	Ligand SMILES (residue 201)	Ligand SMILES (residue 301)	Comment	Resolution (Å)	R-work	R-free	1-BDC	2*(1-BDC) (%)	Refined ligand occupancy (%)	Occupancy difference (refined_occupancy - 2*(1-BDC)
UCSF-P4246	CACHE3HI_1717_6	7HPI	2	2	50:50	Generate coordinates with Schrödinger LigPrep, generate restraints with phenix.elbow (am1 optimization)	FC1=CC=CC(CSC2=NC=NC3=C2N=CN3)=C1	FC1=CC=CC(CSC2=NC=NC3=C2N=CN3)=C1		1.01	0.1499	0.1662	0.12	24	24	0
UCSF-P4250	CACHE3HI_1708_28	7HPJ	1			Generate coordinates with Schrödinger LigPrep, generate restraints with phenix.elbow (am1 optimization)	NC(=O)[C@@H]1CCCC[C@@H]1NC1=NC=NC2=C1SC=C2			1.01	0.1492	0.1683	0.13	26	26	0
UCSF-P4264	CACHE3HI_1708_79	7HPK	1			Generate coordinates and restraints with Global Phasing Grade2	OCC1=NC2=NC=C(Br)C=C2N1			0.99	0.1673	0.1832	0.18	36	36	0
UCSF-P4267	CACHE3HI_1715_8	7HPL	1			Generate coordinates with Schrödinger LigPrep, generate restraints with phenix.elbow (am1 optimization)	C1=CN(C2CN(C3=NC=NC4=C3C=CN4)C2)N=C1			1.01	0.1441	0.1615	0.24	48	48	0
UCSF-P4271	CACHE3HI_1708_42	7HPM	1			Generate coordinates with Schrödinger LigPrep, generate restraints with phenix.elbow (am1 optimization)	CCC1=CNC2=NC=NC(NC[C@@](C)(O)C(C)C)=C12			0.98	0.1631	0.1815	0.24	48	48	0
UCSF-P4280	CACHE3HI_1708_87	7HPN	1			Generate coordinates with Schrödinger LigPrep, generate restraints with phenix.elbow (am1 optimization)	CC(C)[C@]1(CO)CCCN(C2=NC=NC3=C2C=CN3)C1			1.02	0.1407	0.1587	0.18	36	36	0
UCSF-P4409	CACHE3HI_1695_15	7HPO	1			Generate coordinates with Schrödinger LigPrep, generate restraints with phenix.elbow (no optimization)	N#CC1=CC=C(N2CCC[C@@H](C(=O)NC3=NC=CS3)C2)N=C1			1.01	0.1446	0.1618	0.07	14	14	0
UCSF-P4432	CACHE3HI_1695_54	7HPP	1			Generate coordinates with Schrödinger LigPrep, generate restraints with phenix.elbow (no optimization)	CS(=O)(=O)C1=C(F)C=C(NC(=O)[C@H]2C[C@@H]2C2=CC=CN=C2)C=C1F			1.01	0.14	0.1572	0.06	12	12	0
UCSF-P4450	CACHE3HI_1696_25	7HPQ	1			Generate coordinates with Schrödinger LigPrep, generate restraints with phenix.elbow (am1 optimization)	N#CC1=CNC2=NC=NC(SC3=C(F)C=C(F)C=C3F)=C12			0.99	0.1687	0.1878	0.17	34	34	0
UCSF-P4452	CACHE3HI_1696_50	7HPR	1			Generate coordinates and restraints with Global Phasing Grade2	O=C1C[C@@H]2CCC[C@H](CN1)N2C1=NC=NC2=C1C=C(Cl)N2			1.04	0.1492	0.1695	0.11	22	22	0
UCSF-P4463	CACHE3HI_1715_83	7HPS	1			Generate coordinates and restraints with Global Phasing Grade2	NC(=O)C1(CNC2=NC=NC3=C2C2=CC=C(Br)C=C2N3)CC1			1.01	0.1381	0.154	0.06	12	12	0
UCSF-P4468	CACHE3HI_1717_72	7HPT	1			Generate coordinates with Schrödinger LigPrep, generate restraints with phenix.elbow (am1 optimization)	FC1=CC=CC2=C1OCCN(C1=NC=NC3=C1C=CN3)C2			0.97	0.1516	0.1682	0.16	32	32	0
UCSF-P4473	CACHE3HI_1718_59	7HPU	2	2	50:50	Generate coordinates with Schrödinger LigPrep, generate restraints with phenix.elbow (am1 optimization)	O=C1CC[C@H](NC2=NC=NC3=C2C2=CC=C(F)C=C2N3)C(=O)N1	O=C1CC[C@H](NC2=NC=NC3=C2C2=CC=C(F)C=C2N3)C(=O)N1		1.02	0.143	0.1605	0.1	20	20	0
UCSF-P4486	CACHE3HI_1879_22	7HPV	1			Generate coordinates with Schrödinger LigPrep, generate restraints with phenix.elbow (no optimization)	CC(=O)NC1=NC=C(S(=O)(=O)NC(=O)C2(C3=CC=C(Cl)C(Cl)=C3)CCC2)S1			1	0.1276	0.1418	0.28	56	70	14
UCSF-P4508	CACHE3HI_1706_56	7HPW	2	2	50:50	Generate coordinates and restraints with Global Phasing Grade2	NC(=O)C1=CNC2=NC=NC(N[C@H]3CCCC=C3Br)=C12	NC(=O)C1=CNC2=NC=NC(N[C@@H]3CCCC=C3Br)=C12		1.02	0.1463	0.165	0.13	26	26	0
UCSF-P4515	CACHE3HI_1715_92	7HPX	1			Generate coordinates with Schrödinger LigPrep, generate restraints with phenix.elbow (am1 optimization)	CC[C@@H](NC1=NC=NC2=C1C1=CC=C(F)C=C1N2)C1=NC=CS1			0.99	0.1403	0.1573	0.06	12	12	0
UCSF-P4523	CACHE3HI_1715_91	7HPY	1			Generate coordinates with Schrödinger LigPrep, generate restraints with phenix.elbow (am1 optimization)	C[C@]1(NC2=NC=NC3=C2C2=CC=C(F)C=C2N3)C[C@@H](O)C1			1.02	0.1477	0.1657	0.08	16	16	0
UCSF-P4528	CACHE3HI_1705_34	7HPZ	1			Generate coordinates with Schrödinger LigPrep, generate restraints with phenix.elbow (am1 optimization)	O=C(NC[C@@]1(O)CCN(C(=O)C2=CN=C3NC=CC3=C2)C1)C1=CC=CC(C2CC2)=N1			1.02	0.1469	0.1637	0.05	10	10	0
UCSF-P4529	CACHE3HI_1706_49	7HQ0	1			Generate coordinates and restraints with Global Phasing Grade2	O=C(C1=NNC2=NC=C(Br)C=C12)N1CCCN(C2CC2)S1(=O)=O			0.99	0.1462	0.1627	0.11	22	22	0
UCSF-P4533	CACHE3HI_1696_67	7HQ1	2	2	70:30	Generate coordinates and restraints with Global Phasing Grade2	C=C(Br)CCC(=O)NC1=NC=NC2=C1C(C)=C(C)N2	C=C(Br)CCC(=O)NC1=NC=NC2=C1C(C)=C(C)N2		0.99	0.1477	0.1655	0.14	28	28	0
UCSF-P4536	CACHE3HI_1690_92	7HQ2	1			Generate coordinates with Schrödinger LigPrep, generate restraints with phenix.elbow (am1 optimization)	CC1=C(C)C2=C(NC(=O)CC(C)(C)C)N=CN=C2N1			1	0.1519	0.1706	0.18	36	36	0
UCSF-P4537	CACHE3HI_1709_75	7HQ3	1			Generate coordinates and restraints with Global Phasing Grade2	CC(C)OC1=CC=C(C(=O)NC2=NC=NC3=C2C=CN3)C(Br)=C1F			0.97	0.1438	0.1594	0.07	14	14	0
UCSF-P4553	CACHE3HI_1696_78	7HQ4	1			Generate coordinates and restraints with Global Phasing Grade2	C[C@H](CCN1CCOC1=O)NC1=NC=NC2=C1C(Br)=CN2			1	0.1468	0.1648	0.25	50	60	10
UCSF-P4557	CACHE3HI_1715_85	7HQ5	1			Generate coordinates with Schrödinger LigPrep, generate restraints with phenix.elbow (am1 optimization)	CNC(=O)[C@@H]1CCCC[C@@H]1NC1=NC=NC2=C1C1=CC=C(F)C=C1N2			0.99	0.1671	0.1869	0.23	46	46	0
UCSF-P4578	CACHE3HI_1702_11	7HQ6	1			Generate coordinates and restraints with Global Phasing Grade2	CC1=C(O)C=CC=C1C(=O)N[C@H]1CC[C@@H](NC(=O)C2=NC3=NC=CN3C=C2)CC1			1.01	0.1531	0.1701	0.09	18	18	0
UCSF-P4599	CACHE3HI_1717_26	7HQ7	1			Generate coordinates with Schrödinger LigPrep, generate restraints with phenix.elbow (am1 optimization)	CCC1=CC=CC(CSC2=NC=NC3=C2N=CN3)=C1			1.02	0.1353	0.151	0.05	10	10	0
UCSF-P4606	CACHE3HI_1715_95	7HQ8	2	2	50:50	Generate coordinates with Schrödinger LigPrep, generate restraints with phenix.elbow (am1 optimization)	O=C1[C@H](NC2=NC=NC3=C2C2=CC=C(F)C=C2N3)CCN1CCF	O=C1[C@H](NC2=NC=NC3=C2C2=CC=C(F)C=C2N3)CCN1CCF		0.99	0.1364	0.1516	0.07	14	14	0
UCSF-P4608	CACHE3HI_1690_45	7HQ9	1			Generate coordinates with Schrödinger LigPrep, generate restraints with phenix.elbow (am1 optimization)	CC1=C(C)C2=C(NC[C@H]3NC(=O)CC3(C)C)N=CN=C2N1			0.99	0.1634	0.1828	0.2	40	40	0
UCSF-P4609	CACHE3HI_1716_34	7HQA	2	2	50:50	Generate coordinates with Schrödinger LigPrep, generate restraints with phenix.elbow (am1 optimization)	NC(=O)C1=CNC2=NC=NC(NCC3=CC(O)=CC=C3F)=C12	NC(=O)C1=CNC2=NC=NC(NCC3=CC(O)=CC=C3F)=C12		1	0.1514	0.1709	0.23	46	46	0
UCSF-P4615	CACHE3HI_1705_4	7HQB	1			Generate coordinates with Schrödinger LigPrep, generate restraints with phenix.elbow (am1 optimization)	NC1=NC(N2CCC3(CCC3)[C@H](CO)C2)=C2C=CNC2=N1			0.98	0.1518	0.1701	0.22	44	44	0
UCSF-P4621	CACHE3HI_1696_6	7HQC	1			Generate coordinates with Schrödinger LigPrep, generate restraints with phenix.elbow (am1 optimization)	CCC1=CNC2=NC=NC(NCC(C)(C)CC(F)(F)F)=C12			0.98	0.1389	0.1535	0.14	28	30	2
UCSF-P4622	CACHE3HI_1717_48	7HQD	1			Generate coordinates with Schrödinger LigPrep, generate restraints with phenix.elbow (am1 optimization)	O=C(C1=CC=CC=C1)C1=CC=C(CSC2=NC=NC3=C2N=CN3)C=C1			1.02	0.1485	0.164	0.08	16	16	0
UCSF-P4626	CACHE3HI_1715_79	7HQE	2	2	50:50	Generate coordinates with Schrödinger LigPrep, generate restraints with phenix.elbow (am1 optimization)	FC1=CC=C2C(=C1)NC1=NC=NC(N[C@@H]3CCOC3)=C12	FC1=CC=C2C(=C1)NC1=NC=NC(N[C@@H]3CCOC3)=C12		1	0.147	0.163	0.06	12	12	0
UCSF-P4629	CACHE3HI_1717_16	7HQF	2	2	50:50	Generate coordinates with Schrödinger LigPrep, generate restraints with phenix.elbow (am1 optimization)	FC(F)C1=CC=CC(CSC2=NC=NC3=C2N=CN3)=C1	FC(F)C1=CC=CC(CSC2=NC=NC3=C2N=CN3)=C1		1.02	0.1412	0.1591	0.08	16	16	0
UCSF-P4630	CACHE3HI_1717_97	7HQG	1			Generate coordinates with Schrödinger LigPrep, generate restraints with phenix.elbow (am1 optimization)	FC1=CC=C(CSC2=NC=NC3=C2N=CN3)C=C1Cl			1	0.1414	0.1581	0.07	14	14	0
UCSF-P4640	CACHE3HI_1715_71	7HQH	1			Generate coordinates and restraints with Global Phasing Grade2	CNC(=O)C[C@@H](C)NC1=NC=NC2=C1C1=CC=C(Br)C=C1N2			1.02	0.1407	0.157	0.05	10	10	0
UCSF-P4643	CACHE3HI_1690_88	7HQI	2	2	50:50	Generate coordinates with Schrödinger LigPrep, generate restraints with phenix.elbow (am1 optimization)	C=C(CCO)C1=NC=NC2=C1C=C(C)N2	C=C(CCO)C1=NC=NC2=C1C=C(C)N2		1	0.1427	0.1582	0.05	10	10	0
UCSF-P4652	CACHE3HI_1690_48	7HQJ	1			Generate coordinates with Schrödinger LigPrep, generate restraints with phenix.elbow (am1 optimization)	CC1=C(C)C2=C(N[C@@H]3CCCC3(C)C)N=CN=C2N1			1.02	0.1488	0.1653	0.09	18	18	0
UCSF-P4661	CACHE3HI_1702_58	7HQK	1			Generate coordinates with Schrödinger LigPrep, generate restraints with phenix.elbow (am1 optimization)	CC1=C(Cl)C=C(S(=O)(=O)NNC(=O)C2=CC=CC=C2O)C=C1Cl			1	0.149	0.1661	0.18	36	36	0
UCSF-P4678	CACHE3HI_1715_78	7HQL	1			Generate coordinates with Schrödinger LigPrep, generate restraints with phenix.elbow (am1 optimization)	O=C1OCCN1CCNC1=NC=NC2=C1C1=CC=C(F)C=C1N2			0.99	0.1442	0.1595	0.3	60	70	10
UCSF-P4685	CACHE3HI_1715_76	7HQM	1			Generate coordinates with Schrödinger LigPrep, generate restraints with phenix.elbow (am1 optimization)	CCCN1C[C@@H](CNC2=NC=NC3=C2C2=CC=C(F)C=C2N3)CC1=O			0.97	0.1324	0.1474	0.21	42	60	18
UCSF-P4704	CACHE3HI_1706_32	7HQN	1			Generate coordinates and restraints with Global Phasing Grade2	OC(C1(C2=CC(Br)=C(Cl)C=C2)CC1)=O		Carboxylic acid modeled	0.99	0.1393	0.1556	0.08	16	16	0
UCSF-P4710	CACHE3HI_1715_89	7HQO	1			Generate coordinates and restraints with Global Phasing Grade2	COC[C@H](O)C1(NC2=NC=NC3=C2C2=CC=C(Br)C=C2N3)CC1			1.01	0.153	0.1693	0.07	14	14	0
UCSF-P4723	CACHE3HI_1715_9	7HQP	1			Generate coordinates with Schrödinger LigPrep, generate restraints with phenix.elbow (am1 optimization)	FC1=CC=CC=C1[C@H]1CCN(C2=NC=NC3=C2C=CN3)C1			0.99	0.1401	0.1562	0.05	10	10	0

## Sheet: C_x-ray_statistics
Dataset ID	UCSF-P4246	UCSF-P4250	UCSF-P4264	UCSF-P4267	UCSF-P4271	UCSF-P4280	UCSF-P4409	UCSF-P4432	UCSF-P4450	UCSF-P4452	UCSF-P4463	UCSF-P4468	UCSF-P4473	UCSF-P4486	UCSF-P4508	UCSF-P4515	UCSF-P4523	UCSF-P4528	UCSF-P4529	UCSF-P4533	UCSF-P4536	UCSF-P4537	UCSF-P4553	UCSF-P4557	UCSF-P4578	UCSF-P4599	UCSF-P4606	UCSF-P4608	UCSF-P4609	UCSF-P4615	UCSF-P4621	UCSF-P4622	UCSF-P4626	UCSF-P4629	UCSF-P4630	UCSF-P4640	UCSF-P4643	UCSF-P4652	UCSF-P4661	UCSF-P4678	UCSF-P4685	UCSF-P4704	UCSF-P4710	UCSF-P4723
Group Deposition ID	G_1002327	G_1002327	G_1002327	G_1002327	G_1002327	G_1002327	G_1002327	G_1002327	G_1002327	G_1002327	G_1002327	G_1002327	G_1002327	G_1002327	G_1002327	G_1002327	G_1002327	G_1002327	G_1002327	G_1002327	G_1002327	G_1002327	G_1002327	G_1002327	G_1002327	G_1002327	G_1002327	G_1002327	G_1002327	G_1002327	G_1002327	G_1002327	G_1002327	G_1002327	G_1002327	G_1002327	G_1002327	G_1002327	G_1002327	G_1002327	G_1002327	G_1002327	G_1002327	G_1002327
PDB code	7HPI	7HPJ	7HPK	7HPL	7HPM	7HPN	7HPO	7HPP	7HPQ	7HPR	7HPS	7HPT	7HPU	7HPV	7HPW	7HPX	7HPY	7HPZ	7HQ0	7HQ1	7HQ2	7HQ3	7HQ4	7HQ5	7HQ6	7HQ7	7HQ8	7HQ9	7HQA	7HQB	7HQC	7HQD	7HQE	7HQF	7HQG	7HQH	7HQI	7HQJ	7HQK	7HQL	7HQM	7HQN	7HQO	7HQP
Compound ID	CACHE3HI_1717_6	CACHE3HI_1708_28	CACHE3HI_1708_79	CACHE3HI_1715_8	CACHE3HI_1708_42	CACHE3HI_1708_87	CACHE3HI_1695_15	CACHE3HI_1695_54	CACHE3HI_1696_25	CACHE3HI_1696_50	CACHE3HI_1715_83	CACHE3HI_1717_72	CACHE3HI_1718_59	CACHE3HI_1879_22	CACHE3HI_1706_56	CACHE3HI_1715_92	CACHE3HI_1715_91	CACHE3HI_1705_34	CACHE3HI_1706_49	CACHE3HI_1696_67	CACHE3HI_1690_92	CACHE3HI_1709_75	CACHE3HI_1696_78	CACHE3HI_1715_85	CACHE3HI_1702_11	CACHE3HI_1717_26	CACHE3HI_1715_95	CACHE3HI_1690_45	CACHE3HI_1716_34	CACHE3HI_1705_4	CACHE3HI_1696_6	CACHE3HI_1717_48	CACHE3HI_1715_79	CACHE3HI_1717_16	CACHE3HI_1717_97	CACHE3HI_1715_71	CACHE3HI_1690_88	CACHE3HI_1690_48	CACHE3HI_1702_58	CACHE3HI_1715_78	CACHE3HI_1715_76	CACHE3HI_1706_32	CACHE3HI_1715_89	CACHE3HI_1715_9
Beamline	ALS BEAMLINE 8.3.1	ALS BEAMLINE 8.3.1	ALS BEAMLINE 8.3.1	ALS BEAMLINE 8.3.1	ALS BEAMLINE 8.3.1	ALS BEAMLINE 8.3.1	ALS BEAMLINE 8.3.1	ALS BEAMLINE 8.3.1	ALS BEAMLINE 8.3.1	ALS BEAMLINE 8.3.1	ALS BEAMLINE 8.3.1	ALS BEAMLINE 8.3.1	ALS BEAMLINE 8.3.1	ALS BEAMLINE 8.3.1	ALS BEAMLINE 8.3.1	ALS BEAMLINE 8.3.1	ALS BEAMLINE 8.3.1	ALS BEAMLINE 8.3.1	ALS BEAMLINE 8.3.1	ALS BEAMLINE 8.3.1	ALS BEAMLINE 8.3.1	ALS BEAMLINE 8.3.1	ALS BEAMLINE 8.3.1	ALS BEAMLINE 8.3.1	ALS BEAMLINE 8.3.1	ALS BEAMLINE 8.3.1	ALS BEAMLINE 8.3.1	ALS BEAMLINE 8.3.1	ALS BEAMLINE 8.3.1	ALS BEAMLINE 8.3.1	ALS BEAMLINE 8.3.1	ALS BEAMLINE 8.3.1	ALS BEAMLINE 8.3.1	ALS BEAMLINE 8.3.1	ALS BEAMLINE 8.3.1	ALS BEAMLINE 8.3.1	ALS BEAMLINE 8.3.1	ALS BEAMLINE 8.3.1	ALS BEAMLINE 8.3.1	ALS BEAMLINE 8.3.1	ALS BEAMLINE 8.3.1	ALS BEAMLINE 8.3.1	ALS BEAMLINE 8.3.1	ALS BEAMLINE 8.3.1
Strategy	Energy: 14000 eV, Transmission: 100%, Beam size: 50x50 μm, Detector distance: 175 mm, delta phi: 0.1°, Exposure time: 0.1 s, Number of images: 1800	Energy: 14000 eV, Transmission: 100%, Beam size: 50x50 μm, Detector distance: 175 mm, delta phi: 0.1°, Exposure time: 0.1 s, Number of images: 1800	Energy: 14000 eV, Transmission: 100%, Beam size: 50x50 μm, Detector distance: 175 mm, delta phi: 0.1°, Exposure time: 0.1 s, Number of images: 1800	Energy: 14000 eV, Transmission: 100%, Beam size: 50x50 μm, Detector distance: 175 mm, delta phi: 0.1°, Exposure time: 0.1 s, Number of images: 1800	Energy: 14000 eV, Transmission: 100%, Beam size: 50x50 μm, Detector distance: 175 mm, delta phi: 0.1°, Exposure time: 0.1 s, Number of images: 1800	Energy: 14000 eV, Transmission: 100%, Beam size: 50x50 μm, Detector distance: 175 mm, delta phi: 0.1°, Exposure time: 0.1 s, Number of images: 1800	Energy: 14000 eV, Transmission: 100%, Beam size: 100x100 μm, Detector distance: 176 mm, delta phi: 0.1°, Exposure time: 0.1 s, Number of images: 1800	Energy: 14000 eV, Transmission: 100%, Beam size: 100x100 μm, Detector distance: 176 mm, delta phi: 0.1°, Exposure time: 0.1 s, Number of images: 1800	Energy: 14000 eV, Transmission: 100%, Beam size: 100x100 μm, Detector distance: 176 mm, delta phi: 0.1°, Exposure time: 0.1 s, Number of images: 1800	Energy: 14000 eV, Transmission: 100%, Beam size: 100x100 μm, Detector distance: 176 mm, delta phi: 0.1°, Exposure time: 0.1 s, Number of images: 1800	Energy: 14000 eV, Transmission: 100%, Beam size: 100x100 μm, Detector distance: 176 mm, delta phi: 0.1°, Exposure time: 0.1 s, Number of images: 1800	Energy: 14000 eV, Transmission: 100%, Beam size: 100x100 μm, Detector distance: 176 mm, delta phi: 0.1°, Exposure time: 0.1 s, Number of images: 1800	Energy: 14000 eV, Transmission: 100%, Beam size: 100x100 μm, Detector distance: 176 mm, delta phi: 0.1°, Exposure time: 0.1 s, Number of images: 1800	Energy: 14000 eV, Transmission: 100%, Beam size: 100x100 μm, Detector distance: 176 mm, delta phi: 0.1°, Exposure time: 0.1 s, Number of images: 1800	Energy: 14000 eV, Transmission: 100%, Beam size: 100x100 μm, Detector distance: 176 mm, delta phi: 0.1°, Exposure time: 0.1 s, Number of images: 1800	Energy: 14000 eV, Transmission: 100%, Beam size: 100x100 μm, Detector distance: 176 mm, delta phi: 0.1°, Exposure time: 0.1 s, Number of images: 1800	Energy: 14000 eV, Transmission: 100%, Beam size: 100x100 μm, Detector distance: 176 mm, delta phi: 0.1°, Exposure time: 0.1 s, Number of images: 1800	Energy: 14000 eV, Transmission: 100%, Beam size: 100x100 μm, Detector distance: 176 mm, delta phi: 0.1°, Exposure time: 0.1 s, Number of images: 1800	Energy: 14000 eV, Transmission: 100%, Beam size: 100x100 μm, Detector distance: 176 mm, delta phi: 0.1°, Exposure time: 0.1 s, Number of images: 1800	Energy: 14000 eV, Transmission: 100%, Beam size: 100x100 μm, Detector distance: 176 mm, delta phi: 0.1°, Exposure time: 0.1 s, Number of images: 1800	Energy: 14000 eV, Transmission: 100%, Beam size: 100x100 μm, Detector distance: 176 mm, delta phi: 0.1°, Exposure time: 0.1 s, Number of images: 1800	Energy: 14000 eV, Transmission: 100%, Beam size: 100x100 μm, Detector distance: 176 mm, delta phi: 0.1°, Exposure time: 0.1 s, Number of images: 1800	Energy: 14000 eV, Transmission: 100%, Beam size: 100x100 μm, Detector distance: 176 mm, delta phi: 0.1°, Exposure time: 0.1 s, Number of images: 1800	Energy: 14000 eV, Transmission: 100%, Beam size: 100x100 μm, Detector distance: 176 mm, delta phi: 0.1°, Exposure time: 0.1 s, Number of images: 1800	Energy: 14000 eV, Transmission: 100%, Beam size: 100x100 μm, Detector distance: 176 mm, delta phi: 0.1°, Exposure time: 0.1 s, Number of images: 1800	Energy: 14000 eV, Transmission: 100%, Beam size: 100x100 μm, Detector distance: 176 mm, delta phi: 0.1°, Exposure time: 0.1 s, Number of images: 1800	Energy: 14000 eV, Transmission: 100%, Beam size: 100x100 μm, Detector distance: 176 mm, delta phi: 0.1°, Exposure time: 0.1 s, Number of images: 1800	Energy: 14000 eV, Transmission: 100%, Beam size: 100x100 μm, Detector distance: 176 mm, delta phi: 0.1°, Exposure time: 0.1 s, Number of images: 1800	Energy: 14000 eV, Transmission: 100%, Beam size: 100x100 μm, Detector distance: 176 mm, delta phi: 0.1°, Exposure time: 0.1 s, Number of images: 1800	Energy: 14000 eV, Transmission: 100%, Beam size: 100x100 μm, Detector distance: 176 mm, delta phi: 0.1°, Exposure time: 0.1 s, Number of images: 1800	Energy: 14000 eV, Transmission: 100%, Beam size: 100x100 μm, Detector distance: 176 mm, delta phi: 0.1°, Exposure time: 0.1 s, Number of images: 1800	Energy: 14000 eV, Transmission: 100%, Beam size: 100x100 μm, Detector distance: 176 mm, delta phi: 0.1°, Exposure time: 0.1 s, Number of images: 1800	Energy: 14000 eV, Transmission: 100%, Beam size: 100x100 μm, Detector distance: 176 mm, delta phi: 0.1°, Exposure time: 0.1 s, Number of images: 1800	Energy: 14000 eV, Transmission: 100%, Beam size: 100x100 μm, Detector distance: 176 mm, delta phi: 0.1°, Exposure time: 0.1 s, Number of images: 1800	Energy: 14000 eV, Transmission: 100%, Beam size: 100x100 μm, Detector distance: 176 mm, delta phi: 0.1°, Exposure time: 0.1 s, Number of images: 1800	Energy: 14000 eV, Transmission: 100%, Beam size: 100x100 μm, Detector distance: 176 mm, delta phi: 0.1°, Exposure time: 0.1 s, Number of images: 1800	Energy: 14000 eV, Transmission: 100%, Beam size: 100x100 μm, Detector distance: 176 mm, delta phi: 0.1°, Exposure time: 0.1 s, Number of images: 1800	Energy: 14000 eV, Transmission: 100%, Beam size: 100x100 μm, Detector distance: 176 mm, delta phi: 0.1°, Exposure time: 0.1 s, Number of images: 1800	Energy: 14000 eV, Transmission: 100%, Beam size: 100x100 μm, Detector distance: 176 mm, delta phi: 0.1°, Exposure time: 0.1 s, Number of images: 1800	Energy: 14000 eV, Transmission: 100%, Beam size: 100x100 μm, Detector distance: 176 mm, delta phi: 0.1°, Exposure time: 0.1 s, Number of images: 1800	Energy: 14000 eV, Transmission: 100%, Beam size: 100x100 μm, Detector distance: 176 mm, delta phi: 0.1°, Exposure time: 0.1 s, Number of images: 1800	Energy: 14000 eV, Transmission: 100%, Beam size: 100x100 μm, Detector distance: 176 mm, delta phi: 0.1°, Exposure time: 0.1 s, Number of images: 1800	Energy: 14000 eV, Transmission: 100%, Beam size: 100x100 μm, Detector distance: 176 mm, delta phi: 0.1°, Exposure time: 0.1 s, Number of images: 1800	Energy: 14000 eV, Transmission: 100%, Beam size: 100x100 μm, Detector distance: 176 mm, delta phi: 0.1°, Exposure time: 0.1 s, Number of images: 1800
Wavelength (Å)	0.88557	0.88557	0.88557	0.88557	0.88557	0.88557	0.88557	0.88557	0.88557	0.88557	0.88557	0.88557	0.88557	0.88557	0.88557	0.88557	0.88557	0.88557	0.88557	0.88557	0.88557	0.88557	0.88557	0.88557	0.88557	0.88557	0.88557	0.88557	0.88557	0.88557	0.88557	0.88557	0.88557	0.88557	0.88557	0.88557	0.88557	0.88557	0.88557	0.88557	0.88557	0.88557	0.88557	0.88557
Resolution range (Å)	44.43 - 1.01 (1.046 - 1.01)	44.44 - 1.01 (1.046 - 1.01)	44.36 - 0.99 (1.025 - 0.99)	39.71 - 1.01 (1.046 - 1.01)	39.69 - 0.98 (1.015 - 0.98)	39.71 - 1.02 (1.057 - 1.02)	39.7 - 1.01 (1.046 - 1.01)	39.69 - 1.01 (1.046 - 1.01)	44.38 - 0.99 (1.026 - 0.99)	39.7 - 1.04 (1.077 - 1.04)	44.37 - 1.01 (1.046 - 1.01)	44.41 - 0.97 (1.005 - 0.97)	39.7 - 1.02 (1.056 - 1.02)	44.37 - 1.0 (1.036 - 1.0)	44.42 - 1.02 (1.057 - 1.02)	44.39 - 0.99 (1.025 - 0.99)	44.43 - 1.02 (1.057 - 1.02)	39.68 - 1.02 (1.057 - 1.02)	39.67 - 0.99 (1.026 - 0.99)	44.44 - 0.99 (1.025 - 0.99)	44.47 - 1.0 (1.036 - 1.0)	44.33 - 0.97 (1.005 - 0.97)	44.41 - 1.0 (1.036 - 1.0)	44.42 - 0.99 (1.026 - 0.99)	39.7 - 1.01 (1.046 - 1.01)	39.67 - 1.02 (1.056 - 1.02)	39.67 - 0.99 (1.025 - 0.99)	39.69 - 0.99 (1.025 - 0.99)	44.42 - 1.0 (1.036 - 1.0)	44.38 - 0.98 (1.015 - 0.98)	44.35 - 0.98 (1.015 - 0.98)	39.68 - 1.02 (1.057 - 1.02)	39.67 - 1.0 (1.036 - 1.0)	39.7 - 1.02 (1.057 - 1.02)	39.68 - 1.0 (1.036 - 1.0)	39.7 - 1.02 (1.057 - 1.02)	39.69 - 1.0 (1.036 - 1.0)	44.33 - 1.02 (1.057 - 1.02)	44.38 - 1.0 (1.036 - 1.0)	44.39 - 0.99 (1.026 - 0.99)	39.68 - 0.97 (1.005 - 0.97)	39.67 - 0.99 (1.026 - 0.99)	44.41 - 1.01 (1.046 - 1.01)	39.68 - 0.99 (1.026 - 0.99)
Spacegroup	P 43	P 43	P 43	P 43	P 43	P 43	P 43	P 43	P 43	P 43	P 43	P 43	P 43	P 43	P 43	P 43	P 43	P 43	P 43	P 43	P 43	P 43	P 43	P 43	P 43	P 43	P 43	P 43	P 43	P 43	P 43	P 43	P 43	P 43	P 43	P 43	P 43	P 43	P 43	P 43	P 43	P 43	P 43	P 43
Unit cell	88.854 88.854 39.543 90 90 90	88.871 88.871 39.425 90 90 90	88.716 88.716 39.33 90 90 90	88.8 88.8 39.467 90 90 90	88.744 88.744 39.313 90 90 90	88.803 88.803 39.456 90 90 90	88.77 88.77 39.571 90 90 90	88.749 88.749 39.53 90 90 90	88.755 88.755 39.45 90 90 90	88.766 88.766 39.585 90 90 90	88.735 88.735 39.481 90 90 90	88.817 88.817 39.495 90 90 90	88.781 88.781 39.472 90 90 90	88.734 88.734 39.526 90 90 90	88.833 88.833 39.465 90 90 90	88.772 88.772 39.501 90 90 90	88.856 88.856 39.545 90 90 90	88.728 88.728 39.497 90 90 90	88.701 88.701 39.439 90 90 90	88.87 88.87 39.548 90 90 90	88.934 88.934 39.598 90 90 90	88.659 88.659 39.542 90 90 90	88.812 88.812 39.612 90 90 90	88.836 88.836 39.373 90 90 90	88.768 88.768 39.414 90 90 90	88.706 88.706 39.582 90 90 90	88.706 88.706 39.532 90 90 90	88.747 88.747 39.571 90 90 90	88.833 88.833 39.458 90 90 90	88.75 88.75 39.52 90 90 90	88.694 88.694 39.503 90 90 90	88.727 88.727 39.436 90 90 90	88.697 88.697 39.469 90 90 90	88.764 88.764 39.556 90 90 90	88.722 88.722 39.537 90 90 90	88.768 88.768 39.557 90 90 90	88.747 88.747 39.523 90 90 90	88.656 88.656 39.421 90 90 90	88.75 88.75 39.349 90 90 90	88.78 88.78 39.375 90 90 90	88.726 88.726 39.533 90 90 90	88.708 88.708 39.592 90 90 90	88.815 88.815 39.54 90 90 90	88.727 88.727 39.615 90 90 90
Total reflections	1027292 (86174)	1026247 (85058)	1076041 (78916)	1020654 (83895)	1099338 (68681)	1016813 (95253)	1042137 (88722)	1039734 (87261)	1083560 (79512)	959235 (91782)	1036598 (85290)	1113274 (65539)	1016531 (96525)	1064796 (85180)	1021929 (96203)	1077202 (76716)	1007908 (93079)	1017775 (95236)	1080802 (77482)	1078020 (75787)	1062255 (82991)	1115550 (61465)	1065534 (84302)	1082311 (78491)	1027043 (84010)	1006186 (94723)	1079051 (77222)	1087523 (77909)	1051447 (84140)	1104466 (68253)	1099201 (68663)	1011857 (96384)	1068554 (86191)	1011121 (94791)	1064479 (84866)	1019479 (96703)	1055462 (84351)	1016977 (95686)	1064443 (85030)	1082527 (77799)	1117724 (61703)	1077493 (77490)	1044780 (90611)	1075302 (77509)
Unique reflections	161224 (15198)	160999 (15304)	169705 (16459)	160577 (15615)	174664 (16711)	156179 (15358)	161193 (15923)	161050 (15930)	170481 (16191)	147898 (14547)	160701 (15829)	181254 (16934)	156326 (15497)	165406 (15936)	156385 (15457)	170283 (16158)	156686 (15058)	156184 (15423)	169709 (15823)	171284 (16386)	167011 (16368)	180298 (16797)	166185 (15786)	170598 (16224)	160556 (15759)	156383 (15402)	170077 (16108)	170803 (16075)	165676 (15953)	175913 (17091)	175198 (16737)	155983 (15439)	165067 (15947)	156312 (15298)	165295 (15873)	156584 (15484)	165300 (15877)	155596 (15367)	164904 (16005)	169672 (16063)	180138 (16500)	170251 (16114)	161211 (15834)	170402 (16087)
Multiplicity	6.4 (5.5)	6.4 (5.4)	6.3 (4.8)	6.4 (5.4)	6.3 (4.1)	6.5 (6.2)	6.5 (5.6)	6.5 (5.5)	6.4 (4.8)	6.5 (6.3)	6.5 (5.4)	6.1 (3.8)	6.5 (6.2)	6.4 (5.3)	6.5 (6.2)	6.3 (4.7)	6.4 (6.1)	6.5 (6.2)	6.4 (4.8)	6.3 (4.5)	6.4 (5.0)	6.2 (3.6)	6.4 (5.2)	6.3 (4.7)	6.4 (5.3)	6.4 (6.1)	6.3 (4.8)	6.4 (4.7)	6.3 (5.2)	6.3 (4.0)	6.3 (4.1)	6.5 (6.2)	6.5 (5.4)	6.5 (6.2)	6.4 (5.3)	6.5 (6.2)	6.4 (5.3)	6.5 (6.2)	6.5 (5.3)	6.4 (4.8)	6.2 (3.7)	6.3 (4.8)	6.5 (5.7)	6.3 (4.8)
Completeness (%)	99.39 (94.56)	99.52 (95.58)	99.64 (97.61)	99.59 (97.43)	99.51 (96.15)	99.80 (98.59)	99.83 (99.18)	99.84 (99.20)	99.45 (95.50)	99.81 (98.98)	99.78 (98.85)	99.32 (93.61)	99.88 (99.58)	99.59 (96.30)	99.84 (99.18)	99.47 (95.17)	99.59 (96.44)	99.86 (99.24)	99.32 (93.52)	99.59 (96.37)	99.77 (98.38)	99.25 (93.10)	99.49 (95.41)	99.51 (95.69)	99.79 (98.67)	99.80 (98.78)	99.45 (94.91)	99.40 (94.77)	99.61 (96.54)	99.69 (97.50)	99.52 (95.61)	99.87 (99.49)	99.59 (96.70)	99.72 (98.28)	99.54 (96.03)	99.87 (99.43)	99.49 (95.85)	99.82 (99.37)	99.67 (97.19)	99.43 (94.68)	99.06 (91.35)	99.41 (94.86)	99.76 (98.48)	99.41 (94.66)
Mean I/sigma(I)	8.14 (0.64)	9.59 (0.61)	8.46 (0.87)	13.20 (0.96)	12.82 (0.98)	11.09 (1.63)	11.33 (1.00)	12.58 (1.42)	10.29 (0.53)	11.82 (0.80)	17.18 (1.56)	8.37 (0.58)	14.09 (1.13)	18.28 (2.47)	10.75 (1.08)	13.08 (1.07)	8.91 (0.65)	9.19 (0.94)	10.74 (0.56)	11.10 (0.57)	7.69 (0.54)	10.13 (0.78)	10.38 (0.56)	7.42 (0.51)	9.93 (0.80)	16.62 (2.12)	19.92 (1.59)	14.22 (0.58)	10.99 (0.55)	20.17 (1.03)	20.51 (1.58)	15.94 (1.72)	20.48 (1.52)	19.93 (1.69)	21.52 (1.49)	17.67 (1.68)	16.60 (1.18)	18.91 (1.58)	21.12 (1.27)	21.47 (1.61)	25.06 (1.99)	20.15 (1.43)	15.13 (1.09)	16.03 (1.07)
Wilson B-factor	11.92	12.98	13.29	12.16	13.27	11.94	12.04	11.61	14.18	12.61	11.86	12.12	12.49	9.72	12.62	11.83	12.48	12.47	13.2	12.45	12.93	11.99	12.37	13.76	12.68	11.3	11.2	13.77	12.76	12.37	11.32	12.24	12	11.43	11.73	11.65	11.77	12.68	12.33	11.23	10.23	11.54	12.46	11.23
R-merge	0.09486 (1.623)	0.06999 (1.704)	0.09099 (1.469)	0.05397 (1.108)	0.05643 (1.105)	0.0737 (0.6658)	0.06394 (1.261)	0.05903 (0.8283)	0.06162 (2.215)	0.06345 (1.969)	0.04145 (0.8286)	0.08918 (1.523)	0.04834 (1.159)	0.04393 (0.5037)	0.06795 (1.213)	0.05483 (0.8956)	0.08042 (1.746)	0.07979 (1.236)	0.06243 (1.829)	0.06089 (1.672)	0.092 (1.832)	0.07432 (1.026)	0.06707 (1.945)	0.09456 (1.803)	0.06652 (1.275)	0.04238 (0.5566)	0.034 (0.6963)	0.04 (1.823)	0.05718 (1.996)	0.03042 (1.015)	0.03282 (0.5826)	0.04138 (0.7726)	0.03271 (0.8706)	0.03556 (0.868)	0.03095 (0.8549)	0.03911 (0.8452)	0.04066 (0.9844)	0.03395 (0.9165)	0.03084 (1.023)	0.03127 (0.7205)	0.02809 (0.4668)	0.03381 (0.8008)	0.04253 (1.159)	0.04157 (0.9915)
R-meas	0.1034 (1.798)	0.07613 (1.887)	0.09923 (1.651)	0.05879 (1.232)	0.06149 (1.268)	0.0801 (0.7278)	0.06953 (1.395)	0.06423 (0.9167)	0.06714 (2.49)	0.06904 (2.15)	0.04509 (0.9197)	0.09709 (1.773)	0.05258 (1.266)	0.04779 (0.5581)	0.07398 (1.325)	0.05971 (1.006)	0.08759 (1.912)	0.08678 (1.352)	0.06793 (2.054)	0.06632 (1.891)	0.1001 (2.047)	0.08081 (1.196)	0.07293 (2.161)	0.103 (2.033)	0.07232 (1.417)	0.04614 (0.6087)	0.03701 (0.7814)	0.04353 (2.05)	0.06229 (2.221)	0.0331 (1.168)	0.03571 (0.6682)	0.04505 (0.844)	0.03557 (0.9638)	0.03875 (0.9487)	0.03368 (0.9478)	0.04254 (0.9232)	0.04431 (1.092)	0.03692 (1.002)	0.03356 (1.135)	0.03402 (0.8078)	0.03059 (0.5414)	0.03683 (0.8972)	0.04627 (1.278)	0.04524 (1.111)
R-pim	0.04061 (0.756)	0.02967 (0.7991)	0.03914 (0.7381)	0.02296 (0.5219)	0.02415 (0.6041)	0.03102 (0.2891)	0.02699 (0.5803)	0.02499 (0.3832)	0.02638 (1.116)	0.02687 (0.8495)	0.01749 (0.387)	0.03802 (0.8836)	0.02041 (0.5005)	0.01862 (0.2355)	0.02881 (0.5241)	0.02341 (0.449)	0.03432 (0.7685)	0.03376 (0.5392)	0.02651 (0.9151)	0.02601 (0.8609)	0.03912 (0.8969)	0.03144 (0.5957)	0.02838 (0.9235)	0.04045 (0.9197)	0.02801 (0.5996)	0.01806 (0.2424)	0.01448 (0.3465)	0.01701 (0.9186)	0.02448 (0.9589)	0.01292 (0.5606)	0.01393 (0.318)	0.01757 (0.334)	0.01385 (0.4056)	0.0152 (0.3768)	0.01315 (0.4006)	0.01651 (0.3651)	0.01741 (0.4619)	0.01432 (0.3969)	0.01308 (0.4822)	0.01327 (0.356)	0.01197 (0.2673)	0.01445 (0.3944)	0.01801 (0.5263)	0.01766 (0.4888)
CC1/2	0.995 (0.505)	0.998 (0.494)	0.993 (0.665)	0.999 (0.585)	0.998 (0.666)	0.997 (0.901)	0.998 (0.67)	0.998 (0.838)	0.998 (0.452)	0.999 (0.49)	0.999 (0.819)	0.994 (0.427)	0.999 (0.764)	0.999 (0.899)	0.997 (0.744)	0.998 (0.762)	0.997 (0.487)	0.997 (0.748)	0.998 (0.423)	0.999 (0.427)	0.995 (0.498)	0.997 (0.582)	0.998 (0.436)	0.995 (0.412)	0.998 (0.665)	0.999 (0.92)	1 (0.831)	0.999 (0.483)	0.999 (0.467)	1 (0.663)	1 (0.83)	0.999 (0.891)	1 (0.84)	1 (0.836)	1 (0.822)	1 (0.867)	0.999 (0.768)	1 (0.856)	1 (0.77)	1 (0.842)	1 (0.867)	1 (0.803)	0.999 (0.784)	1 (0.7)
CC*	0.999 (0.819)	1 (0.813)	0.998 (0.894)	1 (0.859)	0.999 (0.894)	0.999 (0.973)	1 (0.896)	1 (0.955)	0.999 (0.789)	1 (0.811)	1 (0.949)	0.999 (0.774)	1 (0.931)	1 (0.973)	0.999 (0.924)	1 (0.93)	0.999 (0.809)	0.999 (0.925)	0.999 (0.771)	1 (0.774)	0.999 (0.815)	0.999 (0.858)	1 (0.779)	0.999 (0.764)	1 (0.894)	1 (0.979)	1 (0.953)	1 (0.807)	1 (0.798)	1 (0.893)	1 (0.953)	1 (0.971)	1 (0.956)	1 (0.954)	1 (0.95)	1 (0.964)	1 (0.932)	1 (0.96)	1 (0.933)	1 (0.956)	1 (0.964)	1 (0.944)	1 (0.938)	1 (0.908)
Reflections used in refinement	160586 (15198)	160450 (15306)	169521 (16459)	160486 (15615)	174484 (16711)	156138 (15358)	161141 (15923)	161004 (15930)	169839 (16191)	147774 (14547)	160650 (15831)	180779 (16934)	156280 (15497)	165387 (15936)	156344 (15457)	170227 (16158)	156384 (15058)	156136 (15423)	169272 (15823)	170911 (16386)	166691 (16368)	180193 (16797)	165767 (15787)	169901 (16224)	160473 (15759)	156342 (15404)	170037 (16108)	170251 (16075)	165321 (15953)	175823 (17091)	175148 (16737)	155916 (15439)	164979 (15947)	156261 (15298)	165236 (15873)	156525 (15486)	165241 (15877)	155521 (15371)	164843 (16006)	169622 (16063)	180090 (16500)	170200 (16114)	161105 (15834)	170349 (16087)
Reflections used for R-free	7750 (719)	7739 (716)	8171 (752)	7743 (731)	8415 (806)	7529 (749)	7763 (745)	7758 (746)	8195 (755)	7149 (743)	7741 (737)	8711 (810)	7542 (761)	7976 (734)	7535 (751)	8200 (745)	7543 (734)	7533 (766)	8163 (728)	8237 (757)	8030 (733)	8675 (800)	7990 (719)	8181 (740)	7736 (735)	7542 (753)	8203 (760)	8210 (743)	7979 (734)	8477 (825)	8456 (822)	7526 (766)	7962 (745)	7537 (750)	7968 (730)	7552 (759)	7966 (724)	7505 (770)	7953 (743)	8182 (746)	8678 (795)	8201 (745)	7766 (742)	8210 (739)
R-work	0.1499 (0.4144)	0.1492 (0.5144)	0.1673 (0.4431)	0.1441 (0.3413)	0.1631 (0.4429)	0.1407 (0.2575)	0.1446 (0.3456)	0.1400 (0.2762)	0.1687 (0.5158)	0.1492 (0.4082)	0.1381 (0.2703)	0.1516 (0.4414)	0.1430 (0.3143)	0.1276 (0.1898)	0.1463 (0.3245)	0.1403 (0.3328)	0.1477 (0.4718)	0.1469 (0.3666)	0.1462 (0.4213)	0.1477 (0.4211)	0.1519 (0.4533)	0.1438 (0.4004)	0.1468 (0.4172)	0.1671 (0.4816)	0.1531 (0.3873)	0.1353 (0.2196)	0.1364 (0.2741)	0.1634 (0.5383)	0.1514 (0.4393)	0.1518 (0.4114)	0.1389 (0.2896)	0.1485 (0.2836)	0.1470 (0.3325)	0.1412 (0.3365)	0.1414 (0.2945)	0.1407 (0.3005)	0.1427 (0.3181)	0.1488 (0.2932)	0.1490 (0.3341)	0.1442 (0.2943)	0.1324 (0.2563)	0.1393 (0.2954)	0.1530 (0.3673)	0.1401 (0.3282)
R-free	0.1662 (0.4048)	0.1683 (0.5001)	0.1832 (0.4158)	0.1615 (0.3459)	0.1815 (0.4456)	0.1587 (0.2575)	0.1618 (0.3448)	0.1572 (0.2794)	0.1878 (0.4916)	0.1695 (0.4026)	0.1540 (0.2731)	0.1682 (0.4501)	0.1605 (0.3061)	0.1418 (0.1983)	0.1650 (0.3229)	0.1573 (0.3131)	0.1657 (0.4571)	0.1637 (0.3636)	0.1627 (0.4168)	0.1655 (0.3946)	0.1706 (0.4463)	0.1594 (0.4044)	0.1648 (0.4232)	0.1869 (0.4673)	0.1701 (0.3751)	0.1510 (0.2226)	0.1516 (0.2687)	0.1828 (0.5115)	0.1709 (0.4325)	0.1701 (0.3959)	0.1535 (0.2873)	0.1640 (0.2671)	0.1630 (0.3213)	0.1591 (0.3434)	0.1581 (0.2926)	0.1570 (0.2968)	0.1582 (0.3225)	0.1653 (0.2869)	0.1661 (0.3294)	0.1595 (0.2897)	0.1474 (0.2734)	0.1556 (0.2930)	0.1693 (0.3701)	0.1562 (0.3156)
CC(work)	0.972 (0.747)	0.973 (0.800)	0.968 (0.851)	0.971 (0.805)	0.968 (0.852)	0.972 (0.950)	0.973 (0.868)	0.972 (0.935)	0.970 (0.756)	0.973 (0.794)	0.973 (0.926)	0.970 (0.771)	0.973 (0.901)	0.974 (0.956)	0.972 (0.896)	0.971 (0.893)	0.973 (0.762)	0.971 (0.894)	0.973 (0.752)	0.972 (0.751)	0.972 (0.804)	0.972 (0.818)	0.973 (0.769)	0.965 (0.737)	0.971 (0.862)	0.973 (0.959)	0.973 (0.928)	0.970 (0.777)	0.972 (0.777)	0.969 (0.846)	0.971 (0.925)	0.971 (0.944)	0.972 (0.925)	0.973 (0.919)	0.972 (0.922)	0.973 (0.940)	0.973 (0.904)	0.972 (0.931)	0.971 (0.900)	0.970 (0.919)	0.973 (0.937)	0.973 (0.915)	0.971 (0.904)	0.972 (0.873)
CC(free)	0.964 (0.760)	0.961 (0.792)	0.955 (0.867)	0.958 (0.794)	0.955 (0.834)	0.957 (0.944)	0.964 (0.874)	0.958 (0.927)	0.955 (0.772)	0.962 (0.767)	0.962 (0.924)	0.954 (0.730)	0.963 (0.904)	0.963 (0.960)	0.962 (0.893)	0.960 (0.900)	0.963 (0.803)	0.958 (0.887)	0.962 (0.755)	0.957 (0.793)	0.954 (0.808)	0.963 (0.768)	0.962 (0.777)	0.949 (0.754)	0.957 (0.878)	0.961 (0.948)	0.960 (0.927)	0.956 (0.802)	0.962 (0.805)	0.956 (0.868)	0.962 (0.938)	0.961 (0.952)	0.964 (0.940)	0.958 (0.931)	0.959 (0.934)	0.961 (0.940)	0.962 (0.906)	0.960 (0.926)	0.959 (0.900)	0.962 (0.905)	0.964 (0.911)	0.960 (0.911)	0.961 (0.893)	0.960 (0.888)
Number of non-hydrogen atoms	3409	3764	3806	3758	3827	3766	3681	3537	3736	3789	3674	3786	3755	3603	3766	3674	3720	3584	3714	3751	3754	3660	3682	3886	3788	3223	3751	3796	3828	3722	3797	3438	3327	3469	3505	3580	3556	3685	3857	3778	3811	3670	3650	3577
-macromolecules	2911	3287	3364	3267	3366	3284	3183	3025	3276	3287	3178	3284	3273	3088	3277	3165	3204	3085	3231	3233	3256	3136	3169	3431	3294	2715	3228	3328	3316	3237	3268	2944	2830	2972	2992	3075	3073	3216	3391	3260	3287	3151	3148	3065
-ligands	27	35	18	30	51	42	38	39	26	37	37	44	35	41	34	37	37	53	37	35	39	48	48	45	52	33	39	43	44	42	51	39	34	30	27	38	28	41	35	38	46	31	41	36
- solvent	480	458	430	473	438	462	476	487	439	481	473	477	459	488	469	486	494	469	460	498	479	496	487	430	465	489	499	446	486	464	503	469	476	477	494	483	468	450	443	494	498	501	478	491
Protein residues	337	336	336	336	336	336	336	336	336	336	336	336	337	336	337	336	336	336	336	337	336	336	336	336	336	336	337	336	337	336	336	336	337	337	336	336	337	336	336	336	336	336	336	336
RMS (bonds, Å)	0.034	0.005	0.004	0.004	0.004	0.004	0.004	0.004	0.004	0.005	0.004	0.004	0.028	0.004	0.006	0.004	0.005	0.004	0.004	0.004	0.004	0.004	0.004	0.004	0.004	0.004	0.027	0.004	0.03	0.004	0.004	0.004	0.144	0.03	0.004	0.004	0.063	0.004	0.005	0.004	0.004	0.004	0.004	0.004
RMS (angles, °)	0.83	0.74	0.74	0.75	0.72	0.77	0.73	0.72	0.73	0.76	0.73	0.74	1.09	0.75	0.78	0.74	0.76	0.73	0.75	0.75	0.74	0.73	0.74	0.75	0.73	0.74	1.16	0.74	1.48	0.76	0.75	0.72	2.53	0.85	0.75	0.73	1.81	0.73	0.77	0.74	0.77	0.74	0.73	0.75
Ramachandran favored (%)	99.4	99.4	99.4	99.4	99.4	99.4	99.4	99.4	99.1	99.4	99.4	99.4	99.4	99.1	99.4	99.4	99.4	99.4	99.4	99.4	99.4	99.4	99.1	99.4	99.4	99.4	99.4	99.1	99.4	99.4	99.4	99.4	99.4	99.4	99.4	99.4	99.4	99.4	99.1	99.4	99.4	99.4	99.4	99.4
Ramachandran allowed (%)	0.6	0.6	0.6	0.6	0.6	0.6	0.6	0.6	0.9	0.6	0.6	0.6	0.6	0.9	0.6	0.6	0.6	0.6	0.6	0.6	0.6	0.6	0.9	0.6	0.6	0.6	0.6	0.9	0.6	0.6	0.6	0.6	0.6	0.6	0.6	0.6	0.6	0.6	0.9	0.6	0.6	0.6	0.6	0.6
Ramachandran outliers (%)	0	0	0	0	0	0	0	0	0	0	0	0	0	0	0	0	0	0	0	0	0	0	0	0	0	0	0	0	0	0	0	0	0	0	0	0	0	0	0	0	0	0	0	0
Rotamer outliers (%)	1.25	1.39	1.36	1.12	1.62	1.39	1.73	0.91	1.12	1.68	1.45	0.84	1.13	0.89	2.81	1.16	1.43	1.49	2.55	1.14	1.69	0.88	0.58	1.86	1.39	1	0.86	1.65	1.11	1.7	1.12	1.54	1.63	0.62	1.22	1.5	1.21	1.71	1.35	0.84	0.56	1.17	0.88	2.38
Clashscore	1.53	1.96	2.36	1.67	1.91	1.96	1.09	1.31	2.11	2.11	1.87	1.05	1.82	1.12	2.27	1.88	1.39	2.89	1.69	1.38	1.52	1.26	0.78	1.87	2.54	1.46	1.54	2.08	1.94	2.29	1.06	1.68	1.41	1.33	1.32	2.09	1.78	2.46	2.48	1.06	1.2	1.26	2.04	2.58
Average B-factor (Å^2)	19.99	20	21.13	18.99	21.1	18.55	18.48	18.1	21.86	18.9	18.12	18.81	19.21	14.29	19.71	17.96	18.42	18.87	20.4	19.51	20.63	18.41	19.15	22.02	20.21	17.75	16.92	21.62	19.66	19.54	17.1	19.51	18.72	17.57	18.16	17.83	18.5	19.57	19.68	17.3	15.58	17.75	19.21	17.7
- macromolecules	17.93	18.13	19.66	17.15	19.67	16.85	16.54	16.02	20.37	16.96	16.23	17.19	17.43	12.48	17.97	15.98	16.44	16.93	18.62	17.49	18.8	16.34	17.3	20.51	18.43	15.51	14.96	19.95	17.92	17.92	15.26	17.65	16.71	15.63	16.2	15.89	16.6	17.88	18.13	15.67	13.79	15.85	17.32	15.72
- ligands	15.67	24.68	27.71	13.78	15.65	13.03	18.58	18.96	16.52	16.34	17.69	11.99	14.91	7.93	16.13	13.78	15	15.56	20.38	16.27	15.44	16.42	16.42	21.4	23.64	17.07	13	20.2	12.55	15.21	10.82	19.66	15.57	14.01	12.07	16.74	17.67	17.46	16.73	9.63	11.87	14.77	19.31	13.26
-solvent	32.66	33.23	32.4	31.9	32.43	30.88	31.47	31.01	33.27	32.33	30.82	30.26	32.11	26.09	32.03	31	31.44	31.88	32.94	32.75	33.32	31.62	31.29	34.14	32.55	30.24	29.72	34.14	31.94	31.07	29.37	31.2	30.8	29.81	30.29	30.27	30.98	31.68	31.71	28.44	27.54	29.82	31.61	30.27
